# Supplementary material for: A genome survey of Moniliophthora perniciosa gives new insights into Witches' Broom Disease of cacao
Source: BMC Genomics. 2008 Nov 18;9:548. doi: 10.1186/1471-2164-9-548 (PMC2644716; doi:10.1186/1471-2164-9-548)
Supplement: Additional file 2 — MCL analysis of M. perniciosa gene models. All predicted proteins were compared all-against-all using WU-TBLASTX. A score (-log (E-value)) for each pair of proteins (u, v) with significant BLAST hits (Evalue ≤ 1e-5) was assigned. The MCL algorithm (inflation parameter 2.0) was applied to find clusters in this graph. This method is fully automatic and protein clusters reported were not subjected to manual curation. ID: number of the MCL family; #members: number of gene models present in each family; Norm factor: factor used to normalize the number of gene models present in each family (see methods); Norm#members: normalized number of gene models present in each family. Annotation: words associated to each family after correlation of gene models with AutoFACT annotation. In parenthesis are the occurrence numbers of each word. Each worksheet shows the ranking of families using normalization factor (Rank_Norm) or not using this factor (Rank_Non_Norm). [file 1471-2164-9-548-S2.xls]

## Sheet: Rank_by_Members
ID	#members	Norm Factor	Norm #members	Annotation
1	175	1.24987	140	P450 (104);CYTOCHROME (99);MONOOXYGENASE (36);CYP450 (32);CYP2 (29);UNCLASSIFIED (23);UNASSIGNED (11);LE.CYP2 (4);OXIDOREDUCTASE (4);ORD1 (2)
2	143	1.82632	78	REVERSE (60);H-INTEGRASE (46);TRANSCRIPTASE-RNASE (46);POLYPROTEIN (36);POL (21);RETROTRANSPOSON (21);NUCLEOCAPSID (19);TRANSCRIPTASE-RNASEH-INTEGRASE (9);UNASSIGNED (8);TRANSCRIPTASE (5)
4	84	1.35205	62	UNASSIGNED (42);UNCLASSIFIED (42)
3	84	1.46889	57	PRECURSOR (35);ARYL-ALCOHOL (31);OXIDASE (30);DEHYDROGENASE (22);CHOLINE (14);FLAVOPROTEINS (11);UNCLASSIFIED (9);CATALYTIC (7);GMC (7);ACTIVITY (7)
5	82	1.26479	65	UNCLASSIFIED (25);UNASSIGNED (19);POL (13);POLYPROTEIN (11);PROTEASE (9);REVERSE (8);TRANSCRIPTASE (7);RETROTRANS (2);GAG-PROTEASE (2);GAG (2)
6	76	1.57535	48	KINASE (65);SERINE (18);THREONINE (10);THREONINE-PROTEIN (8);MAP (7);SER (4);THR (4);UNASSIGNED (3);CYCLIN-DEPENDENT (3);MPK1 (3)
7	64	1.54312	41	UNASSIGNED (36);UNCLASSIFIED (28)
8	59	1.5418	38	UNASSIGNED (54);UNCLASSIFIED (5)
9	57	1.4637	39	UNCLASSIFIED (17);UNASSIGNED (16);NACHT (7);WD40 (7);TRANSDUCIN-LIKE (1);INTERNAL (1);PART (1);BETA (1);ANSERINA (1);SIMILARITY (1)
10	55	-	-	UNCLASSIFIED (52);UNASSIGNED (3)
11	52	1.3419	39	P450 (32);CYTOCHROME (28);UNASSIGNED (11);B-CAROTENE (4);OXYGENASE (4);UNCLASSIFIED (3);PC-1 (1);ACID (1);14-ALPHA-DEMETHYLASE (1);FATTY (1)
12	50	1.52169	33	KINASE (27);TKL (12);MULTI-DOMAIN (9);UNASSIGNED (5);TYRKC (5);UNCLASSIFIED (5);THREONINE-PROTEIN (3);PKINASE (3);SERINE (3);PRECURSOR (2)
13	46	1.18098	39	UNCLASSIFIED (40);UNASSIGNED (6)
14	43	1.21555	35	CYTOCHROME (17);P450 (16);4-MONOOXYGENASE (11);BENZOATE (11);UNASSIGNED (8);UNCLASSIFIED (3);CYP5 (2);PRECURSOR (2);CYP9 (2);CYP6 (2)
15	41	1.45275	28	LIPASE (11);PRECURSOR (8);TRIACYLGLYCEROL (8);CARBOXYLESTERASE (7);EXTRACELLULAR (6);ACTIVITY (6);H2O (6);DIACYLGLYCEROL (6);CATALYTIC (6);BUTYRYLCHOLINESTERASE (5)
16	39	1.67524	23	POLYPROTEIN (19);UNASSIGNED (17);UNCLASSIFIED (2);RETROTRANSPOSON (2);POL (2);RETROELEMENT (1);GAG-POL (1)
17	38	1.26598	30	TRANSPORTER (22);HEXOSE (10);SUGAR (8);MFS (4);TRANSPORT-RELATED (4);MONOSACCHARIDE (3);AMMST-1 (3);RECEPTOR (2);NCU06384.1 (2);LACTIS (1)
19	35	1.11159	31	TRANSPORTER (14);THE (12);MFS (11);FACILITATOR (11);MAJOR (11);PERMEASE (11);SUPERFAMILY (11);UNCLASSIFIED (4);UNASSIGNED (3);ACID (2)
18	35	1.43881	24	SUBUNIT (5);FACTOR (4);WD-REPEAT (3);NUCLEAR (3);SPLICING (3);BINDING (2);SPLICEOSOME-RELATED (2);RECEPTOR (2);BETA (2);GUANINE (2)
20	32	1.17902	27	LACCASE (25);PRECURSOR (4);BVT (3);FET3 (3);UNASSIGNED (1);UNCLASSIFIED (1);LACCASE-4 (1);LACCASE-5 (1);LCC3-3 (1)
21	32	1.34952	24	UNASSIGNED (21);UNCLASSIFIED (10)
22	31	1.38763	22	UNASSIGNED (23);UNCLASSIFIED (8)
23	30	1.75183	16	UNCLASSIFIED (18);MULTI-DOMAIN (6);CALDESMON (4);UNASSIGNED (4);MUSCLE (1);UPI000069FAC5 (1);COMPETENCE (1);FH1 (1);SMOOTH (1);TOLA (1)
27	29	0.846723	29	HYDROPHOBIN (14);COH1 (11);PRECURSOR (6);UNCLASSIFIED (4)
25	29	1.03453	28	UNASSIGNED (19);UNCLASSIFIED (10)
26	29	1.4821	20	HELICASE (28);ATP-DEPENDENT (25);RNA (25);BOX (3);DEAD (3);DEAH (3);DBP2-A (2);EIF4A (2);HAS1 (2);PRE-MRNA-SPLICING (2)
24	29	1.84795	16	UNASSIGNED (26);030L (1);AER233CP (1);UNCLASSIFIED (1)
28	26	1.23025	21	P450 (20);CYTOCHROME (19);UNASSIGNED (3);UNCLASSIFIED (3);PRECURSOR (1);CATALYSE (1);ACTIVITY (1);ENZYMES (1);REACTION (1);CATALYTIC (1)
29	26	1.33651	19	PERMEASE (9);TRANSPORTER (8);MFS (7);SUPERFAMILY (5);FACILITATOR (4);MAJOR (4);THE (4);TNA1 (4);ACID (3);SIMILARITY (3)
30	26	1.61898	16	NUCLEUS (16);UNASSIGNED (8);TRANSCRIPTION (1);FACTOR (1);UNCLASSIFIED (1);SPECIFIC (1);FUNGAL (1)
32	25	1.23707	20	TRANSPORTER (12);MULTIDRUG (10);MFS (9);POLYAMINE (4);TRANSPORT-RELATED (4);VESICLE (3);RESISTANT (3);RESISTANCE (3);SVOP (3);TRANSPORTERS (3)
31	25	1.35499	18	PROTEINASE (15);SIMILARITY (9);LIVIDANS (9);-STREPTOMYCES (8);SLPE (8);UNASSIGNED (5);UNCLASSIFIED (4);EXPRESSION (1);PRECURSOR (1);IMPROVES (1)
34	24	1.03584	23	REDUCTASE (7);DEHYDROGENASES (6);DIFFERENT (5);SPECIFICITIES (5);OXIDOREDUCTASE (4);PRECURSOR (3);SHORT-CHAIN (3);DEHYDROGENASE (3);SDR (2);SHORT (2)
33	24	1.26655	19	UNASSIGNED (18);UNCLASSIFIED (5)
36	24	1.7518	14	POLYPROTEIN (11);PEPTIDASE (5);CATALYTIC (3);GAG-INT-POL (2);COPIA-LIKE (2);DNA (2);RETROTRANSPOSON (2);ASPARTIC (2);POL (2);CCHC-TYPE (2)
35	24	2.00257	12	UNASSIGNED (21);UNCLASSIFIED (3)
37	23	1.23124	19	P450 (11);CYTOCHROME (10);CYP19 (7);CYP26 (7);SUBFAMILIES (7);CYP4 (7);UNASSIGNED (5);UNCLASSIFIED (5);B-CAROTENE (2);OXYGENASE (2)
39	22	1.06592	21	DEHYDROGENASE (14);ARYL-ALCOHOL (12);REDUCTASE (5);ALDO-KETO (5);ARYLALCOHOL (2);SHAKER-LIKE (1);CHANNEL (1);UNASSIGNED (1);OXIDOREDUCTASES (1);VOLTAGE-GATED (1)
40	22	1.07243	21	TRANSPORTER (11);MONOCARBOXYLATE (10);MFS (6);UNASSIGNED (4);UNCLASSIFIED (3);PERMEASE (2);YOR306C (1);Q08268 (1)
38	22	1.61491	14	UNASSIGNED (14);UNCLASSIFIED (8)
42	21	0.993778	21	UNASSIGNED (5);UNCLASSIFIED (4)
41	21	1.13263	19	UNCLASSIFIED (18);UNASSIGNED (3)
43	21	-	-	UNCLASSIFIED (20);UNASSIGNED (1)
44	20	1.13715	18	ACYLTRANSFERASES (11);HYDROLASES (11);EPOXIDE (5);HYDROLASE (4);UNCLASSIFIED (3);GLYCOL (1);ACTIVITY (1);H2O (1);EHN (1);CATALYTIC (1)
46	19	1.4622	13	ACID (9);AMINO (8);TRANSPORTERS (7);PERMEASE (6);GABA-SPECIFIC (4);P32837 (3);TRANSPORT (2);GABA (2);UNCLASSIFIED (2);TRANSPORTER (1)
45	19	1.58696	12	ATPASE (6);ENDOPEPTIDASE (3);ATP-DEPENDENT (1);CELL (1);PROTEASE (1);SPBC16E9.10C (1);PEPTIDASE (1);26S (1);FACTOR (1);BIOGENESIS (1)
50	18	0.998708	18	UNCLASSIFIED (4);UNASSIGNED (3);CHLOROPEROXIDASE (3);OXIDASE (2);PEROXIDASE (2)
47	18	1.08182	17	UNCLASSIFIED (10);UNASSIGNED (8)
48	18	1.10599	16	PRECURSOR (4);ENDOGLUCANASE (4);HYDRO (3);UNASSIGNED (3);CELLULOSE-GROWTH-SPECIFIC (3);GLYCO (3);BINDING (2);CELLULOSE (2);CEL1 (2);ENDOGLUCANASES (1)
51	18	1.13049	16	GLUCOSIDASE (7);BETA-GLUCAN (6);SYNTHESIS-ASSOCIATED (6);UNASSIGNED (2);GLUCAN (2);CAKRE6 (2);KRE6 (1);CA5661 (1);SUBUNIT (1);SYNTHETASE (1)
53	18	1.82483	10	FACTOR (9);SPLICING (8);PRE-MRNA (8);ATP-DEPENDENT (4);HELICASE (4);RNA (4);UNASSIGNED (2);SPBC15C4.05 (1);PRH1 (1);PRP43 (1)
52	18	1.89932	9	HELICASE (9);DNA (8);TRANSCRIPTION (4);RAD5 (4);INO80 (3);REPAIR (3);SNF (2);SWI (2);FACTOR (2);HLTF (2)
49	18	2.63606	7	UNCLASSIFIED (16);ATROPHIN-1 (2)
54	17	1.2021	14	UNASSIGNED (6);LIPASE (6);PRECURSOR (5);UNCLASSIFIED (3);TRIACYLGLYCEROL (3);LIPA (2);EXTRACELLULAR (1);ACTIVITY (1);MONOACYLGLYCEROL (1);MULTI-DOMAIN (1)
57	17	1.69076	10	UNASSIGNED (13);UNCLASSIFIED (4)
55	17	-	-	UNCLASSIFIED (16);UNASSIGNED (1)
56	17	-	-	UNCLASSIFIED (16);UNASSIGNED (1)
58	17	-	-	UNCLASSIFIED (16);UNASSIGNED (1)
59	16	1.13218	14	PENTACHLOROPHENOL (8);4-MONOOXYGENASE (8);MONOOXYGENASE (6);FAD-BINDING (4);PHEA (2);UNCLASSIFIED (2);TFDB (2);PCPB (1);EMB (1);2-MONOOXYGENASE (1)
61	16	1.37975	12	EXO-BETA-13-GLUCANASE (13);PRECURSOR (1);EXO-13-BETA-GLUCANASE (1);CELLULASE (1);UNCLASSIFIED (1)
60	16	1.5424	10	UNASSIGNED (9);UNCLASSIFIED (7)
62	16	1.75728	9	TRANSPORTER (11);ABC (10);ATP-BINDING (7);CASSETTE (7);RESISTANCE-ASSOCIATED (2);MULTIDRUG (2);LEUKOTRIENE (1);MITOXANTRONE (1);PRECURSOR (1);ION (1)
66	15	1.1103	14	DEHYDROGENASE (9);REDUCTASE (7);SDR (7);SHORT-CHAIN (7);PRECURSOR (3);SHORT (3);ADH (3);H0523F07.11 (2);DIFFERENT (1);DEHYDROGENASES (1)
64	15	1.1706	13	NADH (6);NADPH (6);CATALYSE (4);ACTIVITY (4);DEHYDROGENASES (4);FLAVIN (4);REACTION (4);OXIDOREDUCTASE (4);CATALYTIC (4);THE (4)
67	15	1.29418	12	PENTACHLOROPHENOL (8);4-MONOOXYGENASE (8);FAD (3);BINDING (3);UNCLASSIFIED (3);UNASSIGNED (1)
68	15	1.23679	12	FAD (6);BINDING (6);UNASSIGNED (4);UNCLASSIFIED (2);FAD-BINDING (1);OXIDOREDUCTASE (1)
63	15	1.35707	11	UNASSIGNED (9);METALLOPROTEINASE (2);PRECURSOR (2);ELASTINOLYTIC (2);MEP (2);MEP2 (1);PROTEASE (1);SECRETES (1);SERINE (1);ALKALINE (1)
65	15	1.36362	11	TRANSPORTER (6);MFS (2);FACILITATOR (2);MAJOR (2);SPAC1399.02 (2);INTEGRAL (1);EFFLUX (1);TRANSPORT (1);DHA14-LIKE (1);PERMEASES (1)
71	14	1.02061	14	UNCLASSIFIED (9);UNASSIGNED (5)
73	14	1.02508	14	UNCLASSIFIED (9);UNASSIGNED (5)
70	14	1.0855	13	ENDO-134-BETA-GLUCANASE (6);MLG1 (5);GH16 (5);GLUCANASE (5);LAMINARINASE (3)
78	14	1.10504	13	UNASSIGNED (4);IRON (4);OXIDOREDUCTASES (4);2OG-FEII (4);OXIDOREDUCTASE (4);ASCORBATE (4);OXYGENASE (4);SYNTHASE (2);FLAVONOL (2)
81	14	1.04498	13	DEHYDROGENASE (7);RETINOL (2);REDUCTASE (2);SHORT-CHAIN (2);SAC25 (2);UNASSIGNED (2);ALCOHOL (2);AY086643 (2);PUTATIVEPOD-SPECIFIC (2);SPCC736.13 (2)
83	14	1.0495	13	UNASSIGNED (8);UNCLASSIFIED (6)
80	14	1.19606	12	UNASSIGNED (10);UNCLASSIFIED (4)
69	14	1.26523	11	TRANSPORTER (7);MFS (3);AMMST-1 (2);SUGAR (2);HEXOSE (1);ORF (1);MONOSACCHARIDE (1);UNASSIGNED (1);END (1);RECEPTOR (1)
72	14	1.24261	11	UNCLASSIFIED (10);UNASSIGNED (4)
75	14	1.28376	11	REDUCTASE (12);ALDO-KETO (4);ALDO (2);KETO (2);ALDEHYDE (2);AKOR2 (2);ERYTHROSE (1);D-XYLOSE (1);PROTEINS (1);AKR (1)
79	14	1.32553	11	UNCLASSIFIED (8);TRANSCRIPTION (4);FACTOR (4);UNASSIGNED (1)
85	14	1.25275	11	ENDOCHITINASE (7);CHITINASE (4);UNASSIGNED (3);CLASS (1)
74	14	1.4315	10	UNCLASSIFIED (11);UNASSIGNED (3)
77	14	1.45181	10	UNASSIGNED (11);UNCLASSIFIED (3)
82	14	1.46567	10	UNASSIGNED (6);UNCLASSIFIED (4);METHYLTRANSFERASE (1);CYSTEINE (1);FACTOR (1);ICMT (1);ERG4 (1);PRENYL (1);SPLICING (1);CARBOXYL (1)
84	14	1.40872	10	TRANSPORTER (7);MITOCHONDRIAL (6);CARRIER (5);CARNITINE (2);ORNITHINE (2);MEMBRANE (2);INTEGRAL (1);MITOCHONDRIA (1);RIM2P (1);RIM2 (1)
76	14	1.55992	9	UNASSIGNED (10);CHAPERONE (2);HSP70 (2)
86	13	0.963069	13	UNASSIGNED (9);UNCLASSIFIED (4)
88	13	1.03859	13	DEHYDROGENASE (5);SHORT (4);UNCLASSIFIED (4);REDUCTASE (2);SHORT-CHAIN (2);ADH (2);CHAIN (2);DIFFERENT (1);3-HYDROXYACYL-COA (1);DEHYDROGENASES (1)
87	13	1.28145	10	UNASSIGNED (6);P450 (3);UNCLASSIFIED (3);CYTOCHROME (2);FUM15 (1);MONOOXYGENASE (1);B-CAROTENE (1);OXYGENASE (1)
89	13	1.47403	9	TRANSPORTER (5);OLIGOPEPTIDE (4);ISP4 (3);UNASSIGNED (2);UNCLASSIFIED (2);OPT1P (2);MEMBRANE (2);MTD1 (1);PROCESS (1);SMALL (1)
90	12	1.06575	11	UNCLASSIFIED (5);UNASSIGNED (2)
91	12	1.103	11	UNASSIGNED (10);UNCLASSIFIED (2)
95	12	1.05593	11	PECTATE (9);LYASE (9);PRECURSOR (4);UNCLASSIFIED (3)
98	12	1.07477	11	REDUCTASE (5);NADPH (4);OXIDOREDUCTASES (4);ZN-DEPENDENT (4);QUINONE (4);PATENTMATCH (2);AGAINST (2);UNASSIGNED (2);ADH (2);AX065577 (2)
92	12	1.17235	10	CHAPERONE (4);DNAJ (4);REGULATOR (2);RETICULUM (2);ENDOPLASMIC (2);TPR (1);HSP40 (1);ZGC (1);MEMBER (1);CAJ1 (1)
93	12	1.25854	10	UNCLASSIFIED (3);UNASSIGNED (1)
96	12	1.23281	10	DEHYDROGENASE (10);ALDEHYDE (5);SEMIALDEHYDE (1);ALDEDH (1);MEIOTIC (1);METHYLMALONATE-SEMIALDEHYDE (1);ACETALDEHYDE (1);ALDDH (1);DELTA-1-PYRROLINE-5-CARBOXYLATE (1);RECOMBINATION-RELATED (1)
97	12	1.22275	10	UNASSIGNED (6);SUBUNIT (6);ALPHA (5);G-PROTEIN (2);GUANINE (2);NUCLEOTIDE-BINDING (2);HETEROTRIMERIC (1);ALPHA-4 (1);CGA2 (1);47A (1)
94	12	1.94296	6	DNA (5);REPAIR (5);REGULATOR (3);COMPLEX (2);TRANSCRIPTION (2);SWI (2);CHROMATIN (2);RAD16 (2);MEMBER (2);SNF2 (1)
99	12	1.87393	6	UNASSIGNED (4);TRANSCRIPTION (3);FACTOR (3);GATA (2);UNCLASSIFIED (2);SCGATA-6 (1);SIDEROPHORE (1);ALPHA (1);MULTI-DOMAIN (1);FRAMESHIFT (1)
106	11	1.0445	11	SHORT-CHAIN (6);OXIDOREDUCTASE (4);DEHYDROGENASE (3);REDUCTASE (2);UNASSIGNED (2);UPI00006A28E1 (2);SDR (1);SPCC162.03 (1)
102	11	1.12886	10	UNASSIGNED (8);UNCLASSIFIED (3)
100	11	1.25525	9	CARBOXYPEPTIDASE (8);SERINE (4);CAPRC3 (2);UNCLASSIFIED (2);SERINE-TYPE (1);BAF56917.1 (1);CA0035 (1);CARBOXIPEPTIDASE (1);DBJ (1)
103	11	1.27491	9	P450 (8);CYTOCHROME (7);MONOOXYGENASE (7);UPREGULATED (6);HIGH (6);NITROGEN (6);UNASSIGNED (2);UNCLASSIFIED (1)
105	11	1.1583	9	ENZYME (7);UBIQUITIN (3);CONJUGATING (3);UBIQUITIN-CONJUGATING (3);CG7220-PA (1);UBCC (1);E2C (1);YEAST (1);UBC4 (1);HOMOLOG (1)
108	11	1.22118	9	EPOXIDE (7);GLYCOL (6);ACTIVITY (6);H2O (6);CATALYTIC (6);UNASSIGNED (2);UNCLASSIFIED (2);HYDROLASE (1)
110	11	1.28194	9	UNCLASSIFIED (8);UNASSIGNED (3)
111	11	1.24745	9	ACID (8);AMINO (8);PERMEASE (7);TRANSPORTER (2);GENERAL (2);AGP2 (2);AMINO-ACID (1);DIP5 (1);UNASSIGNED (1);INDA1 (1)
109	11	1.32255	8	OXIDASE (6);GLUCOOLIGOSACCHARIDE (6);UNASSIGNED (3);FAD (1);DEHYDROGENASES (1);FMN-CONTAINING (1);UNCLASSIFIED (1)
104	11	1.48133	7	UNASSIGNED (8);UNCLASSIFIED (3)
107	11	2.08892	5	UNCLASSIFIED (9);UNASSIGNED (2)
101	11	-	-	UNCLASSIFIED (10);UNASSIGNED (1)
112	11	-	-	UNCLASSIFIED (11)
123	10	1.04973	10	SPAPB1A11.02 (3);LIPASE (2);DEACETYLASE (1);LIPP (1);ARYLACETAMIDE (1);-PSEUDOMONAS (1);SIMILARITY (1);UNCLASSIFIED (1)
114	10	1.17266	9	UNCLASSIFIED (10)
118	10	1.1493	9	UNCLASSIFIED (4);YOR007C (1);CHLOROPLAST (1);SMALL (1);TPR (1);TOC64-2 (1);GLUTAMINE-RICH (1);SPAC17A2.04C (1);Q12118 (1);TPR-CONTAINING (1)
124	10	1.09866	9	UNCLASSIFIED (6);UNASSIGNED (4)
129	10	1.12941	9	GTP-BINDING (4);GTPASE (3);YPT1 (2);RAS-RELATED (2);RAB7 (1);P13856 (1);RAB-TYPE (1);SMALL (1);RSR1 (1);RYH1 (1)
132	10	1.11719	9	DEACETYLASE (7);CHITIN (7);UNCLASSIFIED (2);UNASSIGNED (1)
133	10	1.07065	9	ALCOHOL (7);DEHYDROGENASE (3);NADP-DEPENDENT (3);NADH (2);ACTIVITY (2);DEHYDROGENASES (2);UNCLASSIFIED (2);KETONE (2);ALDEHYDE (2);CATALYTIC (2)
134	10	1.06004	9	UNCLASSIFIED (7);UNASSIGNED (3)
115	10	1.22735	8	ACID (5);AMINO (5);TRANSPORTER (3);CARNITINE (3);TRANSPORT (3);PERMEASE (3);AMINO-ACID (1);AMINOACID (1);INDA1 (1);POTENTIAL (1)
120	10	1.20579	8	D-LACTALDEHYDE (4);DEHYDROGENASE (4);DIHYDROKAEMPFEROL (3);4-REDUCTASE (3);UNASSIGNED (2);UNCLASSIFIED (1)
126	10	1.25483	8	CARBOXYPEPTIDASE (9);PRC1 (2);P30574 (2);P00729 (2);YMR297W (2);YBR139W (1);SERINE (1);KEX1 (1)
136	10	1.29612	8	T-COMPLEX (9);SUBUNIT (9);ETA (2);EPSILON (2);TCP-1-ETA (2);SHOCK (1);ALPHA (1);BETA (1);THETA (1);DELTA (1)
117	10	1.49021	7	BETA-GLUCOSIDASE (9);CELLULOSE-BINDING (3);UNCLASSIFIED (1)
122	10	1.52062	7	UNASSIGNED (6);UNCLASSIFIED (2);TKC (1);PKINASE (1);MULTI-DOMAIN (1)
125	10	1.37413	7	FAD (4);BINDING (4);UNASSIGNED (3);PRECURSOR (2);NIVALE (1);ITS (1);OXIDASE (1);MICRODOCHIUM (1);PATENT (1);OWN (1)
131	10	1.42358	7	UNASSIGNED (5);UNCLASSIFIED (5)
135	10	1.51461	7	UNCLASSIFIED (8);THE (2);MEMBRANE (2);PLASMA (1);UNASSIGNED (1);LINK (1);SPECTRIN-BASED (1);ANKYRINS (1);SKELETON (1)
119	10	1.66938	6	HELICASE (8);DNA (7);ATP-DEPENDENT (4);RECQ (4);UNCLASSIFIED (3);ATP-REQUIRING (1);MUSN (1);ATPASE (1);DNA-DEPENDENT (1);COG0514 (1)
137	10	1.55546	6	UNASSIGNED (3);ICS (3);UNCLASSIFIED (2);SYNTHETASE (1);PEPTIDE (1);NONRIBOSOMAL (1)
116	10	1.82924	5	BETA-GLUCOSIDASE (9);CELLULOSE-BINDING (3);BETA-D-GLUCOSIDE (1);GLUCOHYDROLASE (1)
121	10	1.8494	5	UNCLASSIFIED (4);UNASSIGNED (2);POLYPROTEIN (2);GAG-INT-POL (1);RETROELEMENT (1);REVERSE (1);GAGPROTEASEENDONUCLEASE (1);TRANSCRIPTASERNASEH (1);RETROTRANSPOSON (1);POL (1)
128	10	1.87398	5	UNASSIGNED (4);LANOSTEROL (2);POLYPROTEIN (2);SYNTHASE (2);TY1-COPIA (1);COPIA-TYPE (1);RETROTRANSPOSON (1);T26F17.17 (1);SUBCLASS (1)
113	10	-	-	UNCLASSIFIED (10)
127	10	-	-	UNCLASSIFIED (10)
130	10	-	-	UNCLASSIFIED (7);UNASSIGNED (3)
142	9	0.993161	9	THAUMATIN-LIKE (8);UNASSIGNED (1)
153	9	1.0462	9	REDUCTASE (6);ALDO-KETO (5);AKR13 (4);PUATATIVE (4);ALDO (2);PATENT (1);WO9833896-A2 (1);REMARK (1);RED (1);KETO (1)
140	9	1.14528	8	UNASSIGNED (1);UNCLASSIFIED (1)
145	9	1.11646	8	UNCLASSIFIED (5);UNASSIGNED (4)
151	9	1.13469	8	CHITIN (9);MP98 (5);MANNOPROTEIN (5);DEACETYLASE-LIKE (5);DEACETYLASE (4);PRECURSOR (1)
154	9	1.17985	8	O-METHYLTRANSFERASE (4);UNASSIGNED (2);ICH1 (2);UNCLASSIFIED (1)
158	9	1.08798	8	CYTOCHROME (6);MITOCHONDRIAL (5);PRECURSOR (3);ACYL-COA (1);ACID (1);9-FATTY (1);DEHYDROGENASE (1);EAA32664.1 (1);DESATURASE (1);DELTA (1)
139	9	1.33061	7	P450 (4);CYTOCHROME (4);UNASSIGNED (3);UNCLASSIFIED (2);PRECURSOR (1);4P3 (1);4A14 (1);NADPH (1);CYP13A4 (1)
144	9	1.28351	7	UNASSIGNED (4);UNCLASSIFIED (4);TRANSCRIPTION (1);IIIA (1);FACTOR (1)
146	9	1.38108	7	EXOGLUCANASE (6);BETA-1 (6);UNCLASSIFIED (2);UNASSIGNED (1)
147	9	1.26973	7	MONOOXYGENASE (8);CYCLOHEXANONE (6);FLAVIN-BINDING (1);ACTIVITY (1);CYCLODODECANONE (1);CATALYTIC (1)
159	9	1.26372	7	UNASSIGNED (6);UNCLASSIFIED (3)
160	9	1.29324	7	DEHYDROGENASE (8);ALDEHYDE (6);MEIOTIC (1);METHYLMALONATE-SEMIALDEHYDE (1);3H1 (1);RECOMBINATION-RELATED (1);SUCCINATE-SEMIALDEHYDE (1)
161	9	1.24865	7	FACILITATOR (3);MAJOR (3);PERMEASE (3);THE (3);SUPERFAMILY (3);UNASSIGNED (2);UNCLASSIFIED (2);TRANSPORTER (1);MFS (1);TRANSPORTER-LIKE (1)
163	9	1.27087	7	PERMEASE (7);ALLANTOIN (6);URIDINE (2);UNCLASSIFIED (2);TRANSPORTER (1);TRANSPORT (1);FUI1 (1);THIAMINE (1)
165	9	1.28047	7	UNASSIGNED (3)
143	9	1.49326	6	UNASSIGNED (4);TRANSPOSASE (3);UNCLASSIFIED (2);RESTLESS-LIKE (1)
148	9	1.50048	6	TRANSPORTER (6);MTD1 (5);PEPTIDE (5);UNASSIGNED (2);OLIGOPEPTIDE (1);ISP4 (1);UNCLASSIFIED (1);MEMBRANE (1)
149	9	1.5749	6	UNCLASSIFIED (8);UNASSIGNED (1)
150	9	1.39632	6	UNCLASSIFIED (3);REGULATOR (2);TRANSCRIPTIONAL (2);CRZ1 (1);MIG1 (1);TRANSCRIPTION (1);IIIA (1);NRG1 (1);C2H2 (1);FLBC (1)
152	9	1.59833	6	UNCLASSIFIED (7);UNASSIGNED (2)
164	9	1.58306	6	UNASSIGNED (7);UNCLASSIFIED (2)
138	9	1.70814	5	ATPASE (7);P-TYPE (4);CATION-TRANSPORTING (3);ENA-ATPASE (2);ALPHA (1);SUBUNIT (1);COPPER (1);CTAA (1)
162	9	1.65941	5	UNASSIGNED (6);REGULATORY (2);TRANSCRIPTIONAL (2);UNCLASSIFIED (1)
166	9	1.71632	5	BETA-GALACTOSIDASE (7);PRECURSOR (2);GALACTOSIDASE (1);UNASSIGNED (1);BETA (1)
167	9	1.98052	5	TRANSPORTER (6);ABC (5);RESISTANCE (3);PROTEINS (2);PLEIOTROPIC (2);DRUG (2);MULTIDRUG (2);ATR4 (1);ATP (1);EPDR (1)
141	9	2.19002	4	UNASSIGNED (5);UNCLASSIFIED (4)
157	9	2.11484	4	ATP-BINDING (8);CASSETTE (8);TRANSPORTER (7);ABC (6);YOR1 (1);METAL (1);CFTR (1);YCF1 (1);MEMBER (1);RESISTANCE (1)
156	9	5.18943	2	UNCLASSIFIED (7);UNASSIGNED (2)
155	9	-	-	UNCLASSIFIED (9)
168	8	0.959301	8	GLUTATHIONE (8);S-TRANSFERASE (8);PM239X14 (1)
170	8	1.0547	8	ENZYME (4);RIBOFLAVIN (4);ALDEHYDE-FORMING (4);UNASSIGNED (2);MULTI-DOMAIN (1);SIMILARITIES (1);DEHA0E19745G (1);HANSENII (1);DPBB (1);DEBARYOMYCES (1)
171	8	1.00462	8	PRY1 (4);P47032 (3);YJL079C (3);EXTRACELLULAR (2);SCP (2);PRECURSOR (1);UNASSIGNED (1);EDO99678.1 (1)
176	8	0.97619	8	UNASSIGNED (3);UNCLASSIFIED (2);PENICILLOLYSIN (2);PRECURSOR (1);PEPTIDASE (1);M35 (1);DEUTEROLYSIN (1);METALLOPROTEASE (1)
181	8	1.02917	8	UNCLASSIFIED (4);ACTIVITY (2);SMALL (2);TOWARD (2);COAGULANS (2);HIGHER (2);PEPTIDES (2);PIP (2);PROLINE (1);PEPTIDASES (1)
194	8	0.903064	8	UNCLASSIFIED (3);PRECURSOR (2);CS-AG (2);IMMITIS (2);HEAT-STABLE (2);IMMUNOMODULATORY (1);13-LIKE (1);ASP (1)
173	8	1.23022	7	TRANSPORTER (3);MFS (2);UNASSIGNED (2);UNCLASSIFIED (2);GALACTOSE (1);GLUP (1);GLUCOSE (1);ABORTUS (1)
177	8	1.1392	7	P450 (6);CYTOCHROME (6);UNCLASSIFIED (2)
180	8	1.20709	7	SUBUNIT (6);GUANINE (5);NUCLEOTIDE-BINDING (5);ALPHA-4 (4);G-ALPHA (2);HETEROTRIMERIC (1);ALPHA (1);ALPHA-2 (1)
188	8	1.11332	7	UNASSIGNED (4);OXIDOREDUCTASE (1)
190	8	1.12341	7	UNASSIGNED (4);BINDING (2);METAL (2);TERPENE (2);SYNTHASE (2);UNCLASSIFIED (1);CND15P (1)
200	8	1.17879	7	OXIDASE (4);GLYCOLATE (4);DEHYDROGENASE (2);L-LACTATE (1);MITOCHONDRIAL (1);L-MANDELATE (1);OXIDOREDUCTASE (1);CYTOCHROME (1)
201	8	1.21149	7	MONOOXYGENASE (3);TYROSINASE (1);UNASSIGNED (1);UNCLASSIFIED (1)
203	8	1.11033	7	PRECURSOR (4);XYLANASE (3);ENDO-14-BETA-XYLANASE (2);BETA-14-XYLANASE (1);GLYCO (1);ENDO-14-B-XYLANASE (1)
206	8	1.15791	7	UNASSIGNED (4);P39992 (2);YEL023C (2);UNCLASSIFIED (1);SINGLETON (1)
210	8	1.20293	7	UNCLASSIFIED (5);UNASSIGNED (3)
169	8	1.28503	6	P450 (4);CYTOCHROME (4);UNASSIGNED (3);MONOOXYGENASE (2);UNCLASSIFIED (1);OXIDOREDUCTASE (1)
172	8	1.26902	6	UNASSIGNED (7)
174	8	1.40063	6	BETA-LACTAMASE (5);UNCLASSIFIED (3);PRECURSOR (1)
182	8	1.32024	6	UNASSIGNED (8)
185	8	1.35094	6	UNCLASSIFIED (6);UNASSIGNED (2)
187	8	1.3719	6	SYNTHASE (7);ASPARAGINE (6);GLUTAMINE-HYDROLYZING (1);MULTI-DOMAIN (1);UNCLASSIFIED (1);ASN (1)
189	8	1.44019	6	UNASSIGNED (7);UNCLASSIFIED (1)
191	8	1.2343	6	UNASSIGNED (5);UNCLASSIFIED (3)
192	8	1.29614	6	UNASSIGNED (4);P450 (2);UNCLASSIFIED (2);CYTOCHROME (2)
193	8	1.38399	6	MANNOSYL-OLIGOSACCHARIDE (3);12-ALPHA-MANNOSIDASE (2);SPAC23A1.04C (1);CG11874-PA (1);UNASSIGNED (1);ALPHA-MANNOSIDASE (1);ALPHA-1 (1);CLASS (1);OSIGBA0113I13.2 (1)
195	8	1.45197	6	UNCLASSIFIED (5);UNASSIGNED (2);ZF-MYND (1)
197	8	1.33469	6	UNASSIGNED (6);UNCLASSIFIED (2)
199	8	1.36533	6	UNASSIGNED (1);UNCLASSIFIED (1)
208	8	1.36427	6	SHOCK (7);HEAT (7);HSS1 (2);REGULATED (1);HYPOXIA (1);COGNATE (1);GLUCOSE (1);HSC1 (1);HSP60 (1);UP-REGULATED (1)
209	8	1.34761	6	HYPA (4);UNASSIGNED (3);HYPA-LIKE (1)
211	8	1.30855	6	ABC (4);TRANSPORTER (3);TRANSPORT (2);ABC-TYPE (2);ATP-BINDING (2);UNCLASSIFIED (2);N-TERMINAL (1);PEPTIDASE (1);CONTAIN (1);LANTIBIOTIC (1)
212	8	1.24002	6	UNCLASSIFIED (8)
178	8	1.74006	5	UNCLASSIFIED (8)
179	8	1.58432	5	UNCLASSIFIED (8)
202	8	1.56823	5	QDE2 (3);GENE (1);RNA-BINDING (1);INITIATION (1);SILENCING (1);OS07G0471300 (1);INTERFERENCE (1);UNASSIGNED (1);FACTOR (1);UNCLASSIFIED (1)
204	8	1.50397	5	BETA-GLUCOSIDASE (7);CELLULOSE-BINDING (3);PERIPLASMIC (1);UNCLASSIFIED (1)
207	8	1.77529	5	UNASSIGNED (4);REGULATORY (4);TRANSCRIPTIONAL (4)
196	8	2.03334	4	UNCLASSIFIED (8)
198	8	1.98514	4	PHOSPHOLIPID-TRANSLOCATING (6);ATPASE (6);TRANSPORTER (1);ADP (1);ORTHOPHOSPHATE (1);ACTIVITY (1);ATP (1);H2O (1);CATALYTIC (1)
183	8	2.95304	3	UNCLASSIFIED (7);FH1 (1);DRF (1)
186	8	2.34622	3	TRANSPORTER (4);ATP-BINDING (4);ABC (4);CASSETTE (4);METAL (1);UNASSIGNED (1);YCF1 (1);RESISTANCE (1);UNCLASSIFIED (1);SPAC30.04C (1)
175	8	-	-	UNCLASSIFIED (7);UNASSIGNED (1)
184	8	-	-	UNCLASSIFIED (7);UNASSIGNED (1)
205	8	-	-	UNCLASSIFIED (8)
223	7	1.05641	7	PHOSPHATASE (2);HYDROLASE (2);GLYCEROL-1-PHOSPHATASE (1);UNASSIGNED (1);HAD (1);HALOACID (1);UNCLASSIFIED (1);SUPERFAMILY (1);DEHALOGENASE-LIKE (1)
236	7	1.04267	7	UNCLASSIFIED (3);UNASSIGNED (2)
241	7	0.952142	7	PEPTIDYL-PROLYL (4);ISOMERASE (4);CIS-TRANS (4);CYCLOPHILIN (2);PRECURSOR (2);CYCLOPHILIN-LIKE (1)
213	7	1.08207	6	DISULFIDE-ISOMERASE (3);THIOREDOXIN (2);PRECURSOR (1);PEPTIDE-N4-N-ACETYL-BETA-GLUCOSAMINYLASPARAGINE (1);AMIDASE (1);ISOMERASE (1);DISULFIDE (1);ISOFORM (1)
214	7	1.1911	6	OXALATE (7);DECARBOXYLASE (6);OXIDASE (1)
215	7	1.12393	6	MONOOXYGENASE (3);FAD (2);CYCLOHEXANONE (2);DEPENDENT (2);OXIDOREDUCTASE (2);TRANSPORT (1);FLAVIN-BINDING (1);12-MONOOXYGENASE (1);INVOLVED (1);CYCLOPENTANONE (1)
216	7	1.15759	6	SALICYLATE (3);UNCLASSIFIED (2);HYDROXYLASE (2);NADH (1);PRECURSOR (1);CATECHOL (1);ACTIVITY (1);UNASSIGNED (1);H2O (1);CO2. (1)
217	7	1.10994	6	PHOSPHATASE (7);SERINE (7);THREONINE (4);THREONINE-PROTEIN (3);SUBUNIT (1);PPE1 (1);CATALYTIC (1);PP1 (1)
219	7	1.08075	6	UNASSIGNED (4);UNCLASSIFIED (3)
221	7	1.17761	6	UNASSIGNED (6);UNCLASSIFIED (1)
222	7	1.25478	6	PHEROMONE (5);RECEPTOR (5);RCB3.42 (1);RCB1 (1);B45 (1);RCB3 (1);MATING-TYPE (1);BETA2 (1)
228	7	1.14005	6	UNCLASSIFIED (7)
229	7	1.11567	6	UNCLASSIFIED (5);UNASSIGNED (2)
230	7	1.07909	6	RHO (3);GTPASE (3);SMALL (2);PRECURSOR (1);GTP (1);BINDING (1);SIGNAL (1);GTPASE-BINDING (1);MITOCHONDRIAL (1);TRANSDUCER (1)
232	7	1.07846	6	UNASSIGNED (5);ABHYDROLASE (2)
242	7	1.24821	6	TRANSPORTER (3);PHOSPHATE (3);SPCC2H8.02 (2);UNASSIGNED (2);INORGANIC (1);C23D3.12 (1)
245	7	1.1837	6	TRANSPORTER (3);MFS (2);PROTEIN-LIKE (2);QUINIDINE (2);RESISTANCE (2);DITYROSINE (1);UNCLASSIFIED (1);AGR195WP (1)
247	7	1.21546	6	DYP (6);UNCLASSIFIED (1)
249	7	1.23758	6	WSC (5);UNASSIGNED (2)
250	7	1.18083	6	ACTIN (3);BINDING (1);ACTIN-2 (1);UNASSIGNED (1);ACT3P (1);CENTRACTIN-LIKE (1);ARP4P (1);ACTIN-RELATED (1);UNCLASSIFIED (1)
225	7	1.43093	5	ACYL-COA (5);OXIDASE (4);UNASSIGNED (2);TRANS-2 (1);ACTIVITY (1);CATALYTIC (1)
226	7	1.44239	5	UNASSIGNED (7)
227	7	1.38461	5	UNASSIGNED (3);UNCLASSIFIED (2);TRANSPOSASE (1);TRANSPOSASE-LIKE (1)
231	7	1.54664	5	UNASSIGNED (4);UNCLASSIFIED (3)
233	7	1.4515	5	UNASSIGNED (6);UNCLASSIFIED (1)
239	7	1.29095	5	ACETAMIDASE (5);UNASSIGNED (1);AMIDASES (1)
240	7	1.43642	5	UNASSIGNED (6);UNCLASSIFIED (1)
243	7	1.52177	5	DEP (2);HYDROLASE (2);MET (2);UNASSIGNED (2);AMIDOHYDROLASE (2);PROTEIN-5 (1);SAPIENS (1);DIHYDROPYRIMIDINASE (1);HOMOLOG (1);HOMO (1)
218	7	1.70175	4	ATPASE (6);TRANSPORTING (3);CA2 (3);PLASMA (1);GOLGI (1);CALCIUM-TRANSPORTING (1);P-TYPE (1);UNCLASSIFIED (1);CA2-ATPASE (1);3.6.3.8 (1)
220	7	1.85773	4	ANKYRIN (4);UNC44 (2);REPEAT (2);UNASSIGNED (1);PARTIAL (1);Q04749 (1);INHIBITOR (1);CYCLIN-DEPENDENT (1);KINASE (1);YMR068W (1)
224	7	1.63638	4	UNASSIGNED (6);UNCLASSIFIED (1)
235	7	1.71196	4	DNA (4);REPAIR (4);RECOMBINATION (4);MITOCHONDRIAL (4);PIF1 (4);UNASSIGNED (2);UNCLASSIFIED (1)
237	7	1.97666	4	ATPASE (5);PHOSPHOLIPID-TRANSLOCATING (4);TRANSPORTER (2);CALCIUM (1);TRANSPORTING (1)
238	7	1.55912	4	DNA (7);HELICASE (3);ATP (3);DEPENDENT (3);FACTOR (2);REPLICATION (2);UNWINDING-RELATED (2);LICENSING (2);CDC19 (1);CELL (1)
248	7	1.95886	4	KINESIN (5);MOTOR (4);MEMBER (2);MICROTUBULE (2);21A (1);PARTIAL (1);20A (1)
244	7	2.25015	3	HELICASE (3);MOLONEY (2);LEUKEMIA (2);VIRUS (2);UPI0000D8DB5E (1);NOVEL (1);3.6.1.- (1);PROTEIN. (1);DNA (1);ATP (1)
234	7	-	-	UNCLASSIFIED (7)
246	7	-	-	UNCLASSIFIED (7)
251	6	1.05837	6	TRANSPOSON (3);SUB-CLASS (3);CACTA (3);SPM (3);IS4 (1);UNASSIGNED (1);B10.22 (1);TRANSPOSASE (1);OJ1005 (1)
252	6	0.888494	6	PRIA (3);PRECURSOR (2);AEGEROLYSIN (2);AA-PRI1 (2);UNCLASSIFIED (1)
253	6	1.07752	6	UNCLASSIFIED (6)
255	6	1.07344	6	P450 (4);CYTOCHROME (4);UNCLASSIFIED (2)
268	6	1.07532	6	UNASSIGNED (3);ACTIVITY (1);DTDP-GLUCOSE (1);YLL056C (1);DTDP-4-DEHYDRO-6-DEOXY-D- (1);H2O (1);GLUCOSE (1);Q12177 (1);CATALYTIC (1)
281	6	0.970605	6	UNASSIGNED (4);UNCLASSIFIED (2)
283	6	1.05068	6	PRECURSOR (3);METALLOENDOPEPTIDASE (3);PEPTIDYL-LYS (3);UNASSIGNED (2);METALLOPROTEINASE (1)
285	6	0.968721	6	UNASSIGNED (3);DEHYDROGENASE (3);MALATE (3)
289	6	0.99494	6	CARBONIC (4);ANHYDRASE (4);PRECURSOR (1);H2CO3 (1);CO2 (1);ACTIVITY (1);H2O. (1);UNCLASSIFIED (1);CATALYTIC (1)
293	6	1.03796	6	UNASSIGNED (5);UNCLASSIFIED (1)
307	6	1.0681	6	UNASSIGNED (6)
308	6	1.02618	6	UNASSIGNED (3);AKT2 (1);HOST-SPECIFIC (1);UNCLASSIFIED (1);AK-TOXIN (1)
256	6	1.21788	5	UNCLASSIFIED (4);UNASSIGNED (2)
258	6	1.15194	5	UNCLASSIFIED (5);UNASSIGNED (1)
262	6	1.31279	5	FERRIC (2);REDUCTASE (2);METALLOREDUCTASE (2);REDUCT (1);UNASSIGNED (1);COMPONENT (1);FERRIC-CHELATE (1);TRANSMEMBRANE (1)
264	6	1.27817	5	UNASSIGNED (6)
267	6	1.21223	5	CELLOBIOHYDROLASE (3);CELLULASE (2);PRECURSOR (1);HYDRO (1);CEL7A (1);I-I (1);GLYCO (1)
269	6	1.11473	5	PERMEASE (4);ALLANTOIN (3);NCS1 (2);TRANSPORTER (2);ALLANTOATE (2);URACIL (1)
271	6	1.17879	5	TUBULIN (6);CHAIN (4);ALPHA-1A (2);ALPHA2 (2);BETA-2 (1);GAMMA (1)
273	6	1.09146	5	RIBOFLAVIN (2);SYNTHASE (2);GLC-6-P (1);DUF159 (1);UNASSIGNED (1);ISOMERASE (1);UNCLASSIFIED (1)
274	6	1.1238	5	MONOCARBOXYLATE (2);TRANSPORTER (2);UNASSIGNED (2);MFS (1);RATTUS (1);SIMILARITY (1);UNCLASSIFIED (1);MCT3 (1);NORVEGICUS (1)
275	6	1.21741	5	UNASSIGNED (5);UNCLASSIFIED (1)
276	6	1.242	5	UNCLASSIFIED (4);OXIDASE (1);6-HYDROXY-D-NICOTINE (1);UNASSIGNED (1)
277	6	1.27	5	GAMMA-GLUTAMYLTRANSPEPTIDASE (4);LMBA (1);PRECURSOR (1);2.3.2.2 (1);GAMMA- (1);GLUTAMYLTRANSFERASE (1);LINCOMYCIN-CONDENSING (1);UNCLASSIFIED (1)
279	6	1.13922	5	AMINOTRANSFERASE (3);AROMATIC (2);ARO8 (2);AROMATIC-AMINO-ACID (2);TRANSAMINASE (2);UNASSIGNED (1);AMINOADIPATE (1)
280	6	1.32809	5	UNCLASSIFIED (3);UNASSIGNED (2);FAS1 (1)
282	6	1.19904	5	TRYPTOPHAN (2);UNASSIGNED (2);23-DIOXYGENASE (2);INDOLEAMINE (1);UNCLASSIFIED (1);23-DIOXYGENASE-LIKE (1)
284	6	1.2532	5	OXIDASE (3);ALCOHOL (3);ISOAMYL (3);PRECURSOR (2);ORYZAE (2);UNASSIGNED (2);MREA (2);SIMILARITY (2)
287	6	1.18397	5	ALPHA-12-MANNOSIDASE (1);GH09342P (1);UNASSIGNED (1);MANNOSYL-OLIGOSACCHARIDE (1);ALPHA-MANNOSIDASE (1);RETICULUM (1);ENDOPLASMIC (1);UNCLASSIFIED (1);MAN9-ALPHA-MANNOSIDASE (1);3.2.1.113 (1)
298	6	1.22137	5	UNASSIGNED (2)
299	6	1.17706	5	REDUCTASE (5);STEROL (5);C-14 (4);DELTA2424-1 (1);UNASSIGNED (1)
301	6	1.24049	5	UNASSIGNED (4);UNCLASSIFIED (2)
302	6	1.32362	5	UNASSIGNED (2);BCS1 (2);ACR200CP (1);CHAPERONE (1);MITOCHONDRIAL (1);AAA (1);ATPASE (1);SIMILARITY (1);-SACCHAROMYCES (1)
257	6	1.69759	4	CHAPERONE (3);SHOCK (1);UNCLASSIFIED (1);HEAT (1);HSP100 (1)
260	6	1.58934	4	PROTEASE (6);SUBTILISIN-LIKE (6);PRECURSOR (5)
261	6	1.57188	4	UNCLASSIFIED (2);GAG (1);NUCLEOCAPSID (1);UNASSIGNED (1);RETROTRANSPOSON (1);POLYPROTEIN (1);GAG-POL (1)
265	6	1.37072	4	UNCLASSIFIED (3);UNASSIGNED (2);GAG-PROTEASE (1)
270	6	1.4721	4	RAS1 (2);FACTOR (2);GUANINE (2);EXCHANGE (2);NUCLEOTIDE (2);HOB1P (1);ITSN-1 (1);ITSN (1);UNCLASSIFIED (1);INTERSECTIN (1)
278	6	1.39921	4	ICH1 (4);O-METHYLTRANSFERASE (1);UNCLASSIFIED (1)
286	6	1.3865	4	TYROSINE (5);RECOMBINASE (5);UNASSIGNED (1)
288	6	1.50613	4	BETA-GLUCOSIDASE-RELATED (4);GLYCOSIDASES (4);BETA-XYLOSIDASE (2)
291	6	1.48823	4	UNASSIGNED (3);UNCLASSIFIED (3)
304	6	1.53596	4	FACTOR (4);ELONGATION (4);TRANSLATION (3);MITOCHONDRIAL (2);KDA (1);PRECURSOR (1);RIBONUCLEOPROTEIN (1);SMALL (1);NUCLEAR (1);COMPONENT (1)
306	6	1.43454	4	CALPAIN (3);PROTEASE (2);CALCIUM (2);NEUTRAL (2);ACTIVATED (2);MICROMOLAR (2);UNCLASSIFIED (1)
254	6	1.93981	3	SYNTHETASE (2);NRPS-LIKE (2);ENZYME (2);PEPTIDE (2);NONRIBOSOMAL (2);AMINOADIPATE-SEMIALDEHYDE (1);UNASSIGNED (1);DEHYDROGENASE (1)
259	6	1.92626	3	UNASSIGNED (3);UNCLASSIFIED (3)
263	6	1.74666	3	TRANSPOSASE (4);DOMAIN-CONTAINING (4);UNCLASSIFIED (2)
292	6	2.06106	3	OXIDASE (5);RADICAL (5);COPPER (5);EXOGLUCANASE-LIKE (1);BETA-13 (1)
294	6	1.76212	3	ICS (2);UNASSIGNED (1);DEHYDROGENASE (1);NRPS-LIKE (1);ENZYME (1);UNCLASSIFIED (1);L-AMINOADIPATE-SEMIALDEHYDE (1)
297	6	1.93799	3	UNASSIGNED (3);TRANSPOSASE (2);DOMAIN-CONTAINING (2);UNCLASSIFIED (1)
303	6	1.77309	3	EXCHANGE (3);RHO (2);FACTOR (2);INVASION-INDUCING (1);UNASSIGNED (1);TIAM1 (1);SIGNAL (1);ACTS (1);GUANINE (1);GUANYL-NUCLEOTIDE (1)
305	6	2.02885	3	BROMODOMAIN (2);COMPLEX (1);TRANSCRIPTION (1);RSC2 (1);GLOBAL (1);FACTOR (1);Q06488 (1);MEMBER (1);C1450.02 (1);BRD7 (1)
266	6	17.1396	0	UNCLASSIFIED (6)
272	6	-	-	UNCLASSIFIED (5);UNASSIGNED (1)
290	6	-	-	UNCLASSIFIED (6)
295	6	-	-	UNCLASSIFIED (6)
296	6	-	-	UNCLASSIFIED (6)
300	6	-	-	UNCLASSIFIED (6)
309	5	1.01818	5	BLL6449 (3);UNASSIGNED (1)
313	5	1.10201	5	UNCLASSIFIED (4);UNASSIGNED (1)
319	5	0.879702	5	UNCLASSIFIED (4);UNASSIGNED (1)
324	5	1.07413	5	UNASSIGNED (3);ACTIVITY (2);2-TRANS (2);CATALYTIC (2)
326	5	1.06057	5	UNASSIGNED (5)
327	5	1.06622	5	SIMILARITY (3);LIKE (1);INTRADIOL (1);DIOXYGENASE (1);PROTOCATECHUATE (1)
329	5	0.982945	5	AMIDASES (3);NICOTINAMIDASE (3);HYDROLASE (1);ISOCHORISMATASE (1);UNCLASSIFIED (1)
335	5	1.03478	5	UNASSIGNED (4)
340	5	0.887238	5	UNASSIGNED (3)
341	5	0.853326	5	UNCLASSIFIED (3);PRECURSOR (1);RIBOSOMAL (1);L27 (1);UNASSIGNED (1);MITOCHONDRIAL (1);60S (1)
345	5	1.05491	5	2-PHOSPHOTRANSFERASE (2);TRNA (2);SPAC2C4.12C (2);2-RNA (1);PTS (1)
346	5	1.05068	5	UNASSIGNED (3);UNCLASSIFIED (2)
350	5	1.00028	5	ENDOGLUCANASE (2);GLYCOSIDE (1);PRECURSOR (1);CELL (1);HYDROLASE (1);12A (1);UNASSIGNED (1)
352	5	1.07229	5	UNCLASSIFIED (3);UNASSIGNED (2)
356	5	1.0356	5	COMPLEX (2);PRAP (2);UNASSIGNED (2);UNCLASSIFIED (1)
357	5	1.05821	5	UNASSIGNED (3);UNCLASSIFIED (2)
368	5	1.08939	5	PRECURSOR (2);ACTIVITY (2);ALPHA-D-GLUCOSE (2);BETA-D-GLUCOSE. (2);CATALYTIC (2);ALDOSE (1);1-EPIMERASE (1)
369	5	1.04816	5	SHORT (2);K03366 (1);PRECURSOR (1);ACETOIN (1);ACTIVITY (1);TESTOSTERONI (1);BPHB (1);DEHYDROGENASE (1);ADH (1);PHENYLCYCLOHEXA-3 (1)
373	5	0.972646	5	UBIQUITIN (1);PRECURSOR (1);EXCISION (1);RIBOSOMAL (1);NEDD8 (1);FUSION (1);REPAIR (1);POLYUBIQUITIN (1);POLYPROTEIN (1);S27A (1)
375	5	1.05986	5	UNASSIGNED (3);C-TERMINAL (2);ORF (2);TRUNCATED (2);END (2);REMARK (2);DUE (2);CONTIG (2)
376	5	0.947526	5	SHOCK (4);SMALL (4);HEAT (4);UNASSIGNED (1)
378	5	1.10013	5	ALPHA-12-MANNOSYLTRANSFERASE (5)
386	5	1.0877	5	UNASSIGNED (2);UNCLASSIFIED (1);N-ACETYLTRANSFERASE (1)
390	5	1.05633	5	UNASSIGNED (3);UNCLASSIFIED (2)
399	5	1.04549	5	UNASSIGNED (3);UNCLASSIFIED (2)
400	5	1.04408	5	REGULATORY (4);CAMP-INDEPENDENT (3);INDEPENDENT (1);PAC2 (1);UNASSIGNED (1);CAMP (1)
409	5	1.09391	5	FORMATE (3);DEHYDROGENASE (3);UNASSIGNED (1);UNCLASSIFIED (1)
412	5	1.07959	5	UNCLASSIFIED (3);UNASSIGNED (2)
413	5	0.898542	5	UNCLASSIFIED (4);UNASSIGNED (1)
414	5	1.08713	5	REDUCTASE (2);DEHYDROGENASE (2);ALCOHOL (2);NADPH (2);OXIDOREDUCTASES (2);COG0604 (2);ZN-DEPENDENT (2);QUINONE (2);UNASSIGNED (1);ZINC-CONTAINING (1)
312	5	1.18946	4	UNCLASSIFIED (5)
316	5	1.20179	4	DEHYDROGENASE (5);ACYL-COA (3);MITOCHONDRIAL (2);SPECIFIC (2);LONG-CHAIN (2);ISOVALERYL-COA (1);GLUTARYL-COA (1)
318	5	1.31444	4	NRAMP (2);FE2 (2);MN2 (2);THE (2);TRANSPORTERS (2);S0004024 (1);UNASSIGNED (1);SMF3 (1);YLR034C (1);UNCLASSIFIED (1)
325	5	1.12651	4	UNASSIGNED (4);UNCLASSIFIED (1)
330	5	1.17245	4	HISTONE (4);DEACETYLASE (3);AMINOHYDROLASE (1);HDA1 (1);DEACETYLATION-RELATED (1);ACETYLPOLYAMINE (1)
331	5	1.40157	4	UNASSIGNED (1);GLUTAMINASE (1);UNCLASSIFIED (1)
333	5	1.38179	4	UNCLASSIFIED (3);UNASSIGNED (2)
339	5	1.39227	4	ACETOACETYL-COA (3);SYNTHASE (3);UNASSIGNED (1);SYNTHETASE (1);ACETOACYL-COA (1)
342	5	1.14739	4	KINASE (5);PYRUVATE (2);DEHYDROGENASE (2);MITOCHONDRIAL (1)
343	5	1.31381	4	PRECURSOR (3);PROTEASE (3);LYSOSOMAL (2);CLN2 (2);S53 (2);TRIPEPTIDYL (1);PEPTIDASE (1);ACTIVITY (1);FUSED3 (1);SAPIENS (1)
347	5	1.15853	4	UNASSIGNED (3);UNCLASSIFIED (1);JACALIN (1)
349	5	1.40875	4	PRIB (3);UNASSIGNED (2)
354	5	1.32244	4	AMINOTRANSFERASE (2);SYNTHASE (2);PRECURSOR (1);UNASSIGNED (1);5-AMINOLEVULINATE (1);MITOCHONDRIAL (1);8-AMINO-7-OXONONANOATE (1)
355	5	1.16513	4	UNCLASSIFIED (4);UNASSIGNED (1)
361	5	1.15877	4	UNASSIGNED (2);METHYLTRANSFERASE (1);SPCC297.04C (1);UNCLASSIFIED (1);POTENTIAL (1);LYSINE (1)
364	5	1.12933	4	UNCLASSIFIED (4);HYDROLASE (1);GLYCOSYL (1)
365	5	1.31597	4	MYO-INOSITOL (3);TRANSPORTER (2);MFS (2);HEXOSE (1);ITR1 (1);TRANSPORT (1);Q9P3B9 (1);NEUROSPORA (1);PERMEASE (1);CRASSA (1)
367	5	1.3142	4	LIGASE (3);AMP (2);BINDING (1);LONG-CHAIN-FATTY-ACID-COA-LIGASE (1);PHENYLACETYL-COA (1);4-COUMARATE (1);COENZYME (1);DEPENDENT (1);COA (1)
370	5	1.23634	4	ACID (3);TRANSPORT (3);CARBOXYLIC (3);FACILITATOR (2);PERMEASES (2);MAJOR (2);THE (2);SUPERFAMILY (2)
372	5	1.20626	4	UNASSIGNED (5)
381	5	1.2857	4	UNCLASSIFIED (5)
382	5	1.40298	4	UNASSIGNED (3);ASPARTATE--TRNA (1);UNCLASSIFIED (1);LIGASE (1)
384	5	1.42394	4	PEPTIDASE (2);AMINOPEPTIDASE (2);AGL209WP (1)
388	5	1.32715	4	UNASSIGNED (2);EFFLUX (1);MATE (1);YDR338C (1);SPAC323.07C (1);Q05497 (1)
389	5	1.16795	4	SEC14-LIKE (2);UNASSIGNED (2);TRIO (1);CRAL (1);N-TERMINUS (1)
392	5	1.39272	4	UNASSIGNED (4);UNCLASSIFIED (1)
395	5	1.22612	4	SEPTIN (3);CYTOKINESIS-RELATED (1);GTPASES (1);CDC10 (1);UNCLASSIFIED (1);P-LOOP (1)
396	5	1.24143	4	UNASSIGNED (4);OXIDASE (1);D-AMINO-ACID (1)
403	5	1.29117	4	UNASSIGNED (1)
405	5	1.32456	4	ORF (1);PARTLY (1);UNASSIGNED (1);ENCODED (1);DNA (1);REPETITIVE (1);MULTI-DOMAIN (1);XPG (1);REMARK (1);UNCLASSIFIED (1)
408	5	1.24237	4	DIHYDROLIPOAMIDE (2);ACETYLTRANSFERASE (2);DIHYDROLIPOYLLYSINE-RESIDUE (2);TRANSACYLASE (1);UNCLASSIFIED (1);SUCCINYLTRANSFERASE (1)
410	5	1.4044	4	UNCLASSIFIED (5)
411	5	1.1205	4	DIOXYGENASE (4);TAURINE (3);CATABOLISM (2);ALPHA-KETOGLUTARATE-DEPENDENT (1);ALPHA-KETOGLUTARATE (1);SIMILARITY (1)
311	5	1.51084	3	UNCLASSIFIED (4);UNASSIGNED (1)
314	5	1.53204	3	UNASSIGNED (3);UNCLASSIFIED (2)
320	5	1.88105	3	UNCLASSIFIED (5)
321	5	1.58903	3	UNCLASSIFIED (4);UNASSIGNED (1)
323	5	1.62247	3	UNASSIGNED (3);POLYPROTEIN (2);TRANSPOSON (1);RETROVIRUS-RELATED (1);COPIA-TYPE (1);POL (1);TNT (1);1-94 (1)
334	5	1.48953	3	PRECURSOR (2);BINDING (2);CARBOHYDRATE (2);UNASSIGNED (1);SECRETED (1);LARGE (1)
338	5	1.46516	3	XYLOSIDASE (5);ARABINOSIDASE (5)
344	5	1.51744	3	OXIDASE (4);RADICAL (4);COPPER (4);VARIANT (3);UNCLASSIFIED (1)
353	5	1.68229	3	UNASSIGNED (2);INITIATION (1);FACTOR (1);SAPIENS (1);FH1 (1);HOMOLOG (1);EUKARYOTIC (1);ARGONAUTE (1);TRANSLATION (1);DRF (1)
358	5	1.76273	3	RHO (2);SIGNAL (2);TRANSDUCER (2);GTPASE-ACTIVATING (2);KIAA1688 (1);LOC500901 (1)
362	5	1.53369	3	ALPHA-12-MANNOSIDASE (2);PRECURSOR (1);UNASSIGNED (1);ALPHA-1 (1);THE (1)
366	5	1.49483	3	TRANSCRIPTASE (4);RIBONUCLEASE (4);REVERSE (4);UNASSIGNED (1)
371	5	1.48698	3	UNASSIGNED (4)
379	5	1.54962	3	SYNTHASE (5);PUTATIVECHITIN (3);ENZYME (3);CHITIN (2)
385	5	1.50142	3	2-ISOPROPYLMALATE (5);SYNTHASE (5);P06208 (2)
401	5	1.49106	3	EXO-BETA-13-GLUCANASE (5)
402	5	1.58658	3	AMINOPEPTIDASE (4);LEUCYL (4);UNASSIGNED (1)
332	5	2.26821	2	NUCLEOCAPSID (3);RETROTRANSPOSON (3);UNASSIGNED (2)
348	5	2.56149	2	POLYKETIDE (5);SYNTHASE (5);PROTEINS (4);MODULES (4)
360	5	2.17715	2	PHOSPHOLIPID-TRANSLOCATING (5);ATPASE (5)
374	5	2.56033	2	PROTEINS (3);POLYKETIDE (3);MODULES (3);SYNTHASE (3);UNASSIGNED (1);PP-BINDING (1)
380	5	2.15391	2	SIGNAL (2);TRANSDUCER (2);RHO (1);UNASSIGNED (1);FACTOR (1);EXCHANGE (1);GUANYL-NUCLEOTIDE (1);UNCLASSIFIED (1)
387	5	2.44613	2	SYNTHASE (5);13-BETA-GLUCAN (4);GLUCAN (1)
391	5	2.05563	2	UNASSIGNED (5)
398	5	2.01811	2	UNCLASSIFIED (4);UNASSIGNED (1)
407	5	3.12166	2	AAA (5);ATPASE (4);ATPASES (1);CLASS (1);THE (1)
310	5	5.81602	1	POLYKETIDE (4);SYNTHASE (4);PROTEINS (3);MODULES (3);UNASSIGNED (1);MODULAR (1)
393	5	3.88845	1	UNCLASSIFIED (4);UNASSIGNED (1)
406	5	3.64965	1	UNASSIGNED (5)
315	5	-	-	UNCLASSIFIED (5)
317	5	-	-	UNCLASSIFIED (5)
322	5	-	-	UNCLASSIFIED (4);UNASSIGNED (1)
328	5	-	-	UNCLASSIFIED (4);UNASSIGNED (1)
336	5	-	-	UNCLASSIFIED (5)
337	5	-	-	UNCLASSIFIED (5)
351	5	-	-	UNCLASSIFIED (5)
359	5	-	-	UNCLASSIFIED (5)
363	5	-	-	UNCLASSIFIED (5)
377	5	-	-	UNCLASSIFIED (5)
383	5	-	-	UNCLASSIFIED (5)
394	5	-	-	UNCLASSIFIED (5)
397	5	-	-	UNCLASSIFIED (4);UNASSIGNED (1)
404	5	-	-	UNCLASSIFIED (5)
417	4	1.11332	4	MORPHINONE (1);FAD (1);REDUCTASE (1);LIKE (1);FMN-BINDING (1);UNASSIGNED (1);FMN (1);OXIDOREDUCTASE (1);OYE (1)
421	4	0.993684	4	UNASSIGNED (4)
429	4	1.04361	4	UNASSIGNED (2);UNCLASSIFIED (2)
434	4	0.853326	4	HISTONE (4);GENE (1);SAPIENS (1);H2AI (1);HOMOLOG (1);GERMINAL (1);HOMO (1)
438	4	1.12863	4	REDUCTOISOMERASE (4);ACETOHYDROXYACID (3);KETOL-ACID (1)
441	4	1.11395	4	DUF895 (2);MEMBRANE (2);UNASSIGNED (1);UNCLASSIFIED (1)
444	4	1.00876	4	UNASSIGNED (2);KETOREDUCTASE (1);UNCLASSIFIED (1)
447	4	1.07093	4	UNCLASSIFIED (4)
449	4	1.07375	4	UNASSIGNED (4)
453	4	1.04125	4	OXIDOREDUCTASE (2);SORBITOL-UTILIZATION (2);REDUCTASE (1);SHORT (1);MARITIMA (1);DEHYDROGENASE (1);CHAIN (1);THERMOTOGA (1);Q9WYD3 (1)
456	4	1.11238	4	UNASSIGNED (3);UNCLASSIFIED (1)
458	4	1.06528	4	UNASSIGNED (2);UNCLASSIFIED (2)
460	4	1.04549	4	FARNESYLTRANSTRANSFERASE (3);UNCLASSIFIED (1)
462	4	1.10908	4	UNASSIGNED (2);UNCLASSIFIED (2)
466	4	0.989916	4	UNASSIGNED (3);UNCLASSIFIED (1)
473	4	1.00334	4	UNASSIGNED (3);UNCLASSIFIED (1)
475	4	1.04361	4	RETROELEMENT (4)
481	4	0.934809	4	UNASSIGNED (4)
483	4	1.08051	4	UNCLASSIFIED (2);PRECURSOR (1);EXOGLUCANASE (1);FCBD (1)
492	4	1.05052	4	2OG-FEII (3);OXYGENASE (3);OXIDOREDUCTASE (2);OS09G0248900 (1)
493	4	1.07069	4	ISOPENICILLIN (2);DIOXYGENASES (2);SYNTHASE (2);THYMINE (1);UNASSIGNED (1);DIOXYGENASE (1)
498	4	1.00059	4	INTEGRAL (2);MEMBRANE (2);C-TERMINAL (1);ORF (1);TRUNCATED (1);END (1);REMARK (1);DUE (1);UNCLASSIFIED (1);CONTIG (1)
501	4	1.05986	4	UNCLASSIFIED (3);UNASSIGNED (1)
504	4	0.951137	4	NECROSIS-INDUCING (2);KDA (1);UNASSIGNED (1);NPP1 (1);PEPTIDE (1);ELICITOR (1)
518	4	0.990387	4	HYDROLASE (2);P39721 (2);YAL049C (2);UNASSIGNED (1);DIENELACTONE (1);SINGLETON (1)
519	4	1.06057	4	UNCLASSIFIED (3);UNASSIGNED (1)
521	4	1.07972	4	KDA (2);IMMUNOREACTIVE (2);UNASSIGNED (2);MANNOPROTEIN (2);MP88 (2)
527	4	1.07564	4	UNASSIGNED (2);UNCLASSIFIED (2)
531	4	1.08569	4	MATA (2);HMG-BOX (2);REGULATOR (1);BOX (1);MULTI-DOMAIN (1);HMG (1);UNCLASSIFIED (1);TRANSCRIPTIONAL (1)
535	4	1.07218	4	UNCLASSIFIED (2);UNASSIGNED (1);RAI1 (1)
536	4	1.0064	4	UNCLASSIFIED (2);UNASSIGNED (1)
541	4	1.10296	4	UNASSIGNED (4)
543	4	0.943287	4	SMALL (2);GTPASE (2);MONOMERIC (2);PUT. (1);ARP (1);ARF-RELATED (1);SAR (1);CPS1 (1)
547	4	1.06481	4	UNCLASSIFIED (3);UNASSIGNED (1)
548	4	1.05586	4	UNCLASSIFIED (2);TRANSPORTER (1);TARTRATE (1);UNASSIGNED (1)
549	4	0.886531	4	UNASSIGNED (3);UNCLASSIFIED (1)
550	4	1.02257	4	ALPHA (4);SUBUNIT (4);PROTEASOME (4)
555	4	0.994626	4	PECTATE (2);LYASE (2);UNCLASSIFIED (1)
556	4	1.14142	4
560	4	0.936222	4	UNCLASSIFIED (3);PRECURSOR (1);ORF15 (1)
562	4	1.00043	4	PHOSPHATASE (4);SPECIFICITY (3);DUAL (3);CATALYTIC (1);DUAL-SPECIFICITY (1)
567	4	1.07407	4	UNCLASSIFIED (2);GERANYLGERANYL (1);UNASSIGNED (1);PYROPHOSPHATE (1);SYNTHASE (1)
569	4	1.02618	4	INTEGRAL (1);SC4G1. (1);PRECURSOR (1);PROTEIN. (1);UNASSIGNED (1);04C (1);REMARK (1);COELICOLOR (1);MEMBRANE (1)
572	4	0.971704	4	UNASSIGNED (2);UNCLASSIFIED (2)
573	4	1.0714	4	UNASSIGNED (4)
577	4	1.02257	4	BINDING (2);ISOFORM (2);PHOSPHATIDYLETHANOLAMINE (2);RIBOSOMAL (1);MULTI-DOMAIN (1);RKIP (1);YML35 (1)
580	4	1.1276	4	AUTOPHAGY-RELATED (2);UNASSIGNED (1);UNCLASSIFIED (1)
585	4	1.03074	4	ENOYL-COA (2);HYDRATASE (2);PRECURSOR (1);ACTIVITY (1);CARNITHINE (1);RACEMASE (1);UNCLASSIFIED (1);CATALYTIC (1)
416	4	1.20359	3	ACETYL-COA (3);C-ACYLTRANSFERASE (1);ACYL-COA (1);3-KETOACYL-COA (1);ACTIVITY (1);3-OXOACYL-COA (1);THIOLASE (1);C-ACETYLTRANSFERASE (1);CATALYTIC (1);COA (1)
418	4	1.32998	3	TRANSPORTER (4);PEPTIDE (4);PTR2A (3)
422	4	1.27597	3	DNA (4);HELICASE (4);ATP-DEPENDENT (3);RECQ (3)
423	4	1.16984	3	RETICULUM (2);ENDOPLASMIC (2);UNCLASSIFIED (2)
425	4	1.21081	3	UNASSIGNED (2)
426	4	1.14629	3	PRECURSOR (2);EXO-BETA-13-GLUCANASE (2);EXO-13-BETA-GLUCANASE (2)
427	4	1.28217	3	DIOXYGENASE (4);RERIO (2);10- (2);B-CAROTENE-9 (2);Q90WH3 (2);BRACHYDANIO (2)
428	4	1.33375	3	TRANSPORTER (4);SIDEROPHORE (1);IRON (1)
430	4	1.25273	3	CHITINASE (3);KDA (1);THETAIOTAOMICRON (1);SYMBIOTIC (1);BACTERIODES (1);UNCLASSIFIED (1)
433	4	1.48541	3	UNASSIGNED (2);UNCLASSIFIED (1)
435	4	1.37755	3	UNASSIGNED (2);UNCLASSIFIED (1);F37C4.5 (1)
436	4	1.30078	3	AMYLASE (1);PRECURSOR (1);ALPHA (1);GLUCOAMYLASE (1);REGION (1);UNCLASSIFIED (1);ALPHA-AMYLASE (1);CATALYTIC (1)
437	4	1.28068	3	P450 (2);CYTOCHROME (2);MONOOXYGENASE (2);PC-3 (1);UNASSIGNED (1);UNCLASSIFIED (1);PC-2 (1)
439	4	1.53659	3	ALPHA-GLUCOSIDASE (2);HYDROLASE (1);ALPHA (1);GLUCOSIDASE (1);SUGAR (1)
440	4	1.28194	3	FAD (1);OXIDASE (1);UNASSIGNED (1);ALCOHOL (1);FMN-CONTAINING (1);ISOAMYL (1)
442	4	1.44443	3	NRPS-LIKE (4);ENZYME (4)
443	4	1.45526	3	CYTOPLASM (3);AMINOPEPTIDASE (1)
445	4	1.24025	3	UNASSIGNED (3);FACILITATOR (1);MAJOR (1);PERMEASE (1);THE (1);SUPERFAMILY (1)
446	4	1.34976	3	UNCLASSIFIED (4)
448	4	1.32574	3	UNASSIGNED (4)
451	4	1.17643	3
454	4	1.45275	3	ALPHA-GLUCOSIDASES (3);UNCLASSIFIED (1)
457	4	1.16984	3	UNASSIGNED (3);UNCLASSIFIED (1)
459	4	1.22966	3	UNCLASSIFIED (3);UNASSIGNED (1)
461	4	1.41586	3	UNCLASSIFIED (2);KINASE (1);SAPIENS (1);SFRS (1);SIMILARITY (1);HOMOLOG (1);HOMO (1)
463	4	1.23366	3	BETA-GLUCOSIDASE (3);SPECIOSUS (1);COMPLEX (1);PRECURSOR (1);F26G (1);54KDA (1);HETERODIMER (1)
464	4	1.23327	3	CALCIUM (3);TRANSPORTER (2);ION (2);UNASSIGNED (1);ANTIPORTER (1);HYDROGEN (1)
465	4	1.2014	3	NADH (2);CATECHOL (2);CO2 (2);SALICYLATE (2);ACTIVITY (2);H2O (2);CATALYTIC (2);NAD (2);UNASSIGNED (1);UNCLASSIFIED (1)
468	4	1.17949	3	4-AMINOBENZOATE (2);SALICYLATE (2);HYDROXYLASE (2);1-HYDROXYLASE (2)
469	4	1.35149	3	SRPK1-LIKE (1);Q03656 (1);UNASSIGNED (1);KINASE (1);SKY1 (1);POTENTIAL (1);SRPK-LIKE (1);YMR216C (1)
474	4	1.26545	3	UNASSIGNED (3);ZF-MYND (1)
477	4	1.28712	3	MONOCARBOXYLATE (1);ACID (1);AMIDASE (1);ACETAMIDASE (1);ACTIVITY (1);UNASSIGNED (1);NH3 (1);H2O (1);MONOCARBOXYLIC (1);GENERAL (1)
478	4	1.31326	3	TRANSPORTER (3);PEPTIDE (3);PTR2A (3);OLIGOPEPTIDE (1);SYMPORTER (1)
480	4	1.20312	3	P39992 (2);YEL023C (2);UNASSIGNED (1);SINGLETON (1);BLR0172 (1)
482	4	1.54805	3	UNASSIGNED (3);UNCLASSIFIED (1)
484	4	1.26781	3	ALPHA-12-MANNOSIDASE (1);UNASSIGNED (1);MANNOSIDASE (1);MSDS (1);ALPHA-MANNOSIDASE (1)
486	4	1.45644	3	ALPHA-GLUCOSIDASES (4)
488	4	1.19056	3	UNASSIGNED (4)
490	4	1.29057	3	UNASSIGNED (4)
494	4	1.224	3	TRANSPORTER (3);METABOLITE (3);GLYCEROPHOSPHOINOSITOL (1);GIT1 (1);UPTAKE (1);FOR (1);REQUIRED (1)
495	4	1.24897	3	UNASSIGNED (2);UNCLASSIFIED (2)
496	4	1.15712	3	DESATURASE (4);ACID (3);FATTY (2);D12 (1);BIFUNCTIONAL (1);OMEGA3 (1);DELTA-12 (1);12-FATTY (1);DELTA (1);D15 (1)
497	4	1.17219	3	3-O-GLUCOSYLTRANSFERASE (2);GLUCOSYLTRANSFERASE-12 (1);ANTHOCYANIDIN (1);UDP-GLUCOSE (1);UDPGT (1);FLAVONOL (1)
500	4	1.27252	3	UNASSIGNED (4)
502	4	1.47269	3	OXIDASE (4);RADICAL (4);COPPER (4);VARIANT (1)
503	4	1.33956	3	PROTEASE (3);S53 (2);PRECURSOR (1);FUSED3 (1)
505	4	1.53651	3	PROTEIN-VACUOLAR (4);TARGETING-RELATED (4)
507	4	1.48823	3	UNASSIGNED (4)
509	4	1.19245	3	DEHYDROGENASE (4);ALCOHOL (3);RR-BUTANEDIOL (1);ZINC-CONTAINING (1)
514	4	1.58526	3	AMINOPEPTIDASE (4);LEUCYL (2);ALANINE (1);ARGININE (1)
516	4	1.27377	3	FACTOR (2);RELEASE (1);G-PROTEIN (1);1-ALPHA (1);ELONGATION (1);GTP-BINDING (1);TRANSLATION (1);T10F20.8 (1)
520	4	1.216	3	TRANSPORTER (4);AMMONIUM (4)
522	4	1.2061	3	DUF895 (2);TRANSPORTER (1);MFS (1);UNCLASSIFIED (1);MEMBRANE (1)
524	4	1.54758	3	PROCESSING (3);RNA14 (3);MRNA (3);3-END (3);FACTOR (1);SUBUNIT (1);CLEAVAGE (1);77KDA (1);PRE-RNA (1);STIMULATION (1)
525	4	1.2452	3	TRANSPORTER (2);MFS (1);UNASSIGNED (1);DRUG (1)
526	4	1.43014	3
529	4	1.15288	3	UNASSIGNED (3);SECRETED (1)
530	4	1.42481	3	TREHALASE (3);ALPHAALPHA-TREHALASE (1)
532	4	1.50802	3	PROTEIN-VACUOLAR (3);TARGETING-RELATED (3);UNCLASSIFIED (1)
539	4	1.44961	3	UNASSIGNED (4)
544	4	1.30172	3	CYSTATHIONINE (5);BETA-LYASE (3);GAMMA-SYNTHASES (1);BETA-LYASES (1)
551	4	1.16419	3	UNASSIGNED (4)
552	4	1.39027	3	UNASSIGNED (3);UNCLASSIFIED (1)
553	4	1.37111	3	CARNITINE (4);ACETYLTRANSFERASE (3);O-ACETYLTRANSFERASE (1)
557	4	1.32213	3	UNASSIGNED (2);CARBOXYPEPTIDASE (2);VACUOLAR (1);CPS1 (1)
558	4	1.22918	3	UNASSIGNED (3)
559	4	1.14629	3	GLUCURONYL (4);HYDROLASE (4)
563	4	1.2127	3	UNASSIGNED (2);OXIDOREDUCTASE (2);FAD (1);PRECURSOR (1);POSSIBLE (1);DEPENDENT (1);NADPH-DEPENDENT (1)
564	4	1.17125	3	HYDROLASE (2);UNASSIGNED (2);GLYCOSYL (2)
566	4	1.19904	3	UNASSIGNED (3);UNCLASSIFIED (1)
568	4	1.21859	3	UNASSIGNED (1)
576	4	1.34081	3	UNASSIGNED (2);UNCLASSIFIED (2)
578	4	1.15414	3	ENDO-POLYGALACTURONASE (2);ENDO-XYLOGALACTURONAN (1);HYDROLASE (1);EXTRACELLULAR (1);EXO-POLYGALACTURONASE (1)
579	4	1.17989	3	UNASSIGNED (1);MANNANASE (1);UNCLASSIFIED (1);ENDO-14-BETA-MANNOSIDASE (1)
582	4	1.38665	3	GLYCOSYLTRANSFERASE (2);TPS1 (1);TREHALOSE-PHOSPHATASE (1)
584	4	1.53015	3	HET-C (4);INCOMPATIBILITY (2);HETEROKARYON (2)
419	4	1.75482	2	VALINE-TRNA (4);LIGASE (4)
424	4	1.89267	2	SYNTHETASE (2);PEPTIDE (2);NONRIBOSOMAL (2);NRPS-LIKE (1);ENZYME (1);UNCLASSIFIED (1)
432	4	2.05626	2	TRANSPORTER (4);ABC (3);ATP-BINDING (2);CASSETTE (2);MULTIDRUG (2);YOR1 (1)
452	4	2.01324	2	CARBOXYLASE (3);PYRUVATE (2);UREA (1);ACETYL-COA (1);AMIDOLYASE (1)
455	4	2.15211	2	TRANSPORTER (2);PROTEINS (2);ABC (2);RESISTANCE (2);PLEIOTROPIC (2);DRUG (2)
470	4	1.99236	2	CASMC1 (2);COMPLEX (1);CHROMOSOMES (1);NUCLEAR (1);FRAMESHIFT (1);ATPASE (1);MEMBER (1);CONDENSIN (1);STRUCTURAL (1);MAINTENANCE (1)
471	4	1.68668	2	YMR266W (1);UNASSIGNED (1);Q03516 (1);DUF221 (1);MEMBRANE (1)
472	4	2.09111	2	TRANSPORTER (2);YOR1 (1);ATP-BINDING (1);ABC (1);ION (1);UNASSIGNED (1);CASSETTE (1);CADMIUM (1)
485	4	2.57766	2	CHITIN (2);MYOSIN (2);SYNTHASE (2);NONMUSCLE (1);HEAVY (1);CHAIN (1)
487	4	1.64272	2	UNASSIGNED (4)
491	4	1.71447	2	BETA-GALACTOSIDASE (3);PRECURSOR (1);UNASSIGNED (1)
499	4	1.73221	2	UNCLASSIFIED (4)
506	4	1.68857	2	UNASSIGNED (2);TYRKC (2);MULTI-DOMAIN (1)
508	4	2.28831	2	PEROXISOMAL (2);BETA-OXIDATION (1);ACID (1);BETA (1);ENZYMES (1);HYDRATASE-DEHYDROGENASE-EPIMERASE (1);SUBUNIT (1);FATTY (1);UNCLASSIFIED (1);HDE (1)
511	4	1.62231	2	UNCLASSIFIED (4)
512	4	1.74893	2	UNASSIGNED (3);FINGER (1);RING (1)
513	4	1.6008	2	OS07G0471300 (2);UNASSIGNED (1);MULTI-DOMAIN (1);PAZ (1)
523	4	2.29105	2	AROM (3);POLYPEPTIDE (3);REPRESSOR (1);QUINATE (1)
528	4	1.68229	2	GAL4 (2);UNASSIGNED (2)
533	4	1.68103	2	CYTOPLASM (2);5-OXOPROLINASE (1);OXOPROLINASE (1)
540	4	1.91841	2	EXORIBONUCLEASE (3);5-3 (3);EXONUCLEASE (1)
542	4	2.2635	2	LIGASE (4);UBIQUITIN-PROTEIN (3);UBIQUITIN (1);UFD4 (1);TOM1 (1)
545	4	1.62106	2	RAD2 (1);UNASSIGNED (1);DNA (1);REPAIR (1);ENDONUCLEASE (1)
546	4	1.99786	2	PHOSPHOLIPID-TRANSLOCATING (2);ATPASE (2);UNCLASSIFIED (2)
565	4	1.90994	2	UNASSIGNED (2);UNCLASSIFIED (2)
570	4	1.7253	2	ACID (2);FATTY (2);OXYGENASE (2);SSP1 (1);DIOL (1);PPOC (1);LINOLEATE (1);SYNTHASE (1)
574	4	1.65591	2	UNASSIGNED (2);HELICASE (2);SDE3 (1);MOLONEY (1);3.6.1.- (1);PROTEIN. (1);LEUKEMIA (1);MOV-10 (1);RNA (1);VIRUS (1)
575	4	2.26962	2	UNCLASSIFIED (4)
581	4	1.90366	2	UNASSIGNED (2);RNA (2);RNA-DIRECTED (1);RNA-DEPENDENT (1);POLYMERASE-LIKE (1);POLYMERASE (1)
583	4	1.68111	2	FACTOR (2);FOXI1C (1);TRANSCRIPTION (1);BRAIN (1)
420	4	3.18101	1	UNASSIGNED (3);UNCLASSIFIED (1)
431	4	2.79997	1	SYNTHASE (3);POLYKETIDE (2);MYCOCEROSATE (1);UNCLASSIFIED (1)
467	4	3.42028	1	UNASSIGNED (3);UNCLASSIFIED (1)
489	4	3.12731	1	UNCLASSIFIED (3);POLYKETIDE (1);SYNTHASE (1)
537	4	3.41981	1	POLYKETIDE (4);SYNTHASE (4);PROTEINS (2);MODULES (2);COG3321 (1)
571	4	3.66425	1	UNASSIGNED (4)
415	4	-	-	UNCLASSIFIED (4)
450	4	-	-	UNCLASSIFIED (4)
476	4	-	-	UNCLASSIFIED (4)
479	4	-	-	UNCLASSIFIED (4)
510	4	-	-	UNCLASSIFIED (4)
515	4	-	-	UNCLASSIFIED (4)
517	4	-	-	UNCLASSIFIED (4)
534	4	-	-	UNCLASSIFIED (3);UNASSIGNED (1)
538	4	-	-	UNCLASSIFIED (4)
554	4	-	-	UNCLASSIFIED (4)
561	4	-	-	UNCLASSIFIED (4)
586	3	1.1119	3	UNASSIGNED (3)
589	3	1.09008	3	UNASSIGNED (3)
593	3	1.07941	3	REDUCTASE (2);UNASSIGNED (1);DEHYDROGENASE (1);HYDROXYSTEROID (1);CINNAMOYL-COA (1);ISOMERASE (1);3-BETA (1);FLAVONOL (1)
596	3	1.02917	3	UNASSIGNED (3)
598	3	1.17078	3	UNASSIGNED (3)
602	3	1.1915	3	HELICASE (2);RUVB-LIKE (2);UNASSIGNED (1)
606	3	1.18774	3	PRECURSOR (2);CHITINASE (2);UNASSIGNED (1)
607	3	1.16984	3	UNASSIGNED (2);UNCLASSIFIED (1)
610	3	0.959144	3	PEROXIREDOXIN (2);1-CYS (1);1CYS (1);PRX (1);CYS (1)
612	3	1.15948	3	ENDOPEPTIDASE (2);ASP (1)
614	3	1.19197	3	UNASSIGNED (2);RETICULUM (1);ENDOPLASMIC (1)
616	3	1.07093	3	UNCLASSIFIED (3)
619	3	1.12603	3	UNASSIGNED (3)
620	3	1.0524	3	ADP (2);ATP (2);CARRIER (2);EUKARYOTIC (2);UNCLASSIFIED (1)
623	3	1.11897	3	NADH (1);LIKE (1);COG1902 (1);FLAVIN (1);MULTI-DOMAIN (1);ENZYME (1);FMN (1);OXIDOREDUCTASES (1);UNCLASSIFIED (1);OLD (1)
624	3	1.15194	3	UNCLASSIFIED (2);UNASSIGNED (1)
626	3	1.14911	3	UNASSIGNED (2);UNCLASSIFIED (1)
630	3	1.02854	3	UNCLASSIFIED (2);UNASSIGNED (1)
631	3	1.07689	3	ARGINASE (2);AGMATINASE (1)
636	3	1.13828	3	UNASSIGNED (3)
637	3	1.06245	3
638	3	0.973902	3	UNCLASSIFIED (3)
640	3	1.08553	3	UNASSIGNED (3)
643	3	1.08129	3	UNASSIGNED (2);UNCLASSIFIED (1)
644	3	1.12038	3	PTC1P (2);PHOSPHATASE (1)
647	3	1.05562	3	UNASSIGNED (2);FAD (1);BINDING (1)
649	3	1.02383	3	UNCLASSIFIED (3)
650	3	1.04549	3	UNASSIGNED (1)
651	3	1.07846	3	NUCLEOSIDE (3);PERMEASE (3);PURINE (3)
652	3	1.0882	3	PRECURSOR (3);METALLOENDOPEPTIDASE (3);PEPTIDYL-LYS (3)
655	3	0.923976	3	UNCLASSIFIED (2);UNASSIGNED (1)
663	3	1.17361	3
664	3	1.16183	3	DEHYDROGENASE (2);2-HYDROXYACID (2);REDUCTASE (1);GLYOXYLATE (1);NAD-BINDING (1);D-ISOMER (1);SPECIFIC (1)
666	3	1.16419	3	UNCLASSIFIED (2);UNASSIGNED (1)
669	3	1.12054	3	YTER (3);CELL (3);HYDROLASE (3);WALL (3);GLYCOSYL (3)
677	3	0.926566	3	SMALLEST (2);SUBUNIT (2);III (2);POLYMERASE (2);RNA (2);TRANSCRIPTION (1);S-II (1);FACTOR (1);ELONGATION (1)
678	3	1.17486	3	KINASE (2);CASEIN (1);ADK1 (1);HOMOLOG (1)
681	3	1.16262	3	DELTA-12 (2);DESATURASE (2);ACID (1);UNASSIGNED (1);FATTY (1)
682	3	1.1444	3	UNASSIGNED (2);TKC (1)
686	3	1.12015	3	NADH (1);FORMALDEHYDE (1);FORMATE (1);ACTIVITY (1);SORBITOL (1);UNASSIGNED (1);DEHYDROGENASE (1);H2O (1);CATALYTIC (1);NAD (1)
688	3	1.14747	3	ALPHA-12-MANNOSYLTRANSFERASE (2);MANNOSYLTRANSFERASE (1)
690	3	1.11355	3	UNASSIGNED (1);UNCLASSIFIED (1);MU-CRYSTALLIN (1)
694	3	1.12392	3	AMINOPEPTIDASE (2);LEUCINE (2);AMINOPEPTIDASE-RELATED (1)
695	3	1.13899	3	CYSTEINE (2);SYNTHASE (2);BETA-SYNTHASE (1);CYSTATHIONINE (1)
696	3	0.98026	3	UNASSIGNED (3)
698	3	1.06528	3	DEACETYLASE (2);POLYSACCHARIDE (1);CHITIN (1);UNCLASSIFIED (1)
704	3	1.1225	3	TRANSPORTER (1);NUCLEOTIDE (1);ADENINE (1);T12H1.26 (1);PEROXISOMAL (1);MEMBRANE (1)
706	3	1.13122	3	BINDING (2);ARS (1);PROTEIN-LIKE (1);UNASSIGNED (1);DNA (1);CENP-B (1)
707	3	1.09354	3	UNCLASSIFIED (3)
709	3	1.10861	3	UNCLASSIFIED (3)
711	3	1.15006	3	CELLOBIOHYDROLASE (3);II-I (2)
715	3	1.09259	3	UNASSIGNED (2)
722	3	1.0097	3	UNASSIGNED (2);UNCLASSIFIED (1)
727	3	1.07093	3	UNASSIGNED (2);UNCLASSIFIED (1)
731	3	1.12651	3	FTR1 (2);HIGH (1);IRON (1);PERMEASE (1);AFFINITY (1)
732	3	1.19904	3	DECARBOXYLASE (2);PHOSPHATIDYLSERINE (2);UNASSIGNED (1)
733	3	0.915498	3	CARBONIC (1);UNCLASSIFIED (1);ANHYDRASE (1)
736	3	1.15995	3	O-METHYLTRANSFERASE (2);UNCLASSIFIED (1)
742	3	0.939048	3	ORF176 (1);VWA (1)
744	3	0.995568	3	UNASSIGNED (2);UNCLASSIFIED (1)
746	3	1.18303	3	EXTENSIN (1);UNASSIGNED (1)
747	3	1.13781	3	APH (1);PATENT (1);UNASSIGNED (1);PNEUMONIAE (1);KINASE (1);SIMILARITY (1);STREPTOCOCCUS (1);WO9812346-A1 (1);CHOLINE (1)
748	3	1.08098	3	HYDROLASE (2);GLYCOSYL (2);PRECURSOR (1);ALPHA-L-ARABINOFURANOSIDASE (1)
750	3	0.950823	3	UNCLASSIFIED (3)
752	3	1.12368	3	UNASSIGNED (2)
758	3	1.11308	3	MANNITOL-1-PHOSPHATE (3);DEHYDROGENASE (3)
761	3	1.07501	3	OXALOACETATE (2);CARRIER (2);TRANSPORTER (1);L-ORNITHINE (1)
762	3	1.05868	3	REDU (1);UNCLASSIFIED (1);ISOFLAVONE (1)
763	3	1.18679	3	UNASSIGNED (2);UNCLASSIFIED (1)
767	3	1.03796	3	UNASSIGNED (2);UNCLASSIFIED (1)
779	3	1.06999	3	SAPIENS (2);O43315 (2);AQUAPORIN (2);HOMO (2);MGC107875 (1)
782	3	0.945642	3	RETICULUM (3);ENDOPLASMIC (3)
783	3	1.18083	3	PROTEASE (2);PRECURSOR (1);CTSD (1);ASPARTIC (1);ASPARTIC-TYPE (1);ENDOPEPTIDASE (1)
786	3	1.04078	3	4-HYDROXYBENZOATE (2);PRENYLTRANSFERASE (1);OCTAPRENYLTRANSFERASE (1);TRANSFERASE (1);POLYPRENYL (1)
787	3	1.07093	3	FE-S (2);FACTOR (2);ASSEMBLING (2);CYTOSOLIC (2);BINDING (1);CFD1 (1);NUCLEOTIDE (1);NBP35 (1)
789	3	0.89917	3	UNCLASSIFIED (1)
794	3	0.941874	3	ENDO-14-BETA-XYLANASE (3)
795	3	0.974844	3	PFPI (3);THIJ (2);DJ-1 (1)
798	3	1.06198	3	UNCLASSIFIED (2);MULTI-DOMAIN (1);FH1 (1);DRF (1)
799	3	0.951294	3	C-8 (2);STEROL (2);ISOMERASE (2);ERG2 (1);ERG-1 (1);SIGMA1R (1)
801	3	0.956004	3	UNASSIGNED (3)
804	3	0.892576	3	H2B (3);HISTONE (3)
805	3	0.923976	3	UNASSIGNED (1)
809	3	1.1758	3	ADAP (1);CLATHRIN (1);AP47 (1);COMP (1);INTRACELLULAR (1);ASSEMBLY (1);SUB (1);TRANSPORT-RELATED (1)
813	3	1.17141	3	PRECURSOR (1);ACTIVITY (1);UNASSIGNED (1);UNCLASSIFIED (1);CATALYTIC (1)
815	3	1.17172	3	UNCLASSIFIED (2);UNASSIGNED (1)
817	3	1.11269	3	UNCLASSIFIED (2);UNASSIGNED (1)
818	3	1.13145	3	ACETYL-COA (2);ACYL-COA (1);PRECURSOR (1);3-KETOACYL-COA (1);ACTIVITY (1);3-OXOACYL-COA (1);THIOLASE (1);ACETYLTRANSFERASE (1);PEROXISOMAL (1);CATALYTIC (1)
824	3	1.14535	3	ACYL-COA (2);ACTIVITY (2);CATALYTIC (2);OXIDASE (1);ACX2 (1);TRANS-2 (1);ACYL-COAS (1);THALIANA (1);ACTIVE (1);LONG-CHAIN (1)
825	3	1.00923	3	RHODOCOCCUS (1);REMARK (1);MITOCHONDRION (1);FUMARYLACETOACETATE (1);HYDRALASE (1);TA421 (1);ERYTHROPOLIS (1)
829	3	1.09942	3	UNASSIGNED (1);GDSL (1);ACYLHYDROLASE (1);LIPASE (1)
834	3	1.08459	3	UNCLASSIFIED (3)
835	3	1.00719	3	N-METHYLTRANSFERASE (3);NICOTINAMIDE (3)
836	3	1.11709	3	PRECURSOR (3);MITOCHONDRIAL (3);PEROXIDASE (3);CYTOCHROME (3)
840	3	1.18805	3	ACID (3);DESATURASE (3);9-FATTY (2);DELTA (2);FATTY (1);DELTA-9 (1)
841	3	1.10861	3	UNASSIGNED (1);PALP (1);UNCLASSIFIED (1)
843	3	1.19621	3	UNCLASSIFIED (2);PWWP (1)
848	3	1.03772	3	ADDUCIN (2);ALDOLASE (2);CLASS (2);ALDOLASES (1);EPIMERASES (1);RIBULOSE-5-PHOSPHATE (1);4-EPIMERASE (1)
849	3	1.03537	3	ACETYLTRANSFERASE (2);GNAT (2);UNASSIGNED (1)
854	3	0.891948	3	HISTONE (3);H3-LIKE (1);CENTROMERIC (1);CNP1 (1)
857	3	1.09762	3	FORMATE (3);DEHYDROGENASE (3)
858	3	1.1039	3	SEC20 (1);19KDA (1);ADENOVIRUS (1);UNCLASSIFIED (1);BCL2 (1);INTERACTING (1);E1B (1)
860	3	1.1152	3	T22K18.2 (1);ACID (1);PHOSPHATASE-LIKE (1);UNASSIGNED (1);PURPLE (1)
870	3	1.02289	3	MIPD (2);NUCLEOTIDE-BINDING (1)
871	3	1.06528	3	NUCLEAR (2);QRI2 (2);NSE4 (2);UNASSIGNED (1)
874	3	1.15539	3	PHOSPHATASE (2);NUCLEAR (1);ENVELOPE-ENDOPLASMIC (1);RETICULUM (1);NETWORK (1)
877	3	1.02618	3	UNASSIGNED (2);UNCLASSIFIED (1)
878	3	1.07909	3	ENDOSOME (3)
882	3	1.05068	3	UNASSIGNED (2);UNCLASSIFIED (1)
887	3	1.04573	3	TRANSPORTER (1);PHOSPHATE (1);ACID (1);TRANSPORT (1);ORGANIC (1);MITOCHONDRIAL (1);CARRIER (1);MIR1 (1)
890	3	1.05586	3	AMIDOHYDROLASE (2);HYDROLASE (1)
891	3	1.06057	3	UNASSIGNED (1)
893	3	1.10578	3	UNASSIGNED (1);APC8 (1);UNCLASSIFIED (1)
897	3	0.953806	3	UNASSIGNED (3)
899	3	0.910788	3	UNASSIGNED (3)
901	3	1.14535	3	UNCLASSIFIED (3)
587	3	1.80004	2	UNASSIGNED (3)
590	3	1.44443	2	UNASSIGNED (2);TRANSPOSASE (1)
591	3	1.23484	2	OXIDASE (3);POLYAMINE (2);FLAVIN (1);AMINE (1)
594	3	1.31679	2	UNASSIGNED (3)
595	3	1.70584	2	UNCLASSIFIED (3)
597	3	1.23421	2	UNASSIGNED (2);A-TYPE (1);VIRAL (1);INCLUSION (1)
600	3	1.26875	2	UNASSIGNED (3)
601	3	1.23578	2	UNCLASSIFIED (3)
603	3	1.20752	2	GAG (2);UNCLASSIFIED (1)
604	3	1.49357	2	UNASSIGNED (3)
605	3	1.48729	2	UNCLASSIFIED (2);CELLOBIOSE (1);DEHYDROGENASE (1)
608	3	1.44961	2	DYNAMIN (1);UNASSIGNED (1);UNCLASSIFIED (1)
613	3	1.40534	2	UNASSIGNED (2);UNCLASSIFIED (1)
615	3	1.40298	2	UNCLASSIFIED (3)
618	3	1.53094	2	UNASSIGNED (2);UNCLASSIFIED (1)
621	3	1.3069	2	TRANSPORTER (2);MANGANESE (2);PDT1 (1);TRANSPORT (1);P38925 (1);MNTH (1);SMF1 (1)
625	3	1.2061	2
627	3	1.20815	2	REDUCTASE (3);CYTOCHROME-B5 (1);NITRATE (1);NADH-CYTOCHROME (1)
628	3	1.96441	2	UNASSIGNED (2);UNCLASSIFIED (1)
629	3	1.21034	2	UNASSIGNED (2);UNCLASSIFIED (1)
632	3	1.34034	2	DNA (3);CYTOSINE-5-METHYLTRANSFERASE (1);CYTOSINE-5--METHYLTRANSFERASE (1);PLIMCI (1);CYTOSINE-5--METHYLTRANSFERASE-LIKE (1)
633	3	1.38697	2	UNASSIGNED (3)
639	3	1.49106	2	UNASSIGNED (3)
641	3	1.51744	2	TOL (2);UNCLASSIFIED (1)
642	3	1.2609	2	UNCLASSIFIED (1)
645	3	1.43328	2	CATALASE (2);PRECURSOR (1);CATB (1)
648	3	1.76047	2	DUF221 (2);MOLD. (1);DISCOIDEUM (1);DICTYOSTELIUM (1);R1062 (1);SLIME (1)
653	3	1.691	2	UNCLASSIFIED (1)
654	3	1.3215	2	UNASSIGNED (3)
657	3	1.48447	2	SPAC29B12.10C (2);OPT1P (1)
658	3	1.48195	2	CELLOBIOSE (3);DEHYDROGENASE (3)
659	3	1.44082	2	UBIQUITIN (2);LIGASE (2);117M18 (1)
661	3	1.29983	2	THE (3);FACILITATOR (2);MAJOR (2);PERMEASE (2);SUPERFAMILY (2);YJR152W (1);DAL5 (1);REMARK (1);SYSTEMATIC (1);GENENAME (1)
662	3	1.28508	2	MULTI-DOMAIN (2);LIPASE (2);UNASSIGNED (1)
665	3	1.46249	2	MITOCHONDRIAL (2);HYDRATASE (2);ACONITATE (2);PRECURSOR (1);HOMOACONITASE (1)
667	3	1.31867	2	UNCLASSIFIED (2);UNASSIGNED (1)
668	3	1.32786	2	CYTOSINE-5--METHYLTRANSFERASE (1);TRNA (1);NUCLEOLUS (1);NUCLEUS (1)
670	3	1.80663	2	COMPLEX (2);SUBUNIT (2);CONDENSIN (2);NUCLEAR (1);CA4011 (1);IPF4240 (1)
671	3	1.50519	2	HET (1)
672	3	1.70442	2	BETA-GALACTOSIDASE (2);UNASSIGNED (1)
675	3	1.57113	2	OXIDASE (2);HPAO (1);VAP-1 (1);UNASSIGNED (1);ADHESION (1);VASCULAR (1);LYSYL (1);AMINE (1);COPPER (1);PROTEIN-1 (1)
676	3	1.29748	2	UNCLASSIFIED (2);SPAC513.07 (1)
679	3	1.41853	2	LIGASE (3);UBIQUITIN-PROTEIN (2);COMPLEX (1);UBIQUITIN (1);SCF (1);GRRA (1);F-BOX (1)
684	3	1.34505	2	UNASSIGNED (2)
685	3	1.33469	2	UNCLASSIFIED (2);UNASSIGNED (1)
687	3	1.87069	2	UNASSIGNED (3)
691	3	1.25462	2	BINDING (1);THREONINE (1);RECEPTOR (1);BETA (1);SUBUNIT (1);KINASE (1);GUANINE (1);NUCLEOTIDE (1);PROCESSING-RELATED (1);RRNA (1)
693	3	1.38791	2	UNCLASSIFIED (2);MULTI-DOMAIN (1);FH1 (1);DRF (1)
697	3	1.2788	2	NUCLEAR (2);SEH1 (2);PORE (2);UNASSIGNED (1);P53011 (1);YGL100W (1)
699	3	1.54067	2	TRANSPORTER (1);TRANSLATIONAL (1);ATP-BINDING (1);ELONGATION-RELATED (1);ABC (1);FACTOR (1);CASSETTE (1);REGULATION (1);ELONGATION (1)
701	3	1.57396	2	UNASSIGNED (2)
702	3	1.24426	2	CALCIUM (3);TRANSPORTER (2);ION (2);ANTIPORTER (1);HYDROGEN (1)
708	3	1.41499	2	TRANSKETOLASE (3)
712	3	1.224	2	PHYTASE (3);PRECURSOR (1);Q96VT0 (1);AGROCYBE (1);PEDIADES (1)
713	3	1.23201	2	UNASSIGNED (2);UNCLASSIFIED (1)
717	3	1.28853	2	ASPARAGINYL-TRNA (2);SYNTHETASE (2);ASPARTATE-TRNA (1);CHLOROPLAST (1);SYNO (1);MITOCHONDRIAL (1);CYTOPLASMIC (1);LIGASE (1);ARATH (1)
719	3	1.30925	2	VESICLE (2);TRANSPORTER (2);SV2 (2);SYNAPTIC (2);UNASSIGNED (1)
721	3	1.77743	2	ATPASE (3);P-TYPE (1);CATION-TRANSPORTING (1);TRANSPORTING (1);CA2 (1)
724	3	1.55983	2	SYNTHASE (3);PUTATIVECHITIN (2);ENZYME (2);CHITIN (1)
725	3	1.22306	2	DNA (2);MITOCHONDRIAL (2);PIF1 (2);PRECURSOR (1);UNASSIGNED (1);HELICASE (1);REPAIR (1);RECOMBINATION (1)
728	3	1.44679	2	UNASSIGNED (2);COG2 (1)
729	3	1.51697	2	FACTOR (3);PRE-MRNA-SPLICING (3);CLF1 (2);SYF1 (1)
730	3	1.23766	2	UNASSIGNED (3)
737	3	1.49671	2	OXIDASE (2);VARIANT (1);RADICAL (1);UNCLASSIFIED (1);COPPER (1);GLYOXAL (1)
738	3	1.44961	2	OXIDASE (3);RADICAL (3);COPPER (3)
740	3	1.90742	2	UNCLASSIFIED (3)
741	3	1.30949	2	UNASSIGNED (2);ATPASE (1);BCS1-LIKE (1)
745	3	1.25839	2	AE016780 (3);MEMBRANE (3)
749	3	1.25933	2	OXIDOREDUCTASE-LIKE (1);SCROFA (1);PGR (1);NAD-DEPENDENT (1);ACTIVITY (1);LTB4 (1);CONVERTS (1);OXIDOREDUCTASE (1);CATALYTIC (1);QUINONE (1)
751	3	1.72248	2	UNASSIGNED (2);UNCLASSIFIED (1)
753	3	1.22447	2	SIMILARITY (4);RICH (2);REGIONS (2);ACID (2);GLUTAMIC (2);PROTEINS (2);OTHER (2);DUE (2)
754	3	1.82359	2	UNASSIGNED (2);UNCLASSIFIED (1)
755	3	1.65654	2	TKC (2);MULTI-DOMAIN (2);KINASE (1);AGC (1)
756	3	1.21835	2	HEXOKINASE (2);HEXOKINASE-1 (1)
757	3	1.50331	2	UNCLASSIFIED (3)
759	3	1.66156	2	UNCLASSIFIED (2);UNASSIGNED (1)
760	3	1.31177	2	DIPEPTIDYL-PEPTIDASE (2);TRIPEPTIDYL-PEPTIDASE (2);UNASSIGNED (1)
764	3	1.38297	2	ALPHA-GALACTOSIDASE (3);PRECURSOR (2)
768	3	1.22699	2	PHOSPHATE (1);UNASSIGNED (1);ISOMERASE (1);UNCLASSIFIED (1);SUGAR (1)
770	3	1.29983	2	CARBOHYDRATE (3);KINASE (3);FGGY-FAMILY (2);POTENTIAL (1)
771	3	1.23531	2	BETA-GLUCOSIDASE (2);HYDRO (1);GLYCO (1)
773	3	1.35102	2	LACTIS (1);ACTIVITY (1);PORCELLUS (1);UNASSIGNED (1);IPF (1);KLLA0D07414G (1);CONVERTS (1);KLUYVEROMYCES (1);4910.1 (1);CATALYTIC (1)
774	3	1.2386	2	UNASSIGNED (2);ZINC (1);FINGER (1)
776	3	1.21788	2	UNASSIGNED (3)
777	3	1.35353	2	ADP-RIBOSYLTRANSFERASE (2);NAD (2);ADPRT (1);LIKE (1);PARP (1);PARP-1 (1);POLY (1);2.4.2.30 (1);POLYMERASE (1)
778	3	1.20563	2	IPF745 (2);DEHA0F07326G (1);IPF (1);HANSENII (1);CA5508 (1);8538.1 (1);DUF803 (1);DEBARYOMYCES (1);MEMBRANE (1)
780	3	1.69595	2	OXIDASE (3);AMINE (2);COPPER (2);LYSYL (1)
781	3	1.80663	2	UNASSIGNED (2);COMPLEX (1);SUBUNIT (1);CONDENSIN (1)
784	3	1.23436	2	TRANSPORTER (1);UNASSIGNED (1);RESISTANCE (1);FNX1 (1);MULTIDRUG (1)
785	3	1.49043	2	EXO-BETA-13-GLUCANASE (3)
788	3	1.74885	2	ANIMAL (1);UNASSIGNED (1);PEROXIDASE (1);HAEM (1)
790	3	1.49106	2	EXO-BETA-13-GLUCANASE (3)
791	3	1.52756	2	SENTRIN (1);PROTEASE (1);PEPTIDASE (1);C48 (1);UNCLASSIFIED (1);SUMO-SPECIFIC (1)
792	3	1.20234	2	TMPA (1);NRPS-LIKE (1);ENZYME (1);UNCLASSIFIED (1)
793	3	1.27032	2	EFFLUX (3);ENCT (3)
796	3	1.29842	2	ANNHA1 (3);EXCHANGER (3)
797	3	1.59327	2	TRANSPORT-RELATED (2);COMPLEX (1);GOLGI (1);GAMMA-1 (1);VESICLE-MEDIATED (1);VACUOLE (1);SUBUNIT (1);GAMMA1-ADAPTIN (1);AP-1 (1)
803	3	1.44239	2	CATALASE (3)
806	3	1.26341	2	GLUTAMATE (3);DECARBOXYLASE (3)
807	3	1.41319	2	ENZYME (3);ACTIVATING (2);UBIQUITIN (1);NEDD8 (1);UBIQUITIN-ACTIVATING (1);E1-LIKE (1)
808	3	1.27314	2	TRANSPORTER (1);HEXOSE (1);EFFECT (1);DETECTABLE (1);STL1 (1);HAD (1);YEAST (1);REMARK (1);GLUCOSE (1);GROWTH (1)
810	3	1.3328	2	UNASSIGNED (2);UNCLASSIFIED (1)
811	3	1.47881	2	UNASSIGNED (3)
812	3	1.5059	2	SECRETED (2);LARGE (2)
814	3	1.74352	2	UNASSIGNED (3)
816	3	1.4011	2	UNCLASSIFIED (2);PROX1 (1)
819	3	1.56171	2	UNASSIGNED (2);UNCLASSIFIED (1)
820	3	1.26906	2	TRANSCRIPTION (2);FACTOR (2);ANK (1)
821	3	1.36452	2	UNASSIGNED (3)
822	3	1.76895	2	UNASSIGNED (2);UNCLASSIFIED (1)
827	3	1.29348	2	EFFLUX (2);ENCT (1);UNCLASSIFIED (1)
828	3	1.46123	2	ADAPTIN (1);CLATHRIN (1);BETA-3A (1);BINDING (1);VESICLE-MEDIATED (1);AP3-COMPLEX (1);SUBUNIT (1);TRANSPORT-RELATED (1)
830	3	1.898	2	UBIQUITIN (3);ME446 (3)
831	3	1.42512	2	UNCLASSIFIED (2);TRANSCRIPTION (1);FACTOR (1)
832	3	1.49106	2	UNASSIGNED (3)
833	3	1.49341	2	UNASSIGNED (1);UNCLASSIFIED (1)
837	3	1.25203	2	HERPES (1);UNASSIGNED (1);BLLF1 (1);UNCLASSIFIED (1)
838	3	1.80522	2	TRANS (2);FUNGAL (2);TRANSCRIPTION (1);NIT-4 (1);ASSIMILATION (1);FACTOR (1);NITROGEN (1)
839	3	1.24873	2	UNASSIGNED (2);CYCLIN (2);S-SPECIFIC (1);PCL1 (1);HCS26 (1)
842	3	1.27377	2	UNASSIGNED (1);OXIDOREDUCTASES (1);SIMILARITY (1);BACTERIA (1);VARIOUS (1)
844	3	1.61164	2	PHOSPHATASE (1);SYNAPTOJANIN (1);SAC1 (1);HOMOLOG (1);ISOFORM (1);INOSITOL (1);PHOSPHATIDYLINOSITOL (1);CG9128-PA (1)
845	3	1.30384	2	ENDODEOXYRIBONUCLEASE (2);ALPHA (1);SUBUNIT (1);ATP (1);SYNTHASE (1)
846	3	1.21647	2	URIDYLYLTRANSFERASE (3);UTP-GLUCOSE-1-PHOSPHATE (2);UTP--GLUCOSE-1-PHOSPHATE (1)
847	3	1.61352	2	UNCLASSIFIED (2);UNASSIGNED (1)
850	3	1.21725	2	UNCLASSIFIED (2);YMR047C (1);NUCLEAR (1);Q02630 (1);NUP116 (1);PORE (1)
851	3	1.26592	2	UNASSIGNED (1);OXIDOREDUCTIN (1);UNCLASSIFIED (1)
852	3	1.53251	2	MANNOSYLTRANSFERASE (2);UNCLASSIFIED (1);DOLICHYL-PHOSPHATE-MANNOSE-PROTEIN (1)
853	3	1.31255	2	UNASSIGNED (2);ASP (1)
855	3	1.74697	2	UNASSIGNED (3)
856	3	1.67781	2	UNCLASSIFIED (1)
859	3	1.41711	2	UNASSIGNED (1);UNCLASSIFIED (1)
861	3	1.59499	2	POTASSIUM (3);TRANSPORTER (2);TRANSPORT (1);HIGH-AFFINITY (1)
862	3	1.60693	2	UNASSIGNED (3)
865	3	1.51791	2	PHENYLALANINE (3);AMMONIA-LYASE (3)
866	3	1.20092	2	UNCLASSIFIED (2);UNASSIGNED (1)
867	3	1.54256	2	DNA (2);HELICASE (2);HELICASES (1);REPLICATION (1);DNA2 (1)
868	3	1.52874	2	UNASSIGNED (2);DEACETYLASE (1);ARYLACETAMIDE (1)
869	3	1.46516	2	UNASSIGNED (2);UNCLASSIFIED (1)
872	3	1.35259	2	UNCLASSIFIED (3)
873	3	1.4993	2	ANTHRANILATE (2);SYNTHASE (2);ACID (1);COMPONENT (1);SYNTHETASE (1);PARA-AMINOBENZOIC (1)
876	3	1.31867	2	UNCLASSIFIED (2);UNASSIGNED (1)
880	3	1.22447	2	UNASSIGNED (3)
885	3	1.50613	2	UNASSIGNED (2);UNCLASSIFIED (1)
886	3	1.87822	2	POLYMERASE (3);RNA (3);DNA-DIRECTED (2);POLYPEPTIDE (2);KDA (1);SECOND (1);SUBUNIT (1);LARGEST (1);DNA-DEPENDENT (1);III (1)
888	3	1.6771	2	PHOSPHOLIPASE (2);SPO14 (1)
889	3	1.70584	2	UNASSIGNED (2);UNCLASSIFIED (1)
894	3	1.75482	2	CELL (1);CAMP-REGULATED (1);N-TERMINAL (1);HALF (1);FACTOR (1);ALL (1);HOMOLOGS (1);SIMILARITIES (1);P43069 (1);GUANINE (1)
895	3	1.24708	2	SPCC31H12.08C (2);SPBC9B6.11C (1)
900	3	1.34505	2	5-OXOPROLINASE (1);HYDANTOINASE (1);CYTOPLASM (1)
902	3	1.97478	2	AMIDOHYDROLASE (3);PRECURSOR (2)
903	3	1.57898	2	PROTEASE (3);SUBTILISIN-LIKE (3);PRECURSOR (2)
599	3	5.2812	1	MIDASIN (3);PARTIAL (1)
617	3	2.13696	1	BINDING (2);CELL (1);WALL (1);ORGANIZATION (1);PHOSPHOLIPID (1);BIOGENESIS-RELATED (1)
622	3	2.43557	1	FACTOR (2);SPLICING (2);PRE-MRNA (2);HELICASE (1);RNA (1)
634	3	2.13256	1	UNASSIGNED (2);ACL004WP (1)
635	3	2.17542	1	PROTEINS (2);RESISTANCE (2);PLEIOTROPIC (2);DRUG (2);UNCLASSIFIED (1)
680	3	2.16019	1	TRANSPORTER (2);ABC (2);MULTIDRUG (2);CDR1 (1);RESISTANCE (1);POTENTIAL (1)
683	3	2.13947	1	SEQUENCE (3);BINDING (3);SIGNAL (3)
689	3	2.15305	1	UNASSIGNED (1);FRAMESHIFT (1);UNCLASSIFIED (1)
692	3	2.35699	1	CARBAMOYL-PHOSPHATE (1);UNASSIGNED (1);CARBAMOYLTRANSFERASE (1);CHAIN (1);ARGININE-SPECIFIC (1);LARGE (1);ASPARTATE (1);SYNTHASE (1)
700	3	2.61204	1	ACID (1);ADENYLATION (1);COMPONENT (1);SYNTHETASE (1);UNCLASSIFIED (1);PEPTIDE (1);TERMINAL (1);AMINO (1);NON-RIBOSOMAL (1)
703	3	2.16459	1	RESISTANCE (2);BREFELDIN (2);UNCLASSIFIED (1)
705	3	2.14826	1	CHITIN (3);SYNTHASE (3)
710	3	2.71911	1	TAIL (2);MYOSIN (2);UPI0000D8E0CF (1)
716	3	2.22959	1	UNCLASSIFIED (3)
739	3	2.23288	1	SIGNAL (2);TRANSDUCER (2);FACTOR (1);RHO1 (1);GUANINE (1);EXCHANGE (1);NUCLEOTIDE (1)
800	3	2.39632	1	POLYPROTEIN (2);GAG-POL (2);NUCLEOCAPSID (1);RETROTRANSPOSON (1)
826	3	3.98029	1	UNASSIGNED (3)
863	3	2.5574	1	UNASSIGNED (1);AAA (1);ATPASE (1);UNCLASSIFIED (1)
864	3	2.2376	1	ADR307WP (2);BINDING (1);JSN1 (1);RNA (1)
881	3	2.53338	1	HELICASE (2);III (2);RNA (2);RNASE (2);DICER-LIKE (1)
883	3	2.78129	1	ATM (1);TARGET (1);RAPAMYCIN (1);1-PHOSPHATIDYLINOSITOL (1);4-KINASE (1)
884	3	2.56211	1	MEMBRANE (3)
898	3	3.69722	1	UNCLASSIFIED (2)
772	3	8.3551	0	UNCLASSIFIED (3)
892	3	6.60047	0	MULTI-DOMAIN (2);ATROPHIN-1 (1);FH1 (1);DRF (1);BINDIN (1)
588	3	-	-	UNCLASSIFIED (2);UNASSIGNED (1)
592	3	-	-	UNCLASSIFIED (3)
609	3	-	-	UNCLASSIFIED (3)
611	3	-	-	UNCLASSIFIED (3)
646	3	-	-	UNCLASSIFIED (3)
656	3	-	-	UNCLASSIFIED (3)
660	3	-	-	UNCLASSIFIED (3)
673	3	-	-	UNCLASSIFIED (3)
674	3	-	-	UNASSIGNED (2);UNCLASSIFIED (1)
714	3	-	-	UNCLASSIFIED (3)
718	3	-	-	UNCLASSIFIED (3)
720	3	-	-	UNASSIGNED (2);UNCLASSIFIED (1)
723	3	-	-	UNCLASSIFIED (3)
726	3	-	-	UNCLASSIFIED (3)
734	3	-	-	UNCLASSIFIED (3)
735	3	-	-	UNCLASSIFIED (3)
743	3	-	-	UNCLASSIFIED (3)
765	3	-	-	UNCLASSIFIED (3)
766	3	-	-	UNCLASSIFIED (2);UNASSIGNED (1)
769	3	-	-	UNCLASSIFIED (3)
775	3	-	-	UNCLASSIFIED (3)
802	3	-	-	UNCLASSIFIED (3)
823	3	-	-	UNCLASSIFIED (3)
875	3	-	-	UNCLASSIFIED (3)
879	3	-	-	UNCLASSIFIED (3)
896	3	-	-	UNCLASSIFIED (3)
904	2	1.03607	2	UNCLASSIFIED (2)
907	2	1.28335	2	UBIQUITIN (1);PROTEASE (1);FI15G04 (1);SPECIFIC (1)
908	2	1.27534	2	TRANSPORTER (2);MFS (1);MULTIDRUG (1)
909	2	1.25933	2	P450 (1);UNCLASSIFIED (1);CYTOCHROME (1)
912	2	1.32056	2	COLI (1);CATION (1);TETA (1);UNASSIGNED (1);ANTIPORTER (1);ENCODES (1);TETRACYCLINE (1);PROTON (1)
913	2	1.19621	2	UNASSIGNED (1);XYLANASE (1)
918	2	1.13122	2	UNASSIGNED (1);UNCLASSIFIED (1)
919	2	1.15006	2	UNASSIGNED (2)
920	2	1.14158	2	ROSSMANN (1);FOLD (1);ZGC (1);NAD-BINDING (1);OXIDOREDUCTASE (1)
921	2	1.26592	2	UNASSIGNED (1);UNCLASSIFIED (1)
922	2	1.14629	2	BETA-1 (2);BINDING (2);3-GLUCAN (2)
923	2	1.28194	2	CA2-INDEPENDENT (1);MEMBRANE-BOUND (1);UNASSIGNED (1);INTRACELLULAR (1);PHOSPHOLIPASE (1)
924	2	1.04078	2	RTA1 (1)
925	2	1.02147	2	TRANSPORTER (1);UNASSIGNED (1);MITOCHONDRIAL (1);YMC1 (1);POTENTIAL (1);INNER (1);MEMBRANE (1)
928	2	1.14864	2	UNASSIGNED (2)
929	2	1.08129	2	UNASSIGNED (1);UNCLASSIFIED (1)
930	2	1.1981	2	ACID (2);NEUTRAL (2);PERMEASE (2);AMINO (2)
932	2	0.966837	2	GENE (2);APOPTOSIS-LINKED (2)
933	2	1.07234	2	DEHYDROGENASE (2);ACID (1);PYRUVATE (1);COMPONENT (1);BETA (1);BRANCHED (1);SUBUNIT (1);MITOCHONDRIAL (1);CHAIN (1);ALPHA-KETO (1)
934	2	0.816588	2	UNASSIGNED (1);UNCLASSIFIED (1)
936	2	0.883941	2	UNCLASSIFIED (1)
937	2	1.11756	2	SPAPJ696.02 (1)
938	2	0.971547	2	RIBOSOMAL (1)
941	2	1.14676	2	PHOSPHATASE (1);DPP1 (1);METABOLISM-RELATED (1);PHOSPHOLIPID (1);PYROPHOSPHATE (1);DIACYLGLYCEROL (1)
942	2	1.06151	2	DIFFERENT (1);UNASSIGNED (1);DEHYDROGENASES (1);SPECIFICITIES (1)
943	2	0.861804	2	UNASSIGNED (1);UNCLASSIFIED (1)
944	2	1.20375	2	ALPHA-AMYLASE (2)
945	2	1.08506	2	RESPONSE (2);RDS1P (2);STRESS (2)
950	2	1.15194	2	UNASSIGNED (1);UNCLASSIFIED (1)
952	2	1.11238	2	UNASSIGNED (2)
953	2	1.10248	2	UNASSIGNED (1);UNCLASSIFIED (1)
954	2	1.10531	2	UNASSIGNED (1);METR (1)
955	2	1.04785	2	LIPASE (1);THIOESTERASE (1)
956	2	1.28005	2	UNCLASSIFIED (2)
959	2	1.151	2
960	2	1.30266	2	OXIDASE (1);UNASSIGNED (1);ALCOHOL (1)
961	2	1.10625	2	METHYLESTERASE (1);PECTIN (1)
962	2	1.09165	2	4-AMINOBENZOATE (1);UNASSIGNED (1);HYDROXYLASE (1)
964	2	1.04926	2	PRECURSOR (1);CATECHOL (1);ACTIVITY (1);CIS (1);PROTOCATECHUATE (1);CATALYTIC (1)
965	2	1.1802	2	UNASSIGNED (1);UNCLASSIFIED (1)
967	2	0.959301	2	INTEGRAL (1);MEMBRANE (1)
968	2	1.05303	2	UNASSIGNED (1);UNCLASSIFIED (1)
969	2	1.25697	2	DEHYDROGENASE (2);D-LACTATE (2);OXIDOREDUCTASE (1);ISOFORM (1);CYTOCHROME (1)
970	2	1.30125	2	KINASE (2);THREONINE (1);SERINE (1);PRP4 (1)
972	2	1.29183	2	UNASSIGNED (2)
973	2	1.21129	2	UNASSIGNED (1);UNCLASSIFIED (1)
974	2	1.04644	2	UNASSIGNED (2)
975	2	1.06622	2	UNASSIGNED (1)
977	2	1.32809	2	FLAVIN-BINDING (1);FLAVIN-CONTAINING (1);MONOOXYGENASE (1);MONOOXYGENASE-LIKE (1)
978	2	0.928686	2	TRANSPORTER (1);UNASSIGNED (1);COPPER (1)
979	2	1.1656	2	DUF1479 (2)
980	2	1.17172	2	MANNANASE (2);PRECURSOR (1);CEL4B (1)
983	2	1.04691	2	UNASSIGNED (2)
985	2	1.07658	2	UNASSIGNED (1);UNCLASSIFIED (1)
987	2	1.16842	2	UNASSIGNED (2)
991	2	1.2565	2	TRYPTOPHAN (1);DIMETHYLALLYL (1);SIRD-LIKE (1);UNCLASSIFIED (1);SYNTHASE (1)
993	2	1.07281	2	OXALOACETATE (2);CARRIER (2)
995	2	1.05444	2	CYTOPLASM (2)
997	2	1.0389	2	UNASSIGNED (2)
998	2	1.02713	2	SHORT (1);UNASSIGNED (1);DEHYDROGENASE (1);CHAIN (1);OXIDOREDUCTASE (1)
999	2	1.19716	2	UNASSIGNED (2)
1000	2	1.11709	2	UNASSIGNED (2)
1001	2	1.19433	2	UNASSIGNED (1);FLUG (1)
1004	2	1.17361	2	UNASSIGNED (2)
1006	2	1.31208	2	CRESS. (1);LOC553453 (1);SIMILARITY (1);ARABIDOPSIS (1);MOUSE-EAR (1);INTRACELLULAR (1);THALIANA (1)
1007	2	1.08412	2	KINASE (2);COG1461 (1);UNCLASSIFIED (1);DIHYDROXYACETONE (1)
1008	2	1.17361	2	BETA (2);PROTEIN-FARNESYL (1);SUBUNIT (1);CHAIN (1);TRANSFERASE (1);GERANYLGERANYLTRANSFERASE (1)
1009	2	1.31208	2	UNASSIGNED (1);UNCLASSIFIED (1)
1010	2	1.26969	2	HEXOSE (1);UNCLASSIFIED (1);TRANSPORT-RELATED (1)
1011	2	1.32527	2	DAMAGED (2);BINDING (2);DNA (2)
1016	2	1.04408	2	REDUCTASE (2);SPAC513.07 (1);CINNAMOYL-COA (1);FLAVONOL (1)
1019	2	1.15382	2	UNASSIGNED (1);WD40 (1)
1020	2	1.14817	2	REDUCTASE (2);RIBONUCLEOTIDE (2);SMALL (2);SUBUNIT (2)
1021	2	1.07187	2	UNASSIGNED (1)
1023	2	1.09542	2	UNASSIGNED (2)
1026	2	1.32998	2	OXIDASE (2);NADPH (2);ISOFORM (2)
1027	2	1.15759	2	GAMMA-LYASE (1);P31373 (1);CYSTATHIONINE (1);CYS3 (1);YAL012W (1)
1029	2	1.15382	2	UNASSIGNED (1)
1034	2	1.07564	2	P53843 (1);IST1 (1);YNL265C (1)
1035	2	1.0681	2	UNASSIGNED (2)
1036	2	1.04549	2	UNASSIGNED (1);ZGC (1)
1040	2	1.08977	2	UNASSIGNED (2)
1042	2	0.986619	2	DEHA0F24992G (1);HANSENII (1);UNCLASSIFIED (1);DEBARYOMYCES (1)
1045	2	1.2857	2	TRANSCRIPTION (1);SRF-TYPE (1);FACTOR (1);UNCLASSIFIED (1);RLMA (1)
1046	2	0.995568	2	UNASSIGNED (1);PLOIDY (1);MOB2 (1);MAINTENANCE (1)
1047	2	1.1152	2	UNASSIGNED (2)
1048	2	1.06528	2	HYDROXYLASE (2);DEOXYHYPUSINE (2)
1049	2	0.835428	2	UNCLASSIFIED (2)
1050	2	0.868398	2	UNASSIGNED (1);UNCLASSIFIED (1)
1051	2	1.17078	2	UNASSIGNED (1);EXPORTED (1)
1056	2	1.1331	2	TRANSPORTER (1);MFS (1);ACID (1);FACILITATOR (1);MAJOR (1);PERMEASE (1);NICOTINIC (1);THE (1);TNA1 (1);SUPERFAMILY (1)
1057	2	1.19056	2	UNASSIGNED (1);UNCLASSIFIED (1)
1058	2	1.23766	2	TRANSCRIPTASE (2);RIBONUCLEASE (2);REVERSE (2)
1059	2	1.08412	2
1060	2	1.05633	2	BIOSYNTHESIS-LIKE (1);EPIMERASE (1);PHENAZINE (1)
1062	2	1.08741	2	CHECKPOINT (1);SONA (1);MITOTIC (1);SPLEEN (1);BUB3 (1);ISOFORM (1)
1066	2	1.14252	2	NADH (2);FLAVIN (2);OXIDOREDUCTASE (2);REDUCTASE (1);12-OXOPHYTODIENOATE (1)
1070	2	0.995568	2	UNASSIGNED (2)
1073	2	1.04361	2	UNASSIGNED (2)
1075	2	0.920208	2	UNASSIGNED (2)
1084	2	1.09259	2	UNASSIGNED (1);UNCLASSIFIED (1)
1085	2	0.998394	2	YOP1 (1);PATHOGENICITY (1)
1086	2	1.33092	2	UNASSIGNED (1);UNCLASSIFIED (1)
1088	2	1.15571	2	DEACETYLASE (2);N-ACETYL-GLUCOSAMINE-6-PHOSPHATE (2)
1091	2	1.17549	2	UNASSIGNED (2)
1092	2	1.04361	2	UNASSIGNED (2)
1094	2	1.15948	2	UNASSIGNED (1);UNCLASSIFIED (1)
1097	2	0.837312	2	UNCLASSIFIED (2)
1098	2	1.27628	2	METHYLMALONYL-COA (1);PROPIONYL-COA (1);CARBOXYLASE (1);DECARBOXYLASE (1);ALPHA (1);SUBUNIT (1)
1099	2	1.12603	2	PRECURSOR (1);BRANCHED-CHAIN-AMINO-ACID (1);MITOCHONDRIAL (1);AMINOTRANSFERASE (1)
1101	2	0.900897	2	UNASSIGNED (1);UNCLASSIFIED (1)
1104	2	0.936222	2	UNCLASSIFIED (1)
1105	2	1.15759	2	UNASSIGNED (1);TRANS-HEXAPRENYLTRANSTRANSFERASE (1)
1111	2	1.15335	2	UNASSIGNED (2)
1112	2	1.2532	2	ORF (1);FAD (1);REPRESENTS (1);2-MONOOXYGENASE (1);DEPENDENT (1);THIS (1);REMARK (1);PHENOL (1);MONOOXYGENASE (1)
1114	2	1.12227	2	UNASSIGNED (2)
1115	2	1.25179	2	UNASSIGNED (1);UNCLASSIFIED (1)
1117	2	1.03419	2	UNASSIGNED (2)
1119	2	1.03231	2	AGGLUTININ (2)
1120	2	1.33045	2	UNASSIGNED (2)
1121	2	0.899955	2	RIBOSOMAL (2);60S (2);L24 (1);L24-A (1)
1122	2	0.89289	2
1124	2	1.2386	2	UNASSIGNED (2)
1126	2	1.23107	2	UTP-GLUCOSE-1-PHOSPHATE (2);URIDYLYLTRANSFERASE (2)
1132	2	1.32433	2	NUCLEOLAR (1);GTP-BINDING (1);LOC496093 (1)
1133	2	1.1689	2	TRANSPORTER (1);TRI-VALENT (1);CATION (1);INORGANIC (1);UNCLASSIFIED (1);DI- (1)
1134	2	1.30407	2	UNASSIGNED (1);UNCLASSIFIED (1)
1135	2	1.06292	2	DIPHOSPHOKINASE (1);CG6767-PA (1);ISOFORM (1);RIBOSE-PHOSPHATE (1)
1137	2	1.30172	2
1139	2	1.00357	2	UNASSIGNED (1)
1140	2	1.13593	2	UNASSIGNED (2)
1142	2	1.32527	2	ARYLSULFATASE (1);UNCLASSIFIED (1)
1143	2	1.20563	2	DIPHOSPHATASE (2);NAD (2)
1144	2	1.19998	2	UNCLASSIFIED (2)
1147	2	1.09259	2	DEACETYLASE (1);N-ACETYLGLUCOSAMINE-6-PHOSPHATE (1);UNCLASSIFIED (1)
1149	2	1.07422	2	DEHYDROGENASE (1);MALATE (1)
1150	2	1.30596	2	PHOSPHATE (2);SODIUM (2);INORGANIC (2);SYMPORTER (2)
1151	2	1.21081	2	PROTEIN-VACUOLAR (1);TARGETING-RELATED (1)
1155	2	1.08883	2	UNASSIGNED (1);UNCLASSIFIED (1)
1156	2	1.20846	2	GLYCOSIDE (1);HYDROLASE (1);ENDOGLUCANASE (1);GLUCANASE (1)
1157	2	1.22023	2	UNASSIGNED (2)
1158	2	1.32291	2	AMIDASE (2)
1164	2	1.08506	2	UNASSIGNED (1);UNCLASSIFIED (1)
1165	2	0.953649	2	CHECKPOINT (2);HUS1 (2)
1166	2	1.16136	2	UNASSIGNED (2)
1167	2	1.27205	2	METHIONINE (2);HIGH (2);PERMEASE (2);AFFINITY (2);MUP1 (1);ENCODES (1);THE (1)
1168	2	0.932454	2	GCN5-RELATED (1);UNCLASSIFIED (1);N-ACETYLTRANSFERASE (1)
1169	2	1.19386	2	FAD (1);DEPENDENT (1);UNCLASSIFIED (1);OXIDOREDUCTASE (1);SUPERFAMILY (1)
1172	2	1.09401	2	UNCLASSIFIED (1);OXIDOREDUCTASE (1);ZINC-BINDING (1);TOXD (1)
1176	2	0.981909	2	ACYL-PROTEIN (1);THIOESTERASE (1);MGC80756 (1)
1178	2	1.1802	2	UNASSIGNED (1);SITE (1);APYRIMIDINIC (1);DNA-APURINIC (1);LYASE (1)
1184	2	0.9918	2	UNASSIGNED (1);UNCLASSIFIED (1)
1186	2	0.899484	2	MAPEG (1);F1E22.17 (1)
1188	2	0.901368	2	THIOESTERASE (2)
1191	2	1.25744	2	ENT2 (1);GOLGI (1);CLATHRIN (1);TRANSPORT (1);BINDING (1);ENT3 (1);ENDOSOME (1)
1193	2	0.955062	2	UNCLASSIFIED (2)
1194	2	0.922563	2	ARD (2);UNCLASSIFIED (1)
1196	2	1.27911	2	MEIOTIC (2);RECOMBINATION-RELATED (2)
1197	2	1.00075	2	HISTONE (2);ACETYLTRANSFERASE (2);ESA1 (1)
1198	2	0.827892	2	UNCLASSIFIED (2)
1199	2	1.22918	2	UNASSIGNED (1);HST3 (1)
1201	2	1.14346	2	UNASSIGNED (2)
1203	2	1.33092	2	PC-1 (1);P450 (1);UNCLASSIFIED (1);CYTOCHROME (1);MONOOXYGENASE (1)
1204	2	1.14064	2	UNASSIGNED (1);UNCLASSIFIED (1)
1205	2	1.29136	2	UNASSIGNED (2)
1207	2	1.31962	2	UNASSIGNED (1);UNCLASSIFIED (1)
1209	2	1.29418	2	PC-1 (1);UNASSIGNED (1);P450 (1);CYTOCHROME (1);MONOOXYGENASE (1)
1210	2	1.12933	2	MOSC (1);UNCLASSIFIED (1)
1212	2	1.32951	2	TRANSFORMER-2-LIKE (1);UNASSIGNED (1)
1213	2	1.2777	2	TRANSPORTER (2);MULTIDRUG (2)
1214	2	0.924918	2	DEHA0G19030G (1);ALLERGEN (1);HANSENII (1);DEBARYOMYCES (1)
1215	2	1.08317	2	UNASSIGNED (1);UNCLASSIFIED (1)
1216	2	1.00028	2	UNASSIGNED (2)
1217	2	1.29889	2	UNASSIGNED (1)
1218	2	0.84108	2	UNASSIGNED (1);UNCLASSIFIED (1)
1220	2	1.14629	2	UNASSIGNED (1);ELAC (1);HOMOLOG (1)
1225	2	0.942816	2	COMPLEX (1);GOLGI (1);ADAPTOR (1);VACUOLE (1);SIGMA (1);SUBUNIT (1);AP-1 (1);TRANSPORT-RELATED (1)
1226	2	1.0568	2	UNASSIGNED (1);UNCLASSIFIED (1)
1230	2	1.11991	2	ISOMERASE (1);DISULFIDE (1);DISULFIDE-ISOMERASE (1)
1232	2	1.26592	2	UNASSIGNED (1);UNCLASSIFIED (1)
1235	2	0.933867	2	NONHISTONE (2);CHROMOSOMAL (1)
1238	2	1.21317	2	SYNTHASE (2);CITRATE (1);EMERICELLA (1);METHYLCITRATE (1);MCSA (1);Q9TEM3 (1);NIDULANS (1)
1239	2	1.18962	2	UNCLASSIFIED (1);OS05G0496400 (1)
1240	2	1.1444	2	UNASSIGNED (2)
1241	2	1.11049	2	ALTERNATIVE (1);OXIDASE (1);PRECURSOR (1);UNASSIGNED (1);MITOCHONDRIAL (1)
1242	2	0.931512	2	RIBOSOMAL (2);L17 (2);60S (2)
1244	2	1.30643	2	NADH (1);REDUCTASE (1);OXIDOREDUCTASE-LIKE (1);FUMARATE (1);FAD-DEPENDENT (1)
1248	2	1.21882	2	UNASSIGNED (1);UNCLASSIFIED (1)
1250	2	1.18491	2	SPAC56E4.03 (2)
1252	2	1.20846	2	KINESIN (1);UNCLASSIFIED (1)
1253	2	1.16466	2	UNASSIGNED (2)
1254	2	1.2273	2	SQUALENE (2);SYNTHASE (2)
1255	2	1.3102	2	UNASSIGNED (2)
1256	2	1.04267	2	PHOSPHATASE (1);ACID (1);FRAMESHIFT (1)
1257	2	1.21553	2	UNCLASSIFIED (2)
1259	2	0.946113	2	UNASSIGNED (1);UNCLASSIFIED (1)
1262	2	1.31208	2	UNASSIGNED (1);CORYMBOSA2 (1)
1263	2	1.17266	2	DEHYDROGENASE (2);OXIDOREDUCTASE (2);CYTOCHROME (2);D-LACTATE (2)
1269	2	1.11991	2	UNASSIGNED (2)
1270	2	1.01252	2	UNASSIGNED (2)
1272	2	1.08317	2	UNASSIGNED (2)
1275	2	1.18208	2	ZNMC (1);LIKE (1);MULTI-DOMAIN (1);MMP (1);METALLOPROTEASE (1)
1278	2	1.14158	2	STEROL (3);DEHYDROGENASE (2);DECARBOXYLASE (1);C-4 (1);C-3 (1)
1279	2	1.24802	2	TRANSPORTER (1);HEXOSE (1);UNCLASSIFIED (1)
1280	2	0.880644	2	UNCLASSIFIED (1)
1281	2	1.01865	2	23-BISPHOSPHOGLYCERATE-DEPENDENT (1);UNASSIGNED (1);MUTASE (1);PHOSPHOGLYCERATE (1)
1284	2	1.19716	2	UNCLASSIFIED (2)
1285	2	1.09024	2	DUF1348 (2)
1287	2	1.21223	2	TRANSCRIPTION (1);REGULATOR (1);MGC81069 (1)
1288	2	1.21223	2	CYCLOISOMERASE (1);SPBC8E4.05C (1);3-CARBOXY-CISCIS-MUCONATE (1)
1289	2	1.10578	2	UNASSIGNED (2)
1290	2	1.17408	2	NAPHTHALENE (2);PRECURSOR (2);SALICYLATE (2);STUTZERI (2);INVOLVED (2);METABOLISM. (2);NAHW (2)
1292	2	1.30454	2	UNASSIGNED (2)
1295	2	1.12368	2	UNASSIGNED (2)
1299	2	0.98238	2	URACIL (2);PHOSPHORIBOSYLTRANSFERASE (2)
1300	2	0.873579	2	KIN28 (1);KINASE (1);DEPENDENT (1);REMARK (1);INTERACTS (1);THE (1);SPCC1442.14C (1);CYCLIN (1);HNT1 (1)
1301	2	0.953178	2	CUTINASE (2);PRECURSOR (2)
1302	2	1.15759	2	TRANS-HEXAPRENYLTRANSTRANSFERASE (2)
1303	2	1.30596	2	PRECURSOR (1);OXIDASE (1);NADPH (1);FRAMESHIFT (1)
1305	2	0.985206	2	UNASSIGNED (1);UNCLASSIFIED (1)
1307	2	1.10201	2	UNASSIGNED (2)
1308	2	1.09919	2	NUCLEASE (2);BIFUNCTIONAL (1);LE1 (1)
1311	2	1.1802	2	METABOLISM-RELATED (1);LIPID (1);UNCLASSIFIED (1)
1314	2	1.31302	2	FERRIC (1);REDUCT (1);UNASSIGNED (1)
1317	2	1.31491	2	AMINO-ACID (2);N-ACETYLTRANSFERASE (2)
1319	2	0.887238	2	RIBONUCLEOPROTEIN (1);SM-LIKE (1);SMALL (1);NUCLEAR (1);SNRNA-ASSOCIATED (1);LSM8 (1);LSM1 (1)
1320	2	1.26875	2	REGULATOR (1);LIKE (1);KERATIN (1);CRAFT (1);SHUTTLE (1);TRANSCRIPTIONAL (1)
1321	2	1.08223	2	UNASSIGNED (2)
1322	2	1.25933	2	IMPORTIN (2);ALPHA (2);SUBUNIT (2)
1323	2	0.95412	2	PHOSPHATIDYL-N-METHYLETHANOLAMINE (1);PEMT (1);N-METHYLTRANSFERASE (1)
1324	2	0.95883	2	UNASSIGNED (2)
1325	2	1.25368	2	POLYA (2);TRANSPORT (2);PIM1 (2);RNA (2)
1326	2	0.956475	2	MANGANESE (2);SUPEROXIDE (2);DISMUTASE (2)
1327	2	1.20846	2	SIRD (2)
1328	2	0.986619	2	GLYCOSIDE (2);HYDROLASE (2)
1329	2	1.02854	2
1330	2	1.17737	2	ACID-INDUCIBLE (1);BAIF (1);L-CARNITINE (1);ENZYME (1);CAIB (1);BILE (1);DEHYDRATASE (1)
1337	2	1.20092	2	L-FUCOSE (2);PERMEASE (2)
1338	2	1.07517	2	LIM15 (1);DMC1 (1);RAD1 (1);HOMOLOG (1)
1339	2	1.07894	2	HYDROLASE (1);CARBOXYLS (1);FOLD (1);REMARK (1);MOUNTED (1);REMOVES (1);CARBOXYL (1);TIM-BARREL (1);METAL-DEPENDENT (1);GROUPS (1)
1343	2	1.06904	2	UNCLASSIFIED (2)
1344	2	0.971076	2
1345	2	1.03325	2	TRANSCRIPTION (1);FACTOR (1);RESPIRATION-RELATED (1);AEROBIC (1);FET5 (1)
1346	2	1.01818	2	UNASSIGNED (1)
1351	2	1.1444	2	UNASSIGNED (2)
1358	2	1.07046	2	UNASSIGNED (1)
1359	2	1.04738	2	UNASSIGNED (2)
1360	2	1.30501	2	ARYLSULFATASE (2)
1362	2	1.28853	2	UNASSIGNED (1);CYTOPLASM (1)
1363	2	1.06009	2	CASEIN (2);KINASE (2);BETA-2 (1);BETA (1);SUBUNIT (1);CHAIN (1)
1364	2	0.894774	2	RIBOSOMAL (1);UNASSIGNED (1);ERYGR (1);RL2A (1);60S (1);L27A (1)
1365	2	1.3069	2	CAPSULAR (1);CAP60P (1);ASSOCIATED (1)
1367	2	0.923034	2	UNCLASSIFIED (2)
1369	2	1.08035	2	UNASSIGNED (2)
1370	2	1.05774	2	EXONUCLEASE (2)
1372	2	1.03749	2	UNASSIGNED (1);UNCLASSIFIED (1)
1376	2	1.04314	2	UNASSIGNED (1)
1377	2	0.899484	2	UNCLASSIFIED (2)
1379	2	1.07658	2	DMC1 (1);RAH1 (1);HOMOLOGUE (1)
1382	2	0.882528	2	UNCLASSIFIED (2)
1384	2	0.932454	2	DUF427 (2)
1385	2	1.27157	2	LYSINE-79 (2);N-METHYLTRANSFERASE (2);SPECIFIC (2);HISTONE-LYSINE (2)
1386	2	1.16136	2	UNCLASSIFIED (2)
1387	2	1.07517	2	NMRA-LIKE (2);DOMAIN-CONTAINING (1)
1389	2	1.12509	2	GTP (2);CYCLOHYDROLASE (2)
1391	2	0.995568	2	UNASSIGNED (2)
1394	2	1.08317	2	UNASSIGNED (1);UNCLASSIFIED (1)
1395	2	1.08223	2	FACILITATOR (1);PERMEASES (1);GLYCEROL (1);UPTAKE (1);AQUAPORIN (1)
1397	2	1.16842	2	BINDING (1);OXYSTEROL (1);OBPA (1)
1398	2	1.08459	2	UNASSIGNED (2)
1403	2	0.889122	2	UNCLASSIFIED (2)
1404	2	1.18679	2	RETROELEMENT (1);UNASSIGNED (1)
1405	2	1.32527	2	KINASE (2);GLYCERONE (1);DIHYDROXYACETONE (1);ISOFORM (1)
1407	2	1.22824	2	TRANSPORTER (2);MEMBRANE (2)
1408	2	1.13922	2	N-ACETYLHEXOSAMINIDASE (2)
1409	2	1.0097	2	DEPENDENT (1);EPIMERASE (1);NAD (1);DEHYDRATASE (1)
1411	2	1.00075	2	UNASSIGNED (2)
1412	2	1.0535	2	DEHYDROGENASES (2);OXIDOREDUCTASES (2);COG0667 (2);ARYL-ALCOHOL (2)
1418	2	1.12085	2	OXIDOREDUCTASE (2);NUCLEOTIDE-DISULPHIDE (1);PYRIDINE (1)
1422	2	1.30643	2	BINDING (2);CENTROMERIC (2);DNA (2)
1424	2	1.00876	2	METALLOPEPTIDASES (1);NEUTRAL (1);SIMILARITY (1);ZINC (1);NIGER (1);THE (1);CONTAINS (1)
1425	2	1.25273	2	PRECURSOR (2);RHAMNOGALACTURONASE (2)
1427	2	0.988974	2	UNASSIGNED (1);UNCLASSIFIED (1)
1431	2	1.33139	2	GTPASE (2);BIOGENESIS (1);RIBOSOME (1);LSG1 (1)
1433	2	0.856623	2	UNASSIGNED (2)
1434	2	1.2273	2	SQUALENE (2);SYNTHASE (2)
1437	2	1.1981	2	SERYL-TRNA (2);SYNTHETASE (2);CYTOPLASMIC (1)
1442	2	1.07046	2	UNASSIGNED (2)
1443	2	1.11285	2	DEHYDROGENASE (2);ISOCITRATE (1);3-ISOPROPYLMALATE (1);NAD (1)
1444	2	1.21788	2	UNCLASSIFIED (2)
1451	2	1.10107	2	UNASSIGNED (2)
1452	2	1.30925	2	VESICLE (2);TRANSPORTER (2);SVOP (2);TRANSPORTERS (2);SYNAPTIC (2)
1454	2	0.9447	2	UNASSIGNED (2)
1455	2	1.07752	2	ENDO-14-BETA-XYLANASE (1);CRG1 (1)
1456	2	1.18679	2	UNASSIGNED (1);UNCLASSIFIED (1)
1457	2	1.12933	2	C576.01C (2);DIOXYGENASE (2)
1460	2	1.17549	2	MGC83728 (1);SORTING (1);NEXIN-3 (1)
1462	2	1.04361	2	Q03161 (1);YMR099C (1);ALDOSE (1);1-EPIMERASE (1)
1463	2	1.02242	2	PATENT (1);EPOXIDATION (1);PENICILLIUM (1);DECUMBENS (1);ENZYME (1);SIMILARITY (1);JP08322560-A (1)
1465	2	0.9918	2	UNASSIGNED (2)
1466	2	0.93999	2	UNASSIGNED (1);INDOLE-DITERPENE (1);BIOSYNTHESIS (1);PAXU (1)
1467	2	1.10767	2	UNASSIGNED (2)
1468	2	1.29324	2	FUMARATE (2);PRECURSOR (1);REDUCTASE (1);ACTIVITY (1);SUCCINATE. (1);ENZYME (1);REDUCTION (1);CATALYTIC (1);CATALYZES (1);THE (1)
1469	2	1.22447	2	UNASSIGNED (1);UNCLASSIFIED (1)
1474	2	1.19716	2	UNASSIGNED (2)
1477	2	1.06151	2	GLYCOSIDE (1);HYDROLASE (1);ENDO-BETA-D-14-GLUCANASE (1)
1478	2	1.18114	2	POLYSACCHARIDE (2);CPS1P (2);SYNTHASE (2)
1479	2	1.22353	2	DEACETYLASE (2);HISTONE (2);SIR2 (1)
1480	2	1.24049	2	DEACETYLASE (2);POLYSACCHARIDE (2)
1481	2	1.14723	2	SMR (1);CYTOPLASM (1)
1482	2	1.07281	2	UNASSIGNED (1);UNCLASSIFIED (1)
1486	2	1.13169	2	UNASSIGNED (1);BRANCHED (1);BCAT1 (1);CHAIN (1);AMINOTRANSFERASE (1)
1487	2	1.07988	2	UNASSIGNED (2)
1488	2	1.1915	2	GDA1P (2)
1490	2	1.2061	2	MITOCHONDRIAL (2);CARRIER (2);SOLUTE (1)
1491	2	0.990858	2	AMIDOHYDROLASE (2)
1496	2	1.013	2	CELL (1);RESPONSE (1);UNASSIGNED (1);CYCLE (1);PHEROMONE-RELATED (1);ARREST (1)
1497	2	1.15995	2	AMINOTRANSFERASE (2);ASPARTATE (2);OXALOACETIC (1);GLUTAMIC (1);AAT2 (1);GOT1 (1);MITOCHONDRIAL (1);TRANSAMINASE (1)
1499	2	0.895716	2	AGG2 (1)
1500	2	1.06151	2	MONOPHOSPHATASE (2);INOSITOL (2);QUTG (1)
1502	2	1.0422	2	UNASSIGNED (2)
1504	2	1.31867	2	ACYL-COA (1);DEHYDROGENASE (1);UNCLASSIFIED (1)
1506	2	1.17643	2	PRECURSOR (1);EXOPG (1);EXOPOLYGALACTURONASE (1);14- (1);GALACTURONIDEGALACTURONOHYDROLASE (1);3.2.1.67 (1);UNCLASSIFIED (1);POLY14-ALPHA-D- (1);GALACTURAN (1);ALPHA-GALACTURONIDASE (1)
1507	2	1.15665	2	UNASSIGNED (1);PARTICLE (1);LIPID (1)
1508	2	1.11709	2	PROTEASE (1);UNCLASSIFIED (1)
1511	2	1.29607	2	UNASSIGNED (2)
1512	2	0.979554	2	UNCLASSIFIED (1)
1514	2	1.04361	2	DEHYDROGENASE (1);ADH (1);MANNITOL (1);ZINC (1);NADP-DEPENDENT (1)
1515	2	1.24473	2	GA12041-PA (1);MITOCHONDRION (1)
1519	2	1.24849	2	UNASSIGNED (1);BETA (1);SDH (1)
1522	2	1.17832	2	UNCLASSIFIED (2)
1523	2	0.931512	2	TRANSPORT (1);RETROGRADE (1);UNCLASSIFIED (1);ENDOSOME (1);GOLGI-RELATED (1)
1524	2	1.29795	2	UNASSIGNED (1);UNCLASSIFIED (1)
1525	2	1.02477	2	UNCLASSIFIED (2)
1526	2	1.24614	2	UNASSIGNED (2)
1529	2	1.19292	2	N-GLYCOSYLASE (1);ALKYLBASE (1);DNA (1);UNCLASSIFIED (1)
1533	2	1.086	2
1534	2	1.31491	2	UNASSIGNED (1);UNCLASSIFIED (1)
1535	2	1.31396	2	UNASSIGNED (1);UNCLASSIFIED (1)
1537	2	0.920208	2	UNASSIGNED (2)
1539	2	0.920679	2	UNASSIGNED (2)
1541	2	1.11567	2	P24ING1C (1);VARIANT (1);CHROMATIN (1);MODIFICATION-RELATED (1);YNG2 (1)
1542	2	1.07846	2	NUCLEOSIDE (2);PERMEASE (2);PURINE (2)
1546	2	1.18774	2	P38149 (1);GLUTAMATE (1);YBR281C (1);CARBOXYPEPTIDASE (1)
1548	2	1.17266	2	AMINOACYLASE (2);AMIDASE (1);1-LIKE (1);CARBOXYPEPTIDASE (1);METAL-DEPENDENT (1)
1550	2	1.18727	2	ARGININE (2);N-METHYLTRANSFERASE (2)
1551	2	1.04926	2	ACTIVITY (1);UNASSIGNED (1);NADPH (1);VESTITONE (1);NADP (1);CATALYTIC (1);2-HYDROXYFORMONONETIN (1)
1552	2	1.18962	2	HYDROLASE (2)
1557	2	0.915498	2	RIBOSOMAL (2);S13 (1);40S (1);S18-LIKE (1);30S (1)
1558	2	1.28382	2	UNASSIGNED (1);T3P18.10 (1)
1559	2	1.26215	2	FOLD (1);AMIDOHYDROLASE (1);TIM-BARREL (1);REGULATORY (1);METAL-DEPENDENT (1);THE (1);EXOENZYMES (1);AEPA (1)
1560	2	1.16654	2	AMINOTRANSFERASE (2);CLASSES (1)
1564	2	1.16748	2	METAL (1);ION (1);UNASSIGNED (1);TRANSPORT-RELATED (1)
1568	2	0.996039	2	BINDING (1);CHITIN (1)
1570	2	1.11897	2	UNASSIGNED (2)
1571	2	0.952236	2	UNASSIGNED (1);UNCLASSIFIED (1)
1572	2	1.06481	2	RIBOSOMAL (1);SPCC16C4.15 (1);60S (1)
1573	2	1.26121	2	REGULATOR (1);CELL (1);INHIBITOR (1);NIF1 (1);CHITIN (1);CYCLE (1);SYNTHASE (1)
1576	2	0.912672	2	UNASSIGNED (1);CALMODULIN (1)
1578	2	0.920208	2	PROTEASE (1);SUBUNIT (1);MITOCHONDRIAL (1);SPBC2D10.07C (1);INNER (1);MEMBRANE (1)
1579	2	1.23813	2	X-PRO (1);AMINOPEPTIDASE (1);UNASSIGNED (1)
1581	2	1.06528	2	UNASSIGNED (1);UNCLASSIFIED (1)
1584	2	1.04832	2	OXIDASE (1);METHYLSTEROL (1);STEROL (1);DESATURASE (1);C-4 (1);C-5 (1)
1587	2	1.06245	2	DIFFERENT (1);3-HYDROXYACYL-COA (1);DEHYDROGENASE (1);DEHYDROGENASES (1);SPECIFICITIES (1);IHEYENSIS. (1);OCEANOBACILLUS (1)
1588	2	1.30596	2	CAPSULAR (1);CAP1 (1);ASSOCIATED (1)
1592	2	1.14911	2	MGC81964 (1);CYSTEINE (1);GLYCINE-RICH (1)
1594	2	1.30643	2	CLA4 (1);P48562 (1);UNASSIGNED (1);SER (1);KINASE (1);YNL298W (1);THR (1)
1595	2	1.28853	2	TRANSPORTER (1);UNASSIGNED (1);P87041 (1);UDP-GALACTOSE (1)
1596	2	1.17266	2	UNASSIGNED (2)
1597	2	1.10107	2	KDA (1);FACTOR (1);DNA (1);SUBUNIT (1);ACTIVATOR (1);REPLICATION (1)
1598	2	1.03136	2	PHB1 (1);PROHIBITIN (1);PROTEOLYSIS (1);PEPTIDOLYSIS-RELATED (1)
1600	2	1.12839	2	GUANYL (2);BINDING (2);NUCLEOTIDE (2)
1603	2	0.865572	2	DEFENDER (2);CELL (2);AGAINST (2);DEATH (2);DAD-1 (1)
1604	2	1.27534	2	LONG-CHAIN-FATTY-ACID--COA (1);UNCLASSIFIED (1);LIGASE (1)
1606	2	1.12085	2	REGULATOR (2);CHAPERONE (2)
1608	2	1.05303	2	UNCLASSIFIED (1)
1612	2	1.07187	2	DEHYDROGENASE (2);MAJOR (1);ALCOHOL (1);ZINC-BINDING (1)
1613	2	1.28194	2	ACID (2);FATTY (2);SYNTHASE (2);CYCLOPROPANE (2)
1614	2	1.0827	2	DDR48 (1);UNCLASSIFIED (1);STRESS (1)
1616	2	1.27675	2	DEHYDROGENASE (2);PROLINE (2)
1617	2	1.07375	2	HALOALKANOIC (1);ACID (1);HYDROLASE (1);DEHALOGENASE (1)
1618	2	1.19339	2	PRECURSOR (1);THREONINE (1);MITOCHONDRIAL (1);DEPENDENT (1);ENZYME (1);PYRIDOXAL-PHOSPHATE (1);DEHYDRATASE (1)
1619	2	1.15665	2	DEHA0G02904G (1);UNASSIGNED (1);IPF (1);HANSENII (1);860.1 (1);DEBARYOMYCES (1)
1620	2	1.0535	2	ADP (2);ATP (2);CARRIER (2);EUKARYOTIC (2)
905	2	2.79196	1	COCHLIOBOLUS (1);PKS1 (1);PKS (1);HETEROSTROPHUS (1);SIMILARITY (1);TAUTOMYCETIN (1);POLYKETIDE (1);BIOSYNTHETIC (1);SYNTHASE (1)
906	2	1.33516	1	FACILITATOR (1);DHA14-LIKE (1);UNASSIGNED (1);MAJOR (1)
910	2	1.62294	1	BETA-MANNOSIDASE (2)
911	2	1.60222	1	MISMATCH (1);MULTI-DOMAIN (1);REPAIR (1);ATPASE (1);MUTS (1)
914	2	1.36342	1	OXIDOREDUCTASE (2);GMC (1);DEHYDROGENASE (1);FLAVOPROTEINS (1);CHOLINE (1);GLUCOSE-METHANOL-CHOLINE (1)
915	2	1.95217	1	UNASSIGNED (1)
926	2	1.56171	1	DYNAMIN (1);VPSA (1);GTPASE (1)
927	2	1.67428	1	OSBP-RELATED (1);BINDING (1);ORP-6 (1);OXYSTEROL-BINDING (1);OXYSTEROL (1);PROTEIN-RELATED (1)
935	2	1.35918	1	UNASSIGNED (2)
939	2	1.34599	1	ACETYL-COENZYME (2);SYNTHETASE (2)
946	2	1.8721	1	UNASSIGNED (2)
947	2	2.48063	1	TRANSLATIONAL (1);ELONGATION-RELATED (1);FACTOR (1);REGULATION (1);ELONGATION (1)
948	2	1.65591	1	POLYMERASE (2);RNA (2);SUBUNIT (1);LARGEST (1);DNA-DEPENDENT (1);DNA-DIRECTED (1)
951	2	1.38038	1	XYLULOKINASE (1);D-XYLULOSE (1);KINASE (1);HOMOLOG (1)
957	2	1.4986	1	GA13429-PA (1);UBIQUITIN-PROTEIN (1);LIGASE (1)
963	2	1.43171	1	UNASSIGNED (2)
966	2	1.39027	1	AAA (1);ATPASE (1)
976	2	2.48299	1	UNASSIGNED (2)
981	2	1.50331	1	CULLIN-3 (1);CUL4B (1)
984	2	1.67616	1	UNASSIGNED (2)
986	2	1.39592	1	UNCLASSIFIED (2)
988	2	2.02046	1	UPI0000D8ED0C (1);SEX-DETERMINING (1);FACTOR (1);TESTIS-DETERMINING (1);REGION (1)
989	2	1.44208	1	HELICASE (2);RNA (2)
996	2	2.42882	1	13-BETA-GLUCAN (2);SYNTHASE (2)
1002	2	1.45903	1	ALPHA-GLUCOSIDASES (2)
1005	2	1.48682	1	UPI00006A21C0 (1);UNASSIGNED (1)
1012	2	3.14333	1	UNASSIGNED (2)
1014	2	2.94551	1	UNASSIGNED (1);UNCLASSIFIED (1)
1015	2	2.27057	1	CHITIN (2);SYNTHASE (2)
1017	2	1.48541	1	UNASSIGNED (1);DIS1-SUPPRESSING (1);KINASE (1);DSK1 (1)
1018	2	1.79156	1	UNASSIGNED (1);TWO-COMPONENT (1);MOLECULE (1);SENSOR (1)
1022	2	1.59515	1	UNASSIGNED (2)
1024	2	1.47552	1	PHOSPHATASE (2);POLYPHOSPHOINOSITIDE (1);INOSITOL (1);PHOSPHATIDYLINOSITOL (1)
1028	2	2.56117	1	CHITIN (2);SYNTHASE (2)
1030	2	1.76189	1	UNASSIGNED (1);ATPASE (1);P-TYPE (1);CATION-TRANSPORTING (1)
1038	2	1.53675	1	UNASSIGNED (2)
1039	2	1.37614	1	OXIDASE (1);ALCOHOL (1);UNCLASSIFIED (1)
1041	2	1.62718	1	SUBUNIT (7);KDA (2);COMPLEX (2);ALPHA (2);FACTOR (2);SNAPC (2);TRANSCRIPTION (1);SNRNA- (1);SEQUENCE (1);BAS1 (1)
1043	2	2.79526	1	UNASSIGNED (2)
1044	2	1.3394	1	KDA (1);NADH (1);NADH-DEHYDROGENASE (1);ALTERNATIVE (1);DEHYDROGENASE (1);MITOCHONDRIAL (1)
1052	2	1.53251	1	UNASSIGNED (1);UNCLASSIFIED (1)
1053	2	1.45526	1	POLYPRENYL (2);SYNTHASE (2)
1055	2	1.53533	1	UNASSIGNED (2)
1063	2	1.57678	1	UNASSIGNED (1);TRANSPOSASE-LIKE (1)
1064	2	1.51838	1	UNASSIGNED (1);UNCLASSIFIED (1)
1065	2	2.07934	1	TRANSPORTER (1);MITOXANTRONE (1);YOR1 (1);ATP-BINDING (1);CASSETTE (1);RESISTANCE (1);RESISTANCE-ASSOCIATED (1);MULTIDRUG (1)
1067	2	3.62281	1	UNASSIGNED (1);UNCLASSIFIED (1)
1068	2	1.52167	1	UNASSIGNED (1);UNCLASSIFIED (1)
1069	2	1.86598	1	UNASSIGNED (2)
1071	2	2.02235	1	ACYL-COA (1);OXIDASE (1);1.2 (1);ACYL-COENZYME (1);DEHYDROGENASEA (1);PEROXISOMAL (1)
1074	2	2.76747	1	PROTEINS (2);POLYKETIDE (2);MODULES (2);SYNTHASE (2)
1079	2	1.45762	1	DNA (2);LIGASE (2)
1081	2	1.50896	1	UNASSIGNED (2)
1083	2	2.06662	1
1089	2	1.74587	1	PROTEASE (2);SERINE (2);LON (2)
1093	2	1.6545	1	UNASSIGNED (1);DUF221 (1)
1096	2	2.3869	1	POLYMERASE (2);RNA (2);SUBUNIT (1);LARGEST (1);DNA-DEPENDENT (1);DNA-DIRECTED (1)
1100	2	2.1872	1	UNASSIGNED (1);UNCLASSIFIED (1)
1102	2	1.52497	1	VACUOLAR (1);REPEAT (1);MEMBRANE (1)
1103	2	1.57961	1	DEHYDROGENASE (2);SACCHAROPINE (2);L-GLUTAMATE-FORMING (1);LYS9 (1);NADP (1)
1106	2	1.59091	1	RESPONSE (1);UNASSIGNED (1);DRUG-RELATED (1)
1108	2	1.45244	1	TREHALASE (2)
1109	2	1.5683	1	GAMMA-ADAPTIN (1);O14617 (1);ISOFORM (1)
1110	2	1.45526	1	LANOSTEROL (2);SYNTHASE (2)
1113	2	1.49671	1	BETA-XYLOSIDASE (1);XLD (1)
1116	2	1.54617	1	GTP (1);BINDING (1);GAL4 (1)
1118	2	1.41947	1	PHOSPHATASE (1);PHOSPHODIESTERASE (1);SER (1);SPHINGOMYELIN (1);THR (1)
1125	2	1.38461	1	ACTIVITY (2);FUCOSE (2);ALCOHOL (2);H2O (2);ALPHA-L-FUCOSIDE (2);CATALYTIC (2)
1127	2	1.3719	1	UNASSIGNED (2)
1128	2	1.48258	1	UNASSIGNED (1);UNCLASSIFIED (1)
1131	2	2.79526	1	KIAA0342 (1);UNASSIGNED (1)
1141	2	1.80004	1	UNASSIGNED (2)
1146	2	1.39827	1	LIGASE (2);GLYCINE-TRNA (1);PROLINE-TRNA (1)
1148	2	1.38367	1	ACETOACETYL-COA (2);SYNTHETASE (1);SYNTHASE (1)
1152	2	1.6187	1	DUF323 (1);UNASSIGNED (1)
1153	2	1.40864	1	UNCLASSIFIED (1)
1154	2	1.35447	1	TRANSPORTER (2)
1159	2	1.77743	1	UNASSIGNED (2)
1160	2	1.34411	1	UNASSIGNED (2)
1162	2	1.4157	1	AUTOPHAGY-RELATED (1);TRUNCATED (1);BORDER (1);REMARK (1);DUE (1);N-TERMINALLY (1);CONTIG (1)
1170	2	1.67805	1	DEHYDROGENASE (2);TRANSKETOLASE (1);DOMAIN-CONTAINING (1);OXOGLUTARATE (1);SUCCINYL-TRANSFERRING (1)
1174	2	1.93992	1	TWO-COMPONENT (1);MOLECULE (1);CNHHK5 (1);SENSOR (1)
1175	2	1.80946	1	DNA (1);NUCLEUS (1);REPAIR-RELATED (1)
1179	2	1.73881	1	UNASSIGNED (1);UNCLASSIFIED (1)
1180	2	1.44019	1	MEMBRANE (2)
1181	2	2.59885	1	COMPLEX (1);SWI-SNF (1);SUBUNIT (1);UNCLASSIFIED (1);SNF5 (1)
1185	2	1.37378	1	FAD (1);UNASSIGNED (1);NADP-BINDING (1);OXIDOREDUCTASE (1)
1187	2	1.34222	1	DNA (2);POLYMERASE (2);BETA (1);DIRECTED (1);LAMBDA (1)
1189	2	1.6625	1	UNASSIGNED (2)
1195	2	1.97666	1	CARBAMOYLTRANSFERASE (2);PRECURSOR (1);ORNITHINE (1);MITOCHONDRIAL (1);ASPARTATE (1)
1200	2	1.70395	1	RESPONSE (2);OSMOTIC (2);STRESS-RELATED (2)
1206	2	2.17731	1	HEAVY (1);UNASSIGNED (1);CHAIN (1);MYOSIN (1)
1211	2	1.44113	1	UNASSIGNED (1)
1219	2	1.70018	1	UNASSIGNED (1);C5-DNA-METHYLTRANSFERASE (1)
1222	2	1.60881	1	STEROL (2);GLUCOSYLTRANSFERASE (1);UGT51D1 (1);UDP-GLUCOSE (1);3-BETA-GLUCOSYLTRANSFERASE (1)
1223	2	1.38179	1	UNASSIGNED (1);AAA (1);ATPASE (1);REGION (1);CENTRAL (1)
1224	2	1.49106	1	EXO-BETA-13-GLUCANASE (2)
1227	2	2.04025	1	INITIATION (1);UNASSIGNED (1);FACTOR (1);TRANSLATION (1)
1229	2	1.68511	1	INCOMPATIBILITY (1);HET-E1 (1);ANSERINA (1);INVOLVED (1);VEGETATIVE (1);UNCLASSIFIED (1)
1231	2	1.45809	1	ASPARTYL-TRNA (1);SYNTHETASE (1);CYTOPLASMIC (1);SPCC1223.07C (1)
1233	2	1.9013	1	BINDING (1);TRANSCRIPT (1);FACTOR (1);PRIMARY (1);SPLICING (1);RRNA (1)
1234	2	1.34411	1	PHOSPHATASE (2);ALKALINE (2)
1236	2	1.3686	1	TRANSPOSASE (2)
1243	2	1.68794	1	UNASSIGNED (1)
1245	2	1.35824	1	DEHYDROGENASE (2);SUBUNIT (2);SUCCINATE (2);FLAVOPROTEIN (2)
1246	2	1.37331	1	UNASSIGNED (1);UNCLASSIFIED (1)
1247	2	1.44396	1	MANNOSYLTRANSFERASE (1);UNCLASSIFIED (1);DOLICHYL-PHOSPHATE-MANNOSE-PROTEIN (1)
1249	2	1.68229	1	SECRETED (1)
1258	2	1.34882	1	UNASSIGNED (1);UNCLASSIFIED (1)
1264	2	1.52733	1	ALPHA-12-MANNOSIDASE (1);UNASSIGNED (1)
1266	2	1.47081	1	UBIQUITIN-PROTEIN (2);LIGASE (2)
1267	2	1.46233	1	SIMILARITIES (2);IPF (2);HANSENII (2);11992.1 (2);DEBARYOMYCES (2);DEHA0E11682G (2)
1268	2	1.47458	1	C5-DNA-METHYLTRANSFERASE (1);UNCLASSIFIED (1)
1271	2	1.43454	1	UNASSIGNED (1);UNCLASSIFIED (1)
1273	2	1.40251	1	TRANSPORTER (1);RETICULUM (1);ENDOPLASMIC (1);SULFATE (1)
1274	2	1.49765	1	UNASSIGNED (1)
1276	2	1.42653	1	METHYLTRANSFERASE (2);H3K9 (2)
1277	2	1.42041	1	UNCLASSIFIED (2)
1282	2	1.61493	1	FACTOR (2);ELONGATION (2);TRANSLATION (1)
1283	2	1.8396	1	KDA (1);RIBONUCLEOPROTEIN (1);SMALL (1);FACTOR (1);NUCLEAR (1);COMPONENT (1);ELONGATION (1);TRANSLATION (1)
1291	2	1.38085	1	TYPES (1);BINDING (1);HUMAN (1);UNCLASSIFIED (1);POLYADENYLATE (1)
1293	2	1.69971	1	CARBOXYLASE (1);UNASSIGNED (1);N-METHYLHYDANTOINASE (1);ACETONE (1)
1294	2	1.75199	1	ACID (2);FATTY (2);HYDROXYLASE (2)
1296	2	1.76189	1	TRANSPORTER (1);ABC (1);SPAC20G4.01 (1)
1297	2	2.14387	1	TRANSMEMBRANE (2)
1298	2	1.33751	1	KINASE (2);ASPARTATE (2)
1304	2	1.58385	1	UNASSIGNED (2)
1306	2	1.4953	1	DEACETYLASE (1);UNASSIGNED (1);ARYLACETAMIDE (1)
1309	2	1.79156	1	HELICASE (2);RNA (2);BOX (1);DNA (1);DEAD (1);SLH1 (1);SKI2 (1);DEAH (1);MER3 (1)
1310	2	1.57301	1	PRECURSOR (2);CEL6 (2)
1318	2	2.43023	1	UNASSIGNED (2)
1332	2	1.51979	1	REPRESSOR (1);P47047 (1);ATP-DEPENDENT (1);HELICASE (1);RNA (1);TRANSLATION (1);DOB1 (1)
1333	2	1.38414	1	GMC (1);OXRED (1);UNCLASSIFIED (1)
1334	2	1.40581	1	UNASSIGNED (1);UNCLASSIFIED (1)
1335	2	2.30259	1	5-KINASE (1);UNASSIGNED (1);1-PHOSPHATIDYLINOSITOL-3-PHOSPHATE (1)
1342	2	1.33516	1	ACTIVITY (1);UNASSIGNED (1);L-3-CYANOALANINE (1);CYANIDE (1);CATALYTIC (1);L-CYSTEINE (1);H2S (1)
1349	2	1.34175	1	ENHANCER (2);ZESTE (2);ENX-2. (1);SIMILARITY (1);HOMOLOG (1)
1350	2	1.56595	1	UDP-XYLOSE (1);EPIMERASE (1);DEHYDRATASE (1);SYNTHASE (1)
1352	2	1.43266	1	UNASSIGNED (2)
1355	2	1.38838	1	AMINOPEPTIDASE (2);UNASSIGNED (1);X-PROLYL (1);SOLUBLE (1)
1357	2	1.44255	1	P25375 (1);PROTEINASE (1);YSCD (1);PEPTIDASE (1);MITOCHONDRIAL (1);INTERMEDIATE (1);YCL057W (1);PRD1 (1)
1361	2	1.94981	1	UNASSIGNED (2)
1366	2	1.44208	1	CHAPERONE (1);ATPASE (1);CATION-TRANSPORTING (1)
1371	2	1.51744	1	UNASSIGNED (1);UNCLASSIFIED (1)
1374	2	1.38132	1	REDUCTASE (2);FERRIC-CHELATE (2)
1375	2	1.41758	1	UNASSIGNED (2)
1378	2	2.33415	1	5-KINASE (1);FYVE (1);1-PHOSPHATIDYLINOSITOL-3-PHOSPHATE (1)
1380	2	1.91025	1	UNASSIGNED (1)
1381	2	1.6154	1	ALPHA-12-MANNOSIDASE (1);UNCLASSIFIED (1)
1388	2	1.34269	1	PHOSPHATE (2);SPHINGOMYELINASE (2);ACID (2);PHM5 (2);METABOLISM (2)
1390	2	1.36436	1	UNASSIGNED (2)
1392	2	1.41853	1	TRANSKETOLASE (2)
1393	2	2.35111	1	UNASSIGNED (1);DIA (1);EFFECTOR (1);DIAPHANOUS (1);GTPASE (1);RHOA (1)
1396	2	1.39686	1	UNASSIGNED (1);GAMMA-SYNTHASE (1);CYSTATHIONINE (1)
1402	2	1.75482	1	UNASSIGNED (2)
1406	2	1.93192	1	UNASSIGNED (2)
1410	2	1.48447	1	TOPOISOMERASE (2)
1413	2	1.51555	1	CHANNEL (1);ION (1);UNASSIGNED (1);MECHANOSENSITIVE (1)
1415	2	1.99786	1	RESPONSE (1);UNASSIGNED (1);OSMOTIC (1);STRESS-RELATED (1)
1417	2	2.26256	1	UNASSIGNED (2)
1419	2	1.3394	1	OXIDASE (1);ALCOHOL (1);UNCLASSIFIED (1)
1423	2	1.34317	1	METHIONINE-TRNA (1);YGR264C (1);SYNTHETASE (1);TRNA (1);METHIONYL- (1);MES1 (1);LIGASE (1);P00958 (1)
1426	2	1.4741	1	5-OXOPROLINASE (2)
1428	2	1.49106	1	ZINC (2);METALLOPROTEASE (2)
1432	2	1.43831	1	UNASSIGNED (1);UNCLASSIFIED (1)
1435	2	2.64501	1	UNASSIGNED (2)
1436	2	1.66486	1	6-PHOSPHOFRUCTOKINASE (2)
1439	2	1.50472	1	GENE (1);MEIOTICALLY (1);DUF323 (1);UP-REGULATED (1)
1440	2	1.68605	1	UNASSIGNED (2)
1445	2	1.75152	1	MULTI-DOMAIN (1);A-TYPE (1);TAIL (1);MYOSIN (1);VIRAL (1);INCLUSION (1)
1446	2	1.34175	1	NADH (2);DEHYDROGENASE (2);KDA (1);MITOCHONDRIAL (1)
1447	2	2.28093	1	PPSB (1);POLYKETIDE (1);UNCLASSIFIED (1);PHENOLPTHIOCEROL (1);SYNTHESIS (1);SYNTHASE (1)
1448	2	1.4449	1	PHENYLALANINE (2);AMMONIA-LYASE (2)
1449	2	1.39356	1	PB1 (2)
1450	2	1.46045	1	REDUCTASE (1);ENOYL (1);MITOCHONDRIAL (1);UNCLASSIFIED (1)
1453	2	1.64555	1	ANTIPORTER (1);HYDROGEN (1);H-ANTIPORTER (1);POTASSIUM (1)
1459	2	1.61682	1	UNASSIGNED (2)
1464	2	1.50001	1	ACONITASE (1);HYDRATASE (1);ACONITATE (1)
1471	2	1.47081	1	UBIQUITIN-PROTEIN (2);LIGASE (2)
1472	2	1.39121	1	TARGETING (2);SEQUENCE (1);BINDING (1);RECEPTOR (1);SIGNAL (1);PEROXISOMAL (1);PEROXISOME (1)
1473	2	2.07227	1	FH1 (1);UNCLASSIFIED (1);DRF (1)
1475	2	1.3474	1	BINDING (2);SNORNA (2)
1476	2	1.78025	1	PYRIDOXAMINE (2);FMN-BINDING (2);OXIDASE-RELATED (2);5-PHOSPHATE (2)
1483	2	1.4741	1	CYTOPLASM (2)
1485	2	1.37048	1	UNASSIGNED (1);UNCLASSIFIED (1)
1489	2	1.67428	1	DEHYDROGENASE (1);ZGC (1);OXOGLUTARATE (1);SUCCINYL-TRANSFERRING (1)
1492	2	1.98655	1	RCOP (1);UNCLASSIFIED (1)
1493	2	1.89235	1	AUTOPHAGY-RELATED (1);UNCLASSIFIED (1)
1494	2	2.36524	1	UNCLASSIFIED (2)
1498	2	1.4011	1	DEACETYLASE (2);HISTONE (2);CLR3 (1)
1505	2	2.05767	1	COMPLEX (2);SUBUNIT (2);COHESIN (1);CUT3 (1);PSM1 (1);SMC (1);SMC4 (1);THE (1)
1509	2	1.35965	1	UNASSIGNED (2)
1510	2	1.55606	1	PHOSPHODIESTERASE (1);PHOSPHOINOSITIDE (1);1-PHOSPHATIDYLINOSITOL-45-BISPHOSPHATE (1);PHOSPHOLIPASE (1)
1513	2	1.92815	1	UBIQUITIN (1);ME446 (1);UNASSIGNED (1)
1516	2	1.43171	1	UNASSIGNED (2)
1517	2	1.72939	1	UNASSIGNED (1);UNCLASSIFIED (1)
1518	2	2.26256	1	UNASSIGNED (2)
1520	2	1.57207	1	TRANSCRIPTION (1);FACTOR (1);HELICASE (1);CHL1 (1);POLYMERASE (1);GENERAL (1);RNA (1)
1521	2	1.65497	1	GOLGI (2);TRANSPORT-RELATED (2)
1527	2	1.50754	1	ANTHRANILATE (3);SYNTHASE (3);COMPONENT (2);PHOSPHATE (1);AMIDOTRANSFERASE (1);GLUTAMINE (1);4.1.3.27 (1);ISOMERASE (1);5-PHOSPHORIBOSYL (1);INDOLE-3-GLYCEROL (1)
1528	2	1.33563	1	UNASSIGNED (2)
1530	2	1.96724	1	UNASSIGNED (1);UNCLASSIFIED (1)
1531	2	1.75199	1	REDUCTASE (2);BIFUNCTIONAL (1);FUSOX (1);P-450 (1);C505 (1);SULFITE (1);NADPH-P450 (1)
1532	2	1.37095	1	CARNITINE (2);O-ACETYLTRANSFERASE (1);ACETYL (1);TRANSFERASE (1)
1540	2	1.38932	1	ACETOACETYL-COA (2);SYNTHETASE (1);SYNTHASE (1)
1543	2	1.82359	1	UNASSIGNED (1);UNCLASSIFIED (1)
1544	2	1.35635	1	PHOSPHATE (1);SPHINGOMYELINASE (1);ACID (1);PHM5 (1);UNCLASSIFIED (1);METABOLISM (1)
1549	2	1.53439	1	UNASSIGNED (1);UNCLASSIFIED (1)
1553	2	1.63566	1	DIPEPTIDYL-PEPTIDASE (1);UNASSIGNED (1);III (1)
1554	2	2.34027	1	MYOSIN (2);NONMUSCLE (1);HEAVY (1);CHAIN (1)
1555	2	1.63048	1	OXYSTEROL-BINDING (2);PROTEIN-LIKE (1)
1556	2	1.49624	1	PRECURSOR (1);UNASSIGNED (1);SIMILARITY (1)
1562	2	2.76747	1	UNASSIGNED (2)
1565	2	1.58432	1	AMINOPEPTIDASE (1);UNCLASSIFIED (1);LEUCYL (1)
1574	2	1.91213	1	UNASSIGNED (1)
1582	2	1.7275	1	UNASSIGNED (2)
1583	2	1.82971	1	ATPASE (2);CATION-TRANSPORTING (2)
1585	2	2.26962	1	BINDING (1);TUBULIN (1);ENDOCYTOSIS-RELATED (1)
1589	2	1.5862	1	UNCLASSIFIED (2)
1590	2	2.75993	1	UNASSIGNED (2)
1593	2	1.8217	1	UNCLASSIFIED (2)
1599	2	2.33792	1	UNASSIGNED (1);UNCLASSIFIED (1)
1601	2	3.14333	1	UNASSIGNED (2)
1602	2	1.75247	1	SYNTHETASE (2);TRNA (1);YBL076C (1);P09436 (1);ISOLEUCYL-TRNA (1);ILS1 (1);ISOLEUCYL- (1)
1605	2	2.31625	1	KEX (2)
1609	2	2.46791	1	DUF1421 (1);CHITIN (1);SYNTHASE (1)
1610	2	1.52026	1	FACTOR (2);ELONGATION (2);MITOCHONDRIAL (1);MEF-G-1 (1)
1611	2	3.03453	1	UNASSIGNED (2)
1621	2	2.95304	1	EXTENSIN (1);UNCLASSIFIED (1)
1072	2	7.53305	0	UNCLASSIFIED (2)
1190	2	5.82803	0	UNCLASSIFIED (2)
1400	2	9.26303	0	UNCLASSIFIED (2)
1441	2	9.06662	0	MULTI-DOMAIN (1);UNCLASSIFIED (1);PODOCALYXIN (1)
916	2	-	-	UNCLASSIFIED (2)
917	2	-	-	UNCLASSIFIED (2)
931	2	-	-	UNASSIGNED (2)
940	2	-	-	UNASSIGNED (1);UNCLASSIFIED (1)
949	2	-	-	UNCLASSIFIED (2)
958	2	-	-	UNCLASSIFIED (2)
971	2	-	-	UNCLASSIFIED (2)
982	2	-	-	UNCLASSIFIED (2)
990	2	-	-	UNASSIGNED (1);UNCLASSIFIED (1)
992	2	-	-	UNCLASSIFIED (2)
994	2	-	-	UNCLASSIFIED (2)
1003	2	-	-	UNCLASSIFIED (2)
1013	2	-	-	DDE (1);UNCLASSIFIED (1)
1025	2	-	-	UNCLASSIFIED (2)
1031	2	-	-	UNCLASSIFIED (2)
1032	2	-	-	UNCLASSIFIED (2)
1033	2	-	-	UNCLASSIFIED (2)
1037	2	-	-	UNCLASSIFIED (2)
1054	2	-	-	UNCLASSIFIED (2)
1061	2	-	-	UNCLASSIFIED (2)
1076	2	-	-	UNCLASSIFIED (2)
1077	2	-	-	UNCLASSIFIED (2)
1078	2	-	-	UNCLASSIFIED (2)
1080	2	-	-	UNCLASSIFIED (2)
1082	2	-	-	UNCLASSIFIED (2)
1087	2	-	-	UNCLASSIFIED (2)
1090	2	-	-	UNCLASSIFIED (2)
1095	2	-	-	LIKE (1);FATTY (1);ACYLTRANSFERASE (1);UNCLASSIFIED (1)
1107	2	-	-	UNCLASSIFIED (2)
1123	2	-	-	UNCLASSIFIED (2)
1129	2	-	-	UNCLASSIFIED (2)
1130	2	-	-	UNCLASSIFIED (2)
1136	2	-	-	UNCLASSIFIED (2)
1138	2	-	-	UNCLASSIFIED (2)
1145	2	-	-	UNCLASSIFIED (2)
1161	2	-	-	UNCLASSIFIED (2)
1163	2	-	-	UNCLASSIFIED (2)
1171	2	-	-	UNCLASSIFIED (2)
1173	2	-	-	UNCLASSIFIED (2)
1177	2	-	-	UNASSIGNED (1);UNCLASSIFIED (1)
1182	2	-	-	UNCLASSIFIED (2)
1183	2	-	-	UNCLASSIFIED (2)
1192	2	-	-	UNCLASSIFIED (2)
1202	2	-	-	UNCLASSIFIED (2)
1208	2	-	-	UNCLASSIFIED (2)
1221	2	-	-	UNCLASSIFIED (2)
1228	2	-	-	UNCLASSIFIED (2)
1237	2	-	-	UNASSIGNED (1);UNCLASSIFIED (1)
1251	2	-	-	UNCLASSIFIED (2)
1260	2	-	-	UNCLASSIFIED (2)
1261	2	-	-	UNCLASSIFIED (2)
1265	2	-	-	UNCLASSIFIED (2)
1286	2	-	-	UNCLASSIFIED (2)
1312	2	-	-	UNASSIGNED (1);UNCLASSIFIED (1)
1313	2	-	-	UNCLASSIFIED (2)
1315	2	-	-	UNCLASSIFIED (2)
1316	2	-	-	UNCLASSIFIED (2)
1331	2	-	-	UNCLASSIFIED (2)
1336	2	-	-	UNCLASSIFIED (2)
1340	2	-	-	UNCLASSIFIED (2)
1341	2	-	-	UNCLASSIFIED (2)
1347	2	-	-	UNCLASSIFIED (2)
1348	2	-	-	UNCLASSIFIED (2)
1353	2	-	-	UNCLASSIFIED (2)
1354	2	-	-	UNCLASSIFIED (2)
1356	2	-	-	UNCLASSIFIED (2)
1368	2	-	-	UNCLASSIFIED (2)
1373	2	-	-	UNCLASSIFIED (2)
1383	2	-	-	UNASSIGNED (1);UNCLASSIFIED (1)
1399	2	-	-	UNCLASSIFIED (2)
1401	2	-	-	UNCLASSIFIED (2)
1414	2	-	-	UNCLASSIFIED (2)
1416	2	-	-	UNCLASSIFIED (2)
1420	2	-	-	UNCLASSIFIED (2)
1421	2	-	-	UNCLASSIFIED (2)
1429	2	-	-	UNASSIGNED (2)
1430	2	-	-	UNCLASSIFIED (2)
1438	2	-	-	UNCLASSIFIED (2)
1458	2	-	-	UNASSIGNED (2)
1461	2	-	-	UNCLASSIFIED (2)
1470	2	-	-	UNCLASSIFIED (2)
1484	2	-	-	UNCLASSIFIED (2)
1495	2	-	-	UNCLASSIFIED (2)
1501	2	-	-	UNCLASSIFIED (2)
1503	2	-	-	UNCLASSIFIED (2)
1536	2	-	-	UNCLASSIFIED (2)
1538	2	-	-	UNCLASSIFIED (2)
1545	2	-	-	UNCLASSIFIED (2)
1547	2	-	-	UNCLASSIFIED (2)
1561	2	-	-	UNCLASSIFIED (2)
1563	2	-	-	UNCLASSIFIED (2)
1566	2	-	-	UNCLASSIFIED (2)
1567	2	-	-	UNCLASSIFIED (2)
1569	2	-	-	UNCLASSIFIED (2)
1575	2	-	-	UNCLASSIFIED (2)
1577	2	-	-	UNCLASSIFIED (2)
1580	2	-	-	UNCLASSIFIED (2)
1586	2	-	-	UNCLASSIFIED (2)
1591	2	-	-	UNCLASSIFIED (2)
1607	2	-	-	UNASSIGNED (1);UNCLASSIFIED (1)
1615	2	-	-	UNCLASSIFIED (2)

## Sheet: Rank_by_norm_Members
ID	#members	Norm Factor	Norm #members	Annotation
1	175	1.24987	140	P450 (104);CYTOCHROME (99);MONOOXYGENASE (36);CYP450 (32);CYP2 (29);UNCLASSIFIED (23);UNASSIGNED (11);LE.CYP2 (4);OXIDOREDUCTASE (4);ORD1 (2)
2	143	1.82632	78	REVERSE (60);H-INTEGRASE (46);TRANSCRIPTASE-RNASE (46);POLYPROTEIN (36);POL (21);RETROTRANSPOSON (21);NUCLEOCAPSID (19);TRANSCRIPTASE-RNASEH-INTEGRASE (9);UNASSIGNED (8);TRANSCRIPTASE (5)
5	82	1.26479	65	UNCLASSIFIED (25);UNASSIGNED (19);POL (13);POLYPROTEIN (11);PROTEASE (9);REVERSE (8);TRANSCRIPTASE (7);RETROTRANS (2);GAG-PROTEASE (2);GAG (2)
4	84	1.35205	62	UNASSIGNED (42);UNCLASSIFIED (42)
3	84	1.46889	57	PRECURSOR (35);ARYL-ALCOHOL (31);OXIDASE (30);DEHYDROGENASE (22);CHOLINE (14);FLAVOPROTEINS (11);UNCLASSIFIED (9);CATALYTIC (7);GMC (7);ACTIVITY (7)
6	76	1.57535	48	KINASE (65);SERINE (18);THREONINE (10);THREONINE-PROTEIN (8);MAP (7);SER (4);THR (4);UNASSIGNED (3);CYCLIN-DEPENDENT (3);MPK1 (3)
7	64	1.54312	41	UNASSIGNED (36);UNCLASSIFIED (28)
9	57	1.4637	39	UNCLASSIFIED (17);UNASSIGNED (16);NACHT (7);WD40 (7);TRANSDUCIN-LIKE (1);INTERNAL (1);PART (1);BETA (1);ANSERINA (1);SIMILARITY (1)
11	52	1.3419	39	P450 (32);CYTOCHROME (28);UNASSIGNED (11);B-CAROTENE (4);OXYGENASE (4);UNCLASSIFIED (3);PC-1 (1);ACID (1);14-ALPHA-DEMETHYLASE (1);FATTY (1)
13	46	1.18098	39	UNCLASSIFIED (40);UNASSIGNED (6)
8	59	1.5418	38	UNASSIGNED (54);UNCLASSIFIED (5)
14	43	1.21555	35	CYTOCHROME (17);P450 (16);4-MONOOXYGENASE (11);BENZOATE (11);UNASSIGNED (8);UNCLASSIFIED (3);CYP5 (2);PRECURSOR (2);CYP9 (2);CYP6 (2)
12	50	1.52169	33	KINASE (27);TKL (12);MULTI-DOMAIN (9);UNASSIGNED (5);TYRKC (5);UNCLASSIFIED (5);THREONINE-PROTEIN (3);PKINASE (3);SERINE (3);PRECURSOR (2)
19	35	1.11159	31	TRANSPORTER (14);THE (12);MFS (11);FACILITATOR (11);MAJOR (11);PERMEASE (11);SUPERFAMILY (11);UNCLASSIFIED (4);UNASSIGNED (3);ACID (2)
17	38	1.26598	30	TRANSPORTER (22);HEXOSE (10);SUGAR (8);MFS (4);TRANSPORT-RELATED (4);MONOSACCHARIDE (3);AMMST-1 (3);RECEPTOR (2);NCU06384.1 (2);LACTIS (1)
27	29	0.846723	29	HYDROPHOBIN (14);COH1 (11);PRECURSOR (6);UNCLASSIFIED (4)
15	41	1.45275	28	LIPASE (11);PRECURSOR (8);TRIACYLGLYCEROL (8);CARBOXYLESTERASE (7);EXTRACELLULAR (6);ACTIVITY (6);H2O (6);DIACYLGLYCEROL (6);CATALYTIC (6);BUTYRYLCHOLINESTERASE (5)
25	29	1.03453	28	UNASSIGNED (19);UNCLASSIFIED (10)
20	32	1.17902	27	LACCASE (25);PRECURSOR (4);BVT (3);FET3 (3);UNASSIGNED (1);UNCLASSIFIED (1);LACCASE-4 (1);LACCASE-5 (1);LCC3-3 (1)
18	35	1.43881	24	SUBUNIT (5);FACTOR (4);WD-REPEAT (3);NUCLEAR (3);SPLICING (3);BINDING (2);SPLICEOSOME-RELATED (2);RECEPTOR (2);BETA (2);GUANINE (2)
21	32	1.34952	24	UNASSIGNED (21);UNCLASSIFIED (10)
16	39	1.67524	23	POLYPROTEIN (19);UNASSIGNED (17);UNCLASSIFIED (2);RETROTRANSPOSON (2);POL (2);RETROELEMENT (1);GAG-POL (1)
34	24	1.03584	23	REDUCTASE (7);DEHYDROGENASES (6);DIFFERENT (5);SPECIFICITIES (5);OXIDOREDUCTASE (4);PRECURSOR (3);SHORT-CHAIN (3);DEHYDROGENASE (3);SDR (2);SHORT (2)
22	31	1.38763	22	UNASSIGNED (23);UNCLASSIFIED (8)
28	26	1.23025	21	P450 (20);CYTOCHROME (19);UNASSIGNED (3);UNCLASSIFIED (3);PRECURSOR (1);CATALYSE (1);ACTIVITY (1);ENZYMES (1);REACTION (1);CATALYTIC (1)
39	22	1.06592	21	DEHYDROGENASE (14);ARYL-ALCOHOL (12);REDUCTASE (5);ALDO-KETO (5);ARYLALCOHOL (2);SHAKER-LIKE (1);CHANNEL (1);UNASSIGNED (1);OXIDOREDUCTASES (1);VOLTAGE-GATED (1)
40	22	1.07243	21	TRANSPORTER (11);MONOCARBOXYLATE (10);MFS (6);UNASSIGNED (4);UNCLASSIFIED (3);PERMEASE (2);YOR306C (1);Q08268 (1)
42	21	0.993778	21	UNASSIGNED (5);UNCLASSIFIED (4)
26	29	1.4821	20	HELICASE (28);ATP-DEPENDENT (25);RNA (25);BOX (3);DEAD (3);DEAH (3);DBP2-A (2);EIF4A (2);HAS1 (2);PRE-MRNA-SPLICING (2)
32	25	1.23707	20	TRANSPORTER (12);MULTIDRUG (10);MFS (9);POLYAMINE (4);TRANSPORT-RELATED (4);VESICLE (3);RESISTANT (3);RESISTANCE (3);SVOP (3);TRANSPORTERS (3)
29	26	1.33651	19	PERMEASE (9);TRANSPORTER (8);MFS (7);SUPERFAMILY (5);FACILITATOR (4);MAJOR (4);THE (4);TNA1 (4);ACID (3);SIMILARITY (3)
33	24	1.26655	19	UNASSIGNED (18);UNCLASSIFIED (5)
37	23	1.23124	19	P450 (11);CYTOCHROME (10);CYP19 (7);CYP26 (7);SUBFAMILIES (7);CYP4 (7);UNASSIGNED (5);UNCLASSIFIED (5);B-CAROTENE (2);OXYGENASE (2)
41	21	1.13263	19	UNCLASSIFIED (18);UNASSIGNED (3)
31	25	1.35499	18	PROTEINASE (15);SIMILARITY (9);LIVIDANS (9);-STREPTOMYCES (8);SLPE (8);UNASSIGNED (5);UNCLASSIFIED (4);EXPRESSION (1);PRECURSOR (1);IMPROVES (1)
44	20	1.13715	18	ACYLTRANSFERASES (11);HYDROLASES (11);EPOXIDE (5);HYDROLASE (4);UNCLASSIFIED (3);GLYCOL (1);ACTIVITY (1);H2O (1);EHN (1);CATALYTIC (1)
50	18	0.998708	18	UNCLASSIFIED (4);UNASSIGNED (3);CHLOROPEROXIDASE (3);OXIDASE (2);PEROXIDASE (2)
23	30	1.75183	16	UNCLASSIFIED (18);MULTI-DOMAIN (6);CALDESMON (4);UNASSIGNED (4);MUSCLE (1);UPI000069FAC5 (1);COMPETENCE (1);FH1 (1);SMOOTH (1);TOLA (1)
47	18	1.08182	17	UNCLASSIFIED (10);UNASSIGNED (8)
24	29	1.84795	16	UNASSIGNED (26);030L (1);AER233CP (1);UNCLASSIFIED (1)
30	26	1.61898	16	NUCLEUS (16);UNASSIGNED (8);TRANSCRIPTION (1);FACTOR (1);UNCLASSIFIED (1);SPECIFIC (1);FUNGAL (1)
48	18	1.10599	16	PRECURSOR (4);ENDOGLUCANASE (4);HYDRO (3);UNASSIGNED (3);CELLULOSE-GROWTH-SPECIFIC (3);GLYCO (3);BINDING (2);CELLULOSE (2);CEL1 (2);ENDOGLUCANASES (1)
51	18	1.13049	16	GLUCOSIDASE (7);BETA-GLUCAN (6);SYNTHESIS-ASSOCIATED (6);UNASSIGNED (2);GLUCAN (2);CAKRE6 (2);KRE6 (1);CA5661 (1);SUBUNIT (1);SYNTHETASE (1)
36	24	1.7518	14	POLYPROTEIN (11);PEPTIDASE (5);CATALYTIC (3);GAG-INT-POL (2);COPIA-LIKE (2);DNA (2);RETROTRANSPOSON (2);ASPARTIC (2);POL (2);CCHC-TYPE (2)
38	22	1.61491	14	UNASSIGNED (14);UNCLASSIFIED (8)
54	17	1.2021	14	UNASSIGNED (6);LIPASE (6);PRECURSOR (5);UNCLASSIFIED (3);TRIACYLGLYCEROL (3);LIPA (2);EXTRACELLULAR (1);ACTIVITY (1);MONOACYLGLYCEROL (1);MULTI-DOMAIN (1)
59	16	1.13218	14	PENTACHLOROPHENOL (8);4-MONOOXYGENASE (8);MONOOXYGENASE (6);FAD-BINDING (4);PHEA (2);UNCLASSIFIED (2);TFDB (2);PCPB (1);EMB (1);2-MONOOXYGENASE (1)
66	15	1.1103	14	DEHYDROGENASE (9);REDUCTASE (7);SDR (7);SHORT-CHAIN (7);PRECURSOR (3);SHORT (3);ADH (3);H0523F07.11 (2);DIFFERENT (1);DEHYDROGENASES (1)
71	14	1.02061	14	UNCLASSIFIED (9);UNASSIGNED (5)
73	14	1.02508	14	UNCLASSIFIED (9);UNASSIGNED (5)
46	19	1.4622	13	ACID (9);AMINO (8);TRANSPORTERS (7);PERMEASE (6);GABA-SPECIFIC (4);P32837 (3);TRANSPORT (2);GABA (2);UNCLASSIFIED (2);TRANSPORTER (1)
64	15	1.1706	13	NADH (6);NADPH (6);CATALYSE (4);ACTIVITY (4);DEHYDROGENASES (4);FLAVIN (4);REACTION (4);OXIDOREDUCTASE (4);CATALYTIC (4);THE (4)
70	14	1.0855	13	ENDO-134-BETA-GLUCANASE (6);MLG1 (5);GH16 (5);GLUCANASE (5);LAMINARINASE (3)
78	14	1.10504	13	UNASSIGNED (4);IRON (4);OXIDOREDUCTASES (4);2OG-FEII (4);OXIDOREDUCTASE (4);ASCORBATE (4);OXYGENASE (4);SYNTHASE (2);FLAVONOL (2)
81	14	1.04498	13	DEHYDROGENASE (7);RETINOL (2);REDUCTASE (2);SHORT-CHAIN (2);SAC25 (2);UNASSIGNED (2);ALCOHOL (2);AY086643 (2);PUTATIVEPOD-SPECIFIC (2);SPCC736.13 (2)
83	14	1.0495	13	UNASSIGNED (8);UNCLASSIFIED (6)
86	13	0.963069	13	UNASSIGNED (9);UNCLASSIFIED (4)
88	13	1.03859	13	DEHYDROGENASE (5);SHORT (4);UNCLASSIFIED (4);REDUCTASE (2);SHORT-CHAIN (2);ADH (2);CHAIN (2);DIFFERENT (1);3-HYDROXYACYL-COA (1);DEHYDROGENASES (1)
35	24	2.00257	12	UNASSIGNED (21);UNCLASSIFIED (3)
45	19	1.58696	12	ATPASE (6);ENDOPEPTIDASE (3);ATP-DEPENDENT (1);CELL (1);PROTEASE (1);SPBC16E9.10C (1);PEPTIDASE (1);26S (1);FACTOR (1);BIOGENESIS (1)
61	16	1.37975	12	EXO-BETA-13-GLUCANASE (13);PRECURSOR (1);EXO-13-BETA-GLUCANASE (1);CELLULASE (1);UNCLASSIFIED (1)
67	15	1.29418	12	PENTACHLOROPHENOL (8);4-MONOOXYGENASE (8);FAD (3);BINDING (3);UNCLASSIFIED (3);UNASSIGNED (1)
68	15	1.23679	12	FAD (6);BINDING (6);UNASSIGNED (4);UNCLASSIFIED (2);FAD-BINDING (1);OXIDOREDUCTASE (1)
80	14	1.19606	12	UNASSIGNED (10);UNCLASSIFIED (4)
63	15	1.35707	11	UNASSIGNED (9);METALLOPROTEINASE (2);PRECURSOR (2);ELASTINOLYTIC (2);MEP (2);MEP2 (1);PROTEASE (1);SECRETES (1);SERINE (1);ALKALINE (1)
65	15	1.36362	11	TRANSPORTER (6);MFS (2);FACILITATOR (2);MAJOR (2);SPAC1399.02 (2);INTEGRAL (1);EFFLUX (1);TRANSPORT (1);DHA14-LIKE (1);PERMEASES (1)
69	14	1.26523	11	TRANSPORTER (7);MFS (3);AMMST-1 (2);SUGAR (2);HEXOSE (1);ORF (1);MONOSACCHARIDE (1);UNASSIGNED (1);END (1);RECEPTOR (1)
72	14	1.24261	11	UNCLASSIFIED (10);UNASSIGNED (4)
75	14	1.28376	11	REDUCTASE (12);ALDO-KETO (4);ALDO (2);KETO (2);ALDEHYDE (2);AKOR2 (2);ERYTHROSE (1);D-XYLOSE (1);PROTEINS (1);AKR (1)
79	14	1.32553	11	UNCLASSIFIED (8);TRANSCRIPTION (4);FACTOR (4);UNASSIGNED (1)
85	14	1.25275	11	ENDOCHITINASE (7);CHITINASE (4);UNASSIGNED (3);CLASS (1)
90	12	1.06575	11	UNCLASSIFIED (5);UNASSIGNED (2)
91	12	1.103	11	UNASSIGNED (10);UNCLASSIFIED (2)
95	12	1.05593	11	PECTATE (9);LYASE (9);PRECURSOR (4);UNCLASSIFIED (3)
98	12	1.07477	11	REDUCTASE (5);NADPH (4);OXIDOREDUCTASES (4);ZN-DEPENDENT (4);QUINONE (4);PATENTMATCH (2);AGAINST (2);UNASSIGNED (2);ADH (2);AX065577 (2)
106	11	1.0445	11	SHORT-CHAIN (6);OXIDOREDUCTASE (4);DEHYDROGENASE (3);REDUCTASE (2);UNASSIGNED (2);UPI00006A28E1 (2);SDR (1);SPCC162.03 (1)
53	18	1.82483	10	FACTOR (9);SPLICING (8);PRE-MRNA (8);ATP-DEPENDENT (4);HELICASE (4);RNA (4);UNASSIGNED (2);SPBC15C4.05 (1);PRH1 (1);PRP43 (1)
57	17	1.69076	10	UNASSIGNED (13);UNCLASSIFIED (4)
60	16	1.5424	10	UNASSIGNED (9);UNCLASSIFIED (7)
74	14	1.4315	10	UNCLASSIFIED (11);UNASSIGNED (3)
77	14	1.45181	10	UNASSIGNED (11);UNCLASSIFIED (3)
82	14	1.46567	10	UNASSIGNED (6);UNCLASSIFIED (4);METHYLTRANSFERASE (1);CYSTEINE (1);FACTOR (1);ICMT (1);ERG4 (1);PRENYL (1);SPLICING (1);CARBOXYL (1)
84	14	1.40872	10	TRANSPORTER (7);MITOCHONDRIAL (6);CARRIER (5);CARNITINE (2);ORNITHINE (2);MEMBRANE (2);INTEGRAL (1);MITOCHONDRIA (1);RIM2P (1);RIM2 (1)
87	13	1.28145	10	UNASSIGNED (6);P450 (3);UNCLASSIFIED (3);CYTOCHROME (2);FUM15 (1);MONOOXYGENASE (1);B-CAROTENE (1);OXYGENASE (1)
92	12	1.17235	10	CHAPERONE (4);DNAJ (4);REGULATOR (2);RETICULUM (2);ENDOPLASMIC (2);TPR (1);HSP40 (1);ZGC (1);MEMBER (1);CAJ1 (1)
93	12	1.25854	10	UNCLASSIFIED (3);UNASSIGNED (1)
96	12	1.23281	10	DEHYDROGENASE (10);ALDEHYDE (5);SEMIALDEHYDE (1);ALDEDH (1);MEIOTIC (1);METHYLMALONATE-SEMIALDEHYDE (1);ACETALDEHYDE (1);ALDDH (1);DELTA-1-PYRROLINE-5-CARBOXYLATE (1);RECOMBINATION-RELATED (1)
97	12	1.22275	10	UNASSIGNED (6);SUBUNIT (6);ALPHA (5);G-PROTEIN (2);GUANINE (2);NUCLEOTIDE-BINDING (2);HETEROTRIMERIC (1);ALPHA-4 (1);CGA2 (1);47A (1)
102	11	1.12886	10	UNASSIGNED (8);UNCLASSIFIED (3)
123	10	1.04973	10	SPAPB1A11.02 (3);LIPASE (2);DEACETYLASE (1);LIPP (1);ARYLACETAMIDE (1);-PSEUDOMONAS (1);SIMILARITY (1);UNCLASSIFIED (1)
52	18	1.89932	9	HELICASE (9);DNA (8);TRANSCRIPTION (4);RAD5 (4);INO80 (3);REPAIR (3);SNF (2);SWI (2);FACTOR (2);HLTF (2)
62	16	1.75728	9	TRANSPORTER (11);ABC (10);ATP-BINDING (7);CASSETTE (7);RESISTANCE-ASSOCIATED (2);MULTIDRUG (2);LEUKOTRIENE (1);MITOXANTRONE (1);PRECURSOR (1);ION (1)
76	14	1.55992	9	UNASSIGNED (10);CHAPERONE (2);HSP70 (2)
89	13	1.47403	9	TRANSPORTER (5);OLIGOPEPTIDE (4);ISP4 (3);UNASSIGNED (2);UNCLASSIFIED (2);OPT1P (2);MEMBRANE (2);MTD1 (1);PROCESS (1);SMALL (1)
100	11	1.25525	9	CARBOXYPEPTIDASE (8);SERINE (4);CAPRC3 (2);UNCLASSIFIED (2);SERINE-TYPE (1);BAF56917.1 (1);CA0035 (1);CARBOXIPEPTIDASE (1);DBJ (1)
103	11	1.27491	9	P450 (8);CYTOCHROME (7);MONOOXYGENASE (7);UPREGULATED (6);HIGH (6);NITROGEN (6);UNASSIGNED (2);UNCLASSIFIED (1)
105	11	1.1583	9	ENZYME (7);UBIQUITIN (3);CONJUGATING (3);UBIQUITIN-CONJUGATING (3);CG7220-PA (1);UBCC (1);E2C (1);YEAST (1);UBC4 (1);HOMOLOG (1)
108	11	1.22118	9	EPOXIDE (7);GLYCOL (6);ACTIVITY (6);H2O (6);CATALYTIC (6);UNASSIGNED (2);UNCLASSIFIED (2);HYDROLASE (1)
110	11	1.28194	9	UNCLASSIFIED (8);UNASSIGNED (3)
111	11	1.24745	9	ACID (8);AMINO (8);PERMEASE (7);TRANSPORTER (2);GENERAL (2);AGP2 (2);AMINO-ACID (1);DIP5 (1);UNASSIGNED (1);INDA1 (1)
114	10	1.17266	9	UNCLASSIFIED (10)
118	10	1.1493	9	UNCLASSIFIED (4);YOR007C (1);CHLOROPLAST (1);SMALL (1);TPR (1);TOC64-2 (1);GLUTAMINE-RICH (1);SPAC17A2.04C (1);Q12118 (1);TPR-CONTAINING (1)
124	10	1.09866	9	UNCLASSIFIED (6);UNASSIGNED (4)
129	10	1.12941	9	GTP-BINDING (4);GTPASE (3);YPT1 (2);RAS-RELATED (2);RAB7 (1);P13856 (1);RAB-TYPE (1);SMALL (1);RSR1 (1);RYH1 (1)
132	10	1.11719	9	DEACETYLASE (7);CHITIN (7);UNCLASSIFIED (2);UNASSIGNED (1)
133	10	1.07065	9	ALCOHOL (7);DEHYDROGENASE (3);NADP-DEPENDENT (3);NADH (2);ACTIVITY (2);DEHYDROGENASES (2);UNCLASSIFIED (2);KETONE (2);ALDEHYDE (2);CATALYTIC (2)
134	10	1.06004	9	UNCLASSIFIED (7);UNASSIGNED (3)
142	9	0.993161	9	THAUMATIN-LIKE (8);UNASSIGNED (1)
153	9	1.0462	9	REDUCTASE (6);ALDO-KETO (5);AKR13 (4);PUATATIVE (4);ALDO (2);PATENT (1);WO9833896-A2 (1);REMARK (1);RED (1);KETO (1)
109	11	1.32255	8	OXIDASE (6);GLUCOOLIGOSACCHARIDE (6);UNASSIGNED (3);FAD (1);DEHYDROGENASES (1);FMN-CONTAINING (1);UNCLASSIFIED (1)
115	10	1.22735	8	ACID (5);AMINO (5);TRANSPORTER (3);CARNITINE (3);TRANSPORT (3);PERMEASE (3);AMINO-ACID (1);AMINOACID (1);INDA1 (1);POTENTIAL (1)
120	10	1.20579	8	D-LACTALDEHYDE (4);DEHYDROGENASE (4);DIHYDROKAEMPFEROL (3);4-REDUCTASE (3);UNASSIGNED (2);UNCLASSIFIED (1)
126	10	1.25483	8	CARBOXYPEPTIDASE (9);PRC1 (2);P30574 (2);P00729 (2);YMR297W (2);YBR139W (1);SERINE (1);KEX1 (1)
136	10	1.29612	8	T-COMPLEX (9);SUBUNIT (9);ETA (2);EPSILON (2);TCP-1-ETA (2);SHOCK (1);ALPHA (1);BETA (1);THETA (1);DELTA (1)
140	9	1.14528	8	UNASSIGNED (1);UNCLASSIFIED (1)
145	9	1.11646	8	UNCLASSIFIED (5);UNASSIGNED (4)
151	9	1.13469	8	CHITIN (9);MP98 (5);MANNOPROTEIN (5);DEACETYLASE-LIKE (5);DEACETYLASE (4);PRECURSOR (1)
154	9	1.17985	8	O-METHYLTRANSFERASE (4);UNASSIGNED (2);ICH1 (2);UNCLASSIFIED (1)
158	9	1.08798	8	CYTOCHROME (6);MITOCHONDRIAL (5);PRECURSOR (3);ACYL-COA (1);ACID (1);9-FATTY (1);DEHYDROGENASE (1);EAA32664.1 (1);DESATURASE (1);DELTA (1)
168	8	0.959301	8	GLUTATHIONE (8);S-TRANSFERASE (8);PM239X14 (1)
170	8	1.0547	8	ENZYME (4);RIBOFLAVIN (4);ALDEHYDE-FORMING (4);UNASSIGNED (2);MULTI-DOMAIN (1);SIMILARITIES (1);DEHA0E19745G (1);HANSENII (1);DPBB (1);DEBARYOMYCES (1)
171	8	1.00462	8	PRY1 (4);P47032 (3);YJL079C (3);EXTRACELLULAR (2);SCP (2);PRECURSOR (1);UNASSIGNED (1);EDO99678.1 (1)
176	8	0.97619	8	UNASSIGNED (3);UNCLASSIFIED (2);PENICILLOLYSIN (2);PRECURSOR (1);PEPTIDASE (1);M35 (1);DEUTEROLYSIN (1);METALLOPROTEASE (1)
181	8	1.02917	8	UNCLASSIFIED (4);ACTIVITY (2);SMALL (2);TOWARD (2);COAGULANS (2);HIGHER (2);PEPTIDES (2);PIP (2);PROLINE (1);PEPTIDASES (1)
194	8	0.903064	8	UNCLASSIFIED (3);PRECURSOR (2);CS-AG (2);IMMITIS (2);HEAT-STABLE (2);IMMUNOMODULATORY (1);13-LIKE (1);ASP (1)
49	18	2.63606	7	UNCLASSIFIED (16);ATROPHIN-1 (2)
104	11	1.48133	7	UNASSIGNED (8);UNCLASSIFIED (3)
117	10	1.49021	7	BETA-GLUCOSIDASE (9);CELLULOSE-BINDING (3);UNCLASSIFIED (1)
122	10	1.52062	7	UNASSIGNED (6);UNCLASSIFIED (2);TKC (1);PKINASE (1);MULTI-DOMAIN (1)
125	10	1.37413	7	FAD (4);BINDING (4);UNASSIGNED (3);PRECURSOR (2);NIVALE (1);ITS (1);OXIDASE (1);MICRODOCHIUM (1);PATENT (1);OWN (1)
131	10	1.42358	7	UNASSIGNED (5);UNCLASSIFIED (5)
135	10	1.51461	7	UNCLASSIFIED (8);THE (2);MEMBRANE (2);PLASMA (1);UNASSIGNED (1);LINK (1);SPECTRIN-BASED (1);ANKYRINS (1);SKELETON (1)
139	9	1.33061	7	P450 (4);CYTOCHROME (4);UNASSIGNED (3);UNCLASSIFIED (2);PRECURSOR (1);4P3 (1);4A14 (1);NADPH (1);CYP13A4 (1)
144	9	1.28351	7	UNASSIGNED (4);UNCLASSIFIED (4);TRANSCRIPTION (1);IIIA (1);FACTOR (1)
146	9	1.38108	7	EXOGLUCANASE (6);BETA-1 (6);UNCLASSIFIED (2);UNASSIGNED (1)
147	9	1.26973	7	MONOOXYGENASE (8);CYCLOHEXANONE (6);FLAVIN-BINDING (1);ACTIVITY (1);CYCLODODECANONE (1);CATALYTIC (1)
159	9	1.26372	7	UNASSIGNED (6);UNCLASSIFIED (3)
160	9	1.29324	7	DEHYDROGENASE (8);ALDEHYDE (6);MEIOTIC (1);METHYLMALONATE-SEMIALDEHYDE (1);3H1 (1);RECOMBINATION-RELATED (1);SUCCINATE-SEMIALDEHYDE (1)
161	9	1.24865	7	FACILITATOR (3);MAJOR (3);PERMEASE (3);THE (3);SUPERFAMILY (3);UNASSIGNED (2);UNCLASSIFIED (2);TRANSPORTER (1);MFS (1);TRANSPORTER-LIKE (1)
163	9	1.27087	7	PERMEASE (7);ALLANTOIN (6);URIDINE (2);UNCLASSIFIED (2);TRANSPORTER (1);TRANSPORT (1);FUI1 (1);THIAMINE (1)
165	9	1.28047	7	UNASSIGNED (3)
173	8	1.23022	7	TRANSPORTER (3);MFS (2);UNASSIGNED (2);UNCLASSIFIED (2);GALACTOSE (1);GLUP (1);GLUCOSE (1);ABORTUS (1)
177	8	1.1392	7	P450 (6);CYTOCHROME (6);UNCLASSIFIED (2)
180	8	1.20709	7	SUBUNIT (6);GUANINE (5);NUCLEOTIDE-BINDING (5);ALPHA-4 (4);G-ALPHA (2);HETEROTRIMERIC (1);ALPHA (1);ALPHA-2 (1)
188	8	1.11332	7	UNASSIGNED (4);OXIDOREDUCTASE (1)
190	8	1.12341	7	UNASSIGNED (4);BINDING (2);METAL (2);TERPENE (2);SYNTHASE (2);UNCLASSIFIED (1);CND15P (1)
200	8	1.17879	7	OXIDASE (4);GLYCOLATE (4);DEHYDROGENASE (2);L-LACTATE (1);MITOCHONDRIAL (1);L-MANDELATE (1);OXIDOREDUCTASE (1);CYTOCHROME (1)
201	8	1.21149	7	MONOOXYGENASE (3);TYROSINASE (1);UNASSIGNED (1);UNCLASSIFIED (1)
203	8	1.11033	7	PRECURSOR (4);XYLANASE (3);ENDO-14-BETA-XYLANASE (2);BETA-14-XYLANASE (1);GLYCO (1);ENDO-14-B-XYLANASE (1)
206	8	1.15791	7	UNASSIGNED (4);P39992 (2);YEL023C (2);UNCLASSIFIED (1);SINGLETON (1)
210	8	1.20293	7	UNCLASSIFIED (5);UNASSIGNED (3)
223	7	1.05641	7	PHOSPHATASE (2);HYDROLASE (2);GLYCEROL-1-PHOSPHATASE (1);UNASSIGNED (1);HAD (1);HALOACID (1);UNCLASSIFIED (1);SUPERFAMILY (1);DEHALOGENASE-LIKE (1)
236	7	1.04267	7	UNCLASSIFIED (3);UNASSIGNED (2)
241	7	0.952142	7	PEPTIDYL-PROLYL (4);ISOMERASE (4);CIS-TRANS (4);CYCLOPHILIN (2);PRECURSOR (2);CYCLOPHILIN-LIKE (1)
94	12	1.94296	6	DNA (5);REPAIR (5);REGULATOR (3);COMPLEX (2);TRANSCRIPTION (2);SWI (2);CHROMATIN (2);RAD16 (2);MEMBER (2);SNF2 (1)
99	12	1.87393	6	UNASSIGNED (4);TRANSCRIPTION (3);FACTOR (3);GATA (2);UNCLASSIFIED (2);SCGATA-6 (1);SIDEROPHORE (1);ALPHA (1);MULTI-DOMAIN (1);FRAMESHIFT (1)
119	10	1.66938	6	HELICASE (8);DNA (7);ATP-DEPENDENT (4);RECQ (4);UNCLASSIFIED (3);ATP-REQUIRING (1);MUSN (1);ATPASE (1);DNA-DEPENDENT (1);COG0514 (1)
137	10	1.55546	6	UNASSIGNED (3);ICS (3);UNCLASSIFIED (2);SYNTHETASE (1);PEPTIDE (1);NONRIBOSOMAL (1)
143	9	1.49326	6	UNASSIGNED (4);TRANSPOSASE (3);UNCLASSIFIED (2);RESTLESS-LIKE (1)
148	9	1.50048	6	TRANSPORTER (6);MTD1 (5);PEPTIDE (5);UNASSIGNED (2);OLIGOPEPTIDE (1);ISP4 (1);UNCLASSIFIED (1);MEMBRANE (1)
149	9	1.5749	6	UNCLASSIFIED (8);UNASSIGNED (1)
150	9	1.39632	6	UNCLASSIFIED (3);REGULATOR (2);TRANSCRIPTIONAL (2);CRZ1 (1);MIG1 (1);TRANSCRIPTION (1);IIIA (1);NRG1 (1);C2H2 (1);FLBC (1)
152	9	1.59833	6	UNCLASSIFIED (7);UNASSIGNED (2)
164	9	1.58306	6	UNASSIGNED (7);UNCLASSIFIED (2)
169	8	1.28503	6	P450 (4);CYTOCHROME (4);UNASSIGNED (3);MONOOXYGENASE (2);UNCLASSIFIED (1);OXIDOREDUCTASE (1)
172	8	1.26902	6	UNASSIGNED (7)
174	8	1.40063	6	BETA-LACTAMASE (5);UNCLASSIFIED (3);PRECURSOR (1)
182	8	1.32024	6	UNASSIGNED (8)
185	8	1.35094	6	UNCLASSIFIED (6);UNASSIGNED (2)
187	8	1.3719	6	SYNTHASE (7);ASPARAGINE (6);GLUTAMINE-HYDROLYZING (1);MULTI-DOMAIN (1);UNCLASSIFIED (1);ASN (1)
189	8	1.44019	6	UNASSIGNED (7);UNCLASSIFIED (1)
191	8	1.2343	6	UNASSIGNED (5);UNCLASSIFIED (3)
192	8	1.29614	6	UNASSIGNED (4);P450 (2);UNCLASSIFIED (2);CYTOCHROME (2)
193	8	1.38399	6	MANNOSYL-OLIGOSACCHARIDE (3);12-ALPHA-MANNOSIDASE (2);SPAC23A1.04C (1);CG11874-PA (1);UNASSIGNED (1);ALPHA-MANNOSIDASE (1);ALPHA-1 (1);CLASS (1);OSIGBA0113I13.2 (1)
195	8	1.45197	6	UNCLASSIFIED (5);UNASSIGNED (2);ZF-MYND (1)
197	8	1.33469	6	UNASSIGNED (6);UNCLASSIFIED (2)
199	8	1.36533	6	UNASSIGNED (1);UNCLASSIFIED (1)
208	8	1.36427	6	SHOCK (7);HEAT (7);HSS1 (2);REGULATED (1);HYPOXIA (1);COGNATE (1);GLUCOSE (1);HSC1 (1);HSP60 (1);UP-REGULATED (1)
209	8	1.34761	6	HYPA (4);UNASSIGNED (3);HYPA-LIKE (1)
211	8	1.30855	6	ABC (4);TRANSPORTER (3);TRANSPORT (2);ABC-TYPE (2);ATP-BINDING (2);UNCLASSIFIED (2);N-TERMINAL (1);PEPTIDASE (1);CONTAIN (1);LANTIBIOTIC (1)
212	8	1.24002	6	UNCLASSIFIED (8)
213	7	1.08207	6	DISULFIDE-ISOMERASE (3);THIOREDOXIN (2);PRECURSOR (1);PEPTIDE-N4-N-ACETYL-BETA-GLUCOSAMINYLASPARAGINE (1);AMIDASE (1);ISOMERASE (1);DISULFIDE (1);ISOFORM (1)
214	7	1.1911	6	OXALATE (7);DECARBOXYLASE (6);OXIDASE (1)
215	7	1.12393	6	MONOOXYGENASE (3);FAD (2);CYCLOHEXANONE (2);DEPENDENT (2);OXIDOREDUCTASE (2);TRANSPORT (1);FLAVIN-BINDING (1);12-MONOOXYGENASE (1);INVOLVED (1);CYCLOPENTANONE (1)
216	7	1.15759	6	SALICYLATE (3);UNCLASSIFIED (2);HYDROXYLASE (2);NADH (1);PRECURSOR (1);CATECHOL (1);ACTIVITY (1);UNASSIGNED (1);H2O (1);CO2. (1)
217	7	1.10994	6	PHOSPHATASE (7);SERINE (7);THREONINE (4);THREONINE-PROTEIN (3);SUBUNIT (1);PPE1 (1);CATALYTIC (1);PP1 (1)
219	7	1.08075	6	UNASSIGNED (4);UNCLASSIFIED (3)
221	7	1.17761	6	UNASSIGNED (6);UNCLASSIFIED (1)
222	7	1.25478	6	PHEROMONE (5);RECEPTOR (5);RCB3.42 (1);RCB1 (1);B45 (1);RCB3 (1);MATING-TYPE (1);BETA2 (1)
228	7	1.14005	6	UNCLASSIFIED (7)
229	7	1.11567	6	UNCLASSIFIED (5);UNASSIGNED (2)
230	7	1.07909	6	RHO (3);GTPASE (3);SMALL (2);PRECURSOR (1);GTP (1);BINDING (1);SIGNAL (1);GTPASE-BINDING (1);MITOCHONDRIAL (1);TRANSDUCER (1)
232	7	1.07846	6	UNASSIGNED (5);ABHYDROLASE (2)
242	7	1.24821	6	TRANSPORTER (3);PHOSPHATE (3);SPCC2H8.02 (2);UNASSIGNED (2);INORGANIC (1);C23D3.12 (1)
245	7	1.1837	6	TRANSPORTER (3);MFS (2);PROTEIN-LIKE (2);QUINIDINE (2);RESISTANCE (2);DITYROSINE (1);UNCLASSIFIED (1);AGR195WP (1)
247	7	1.21546	6	DYP (6);UNCLASSIFIED (1)
249	7	1.23758	6	WSC (5);UNASSIGNED (2)
250	7	1.18083	6	ACTIN (3);BINDING (1);ACTIN-2 (1);UNASSIGNED (1);ACT3P (1);CENTRACTIN-LIKE (1);ARP4P (1);ACTIN-RELATED (1);UNCLASSIFIED (1)
251	6	1.05837	6	TRANSPOSON (3);SUB-CLASS (3);CACTA (3);SPM (3);IS4 (1);UNASSIGNED (1);B10.22 (1);TRANSPOSASE (1);OJ1005 (1)
252	6	0.888494	6	PRIA (3);PRECURSOR (2);AEGEROLYSIN (2);AA-PRI1 (2);UNCLASSIFIED (1)
253	6	1.07752	6	UNCLASSIFIED (6)
255	6	1.07344	6	P450 (4);CYTOCHROME (4);UNCLASSIFIED (2)
268	6	1.07532	6	UNASSIGNED (3);ACTIVITY (1);DTDP-GLUCOSE (1);YLL056C (1);DTDP-4-DEHYDRO-6-DEOXY-D- (1);H2O (1);GLUCOSE (1);Q12177 (1);CATALYTIC (1)
281	6	0.970605	6	UNASSIGNED (4);UNCLASSIFIED (2)
283	6	1.05068	6	PRECURSOR (3);METALLOENDOPEPTIDASE (3);PEPTIDYL-LYS (3);UNASSIGNED (2);METALLOPROTEINASE (1)
285	6	0.968721	6	UNASSIGNED (3);DEHYDROGENASE (3);MALATE (3)
289	6	0.99494	6	CARBONIC (4);ANHYDRASE (4);PRECURSOR (1);H2CO3 (1);CO2 (1);ACTIVITY (1);H2O. (1);UNCLASSIFIED (1);CATALYTIC (1)
293	6	1.03796	6	UNASSIGNED (5);UNCLASSIFIED (1)
307	6	1.0681	6	UNASSIGNED (6)
308	6	1.02618	6	UNASSIGNED (3);AKT2 (1);HOST-SPECIFIC (1);UNCLASSIFIED (1);AK-TOXIN (1)
107	11	2.08892	5	UNCLASSIFIED (9);UNASSIGNED (2)
116	10	1.82924	5	BETA-GLUCOSIDASE (9);CELLULOSE-BINDING (3);BETA-D-GLUCOSIDE (1);GLUCOHYDROLASE (1)
121	10	1.8494	5	UNCLASSIFIED (4);UNASSIGNED (2);POLYPROTEIN (2);GAG-INT-POL (1);RETROELEMENT (1);REVERSE (1);GAGPROTEASEENDONUCLEASE (1);TRANSCRIPTASERNASEH (1);RETROTRANSPOSON (1);POL (1)
128	10	1.87398	5	UNASSIGNED (4);LANOSTEROL (2);POLYPROTEIN (2);SYNTHASE (2);TY1-COPIA (1);COPIA-TYPE (1);RETROTRANSPOSON (1);T26F17.17 (1);SUBCLASS (1)
138	9	1.70814	5	ATPASE (7);P-TYPE (4);CATION-TRANSPORTING (3);ENA-ATPASE (2);ALPHA (1);SUBUNIT (1);COPPER (1);CTAA (1)
162	9	1.65941	5	UNASSIGNED (6);REGULATORY (2);TRANSCRIPTIONAL (2);UNCLASSIFIED (1)
166	9	1.71632	5	BETA-GALACTOSIDASE (7);PRECURSOR (2);GALACTOSIDASE (1);UNASSIGNED (1);BETA (1)
167	9	1.98052	5	TRANSPORTER (6);ABC (5);RESISTANCE (3);PROTEINS (2);PLEIOTROPIC (2);DRUG (2);MULTIDRUG (2);ATR4 (1);ATP (1);EPDR (1)
178	8	1.74006	5	UNCLASSIFIED (8)
179	8	1.58432	5	UNCLASSIFIED (8)
202	8	1.56823	5	QDE2 (3);GENE (1);RNA-BINDING (1);INITIATION (1);SILENCING (1);OS07G0471300 (1);INTERFERENCE (1);UNASSIGNED (1);FACTOR (1);UNCLASSIFIED (1)
204	8	1.50397	5	BETA-GLUCOSIDASE (7);CELLULOSE-BINDING (3);PERIPLASMIC (1);UNCLASSIFIED (1)
207	8	1.77529	5	UNASSIGNED (4);REGULATORY (4);TRANSCRIPTIONAL (4)
225	7	1.43093	5	ACYL-COA (5);OXIDASE (4);UNASSIGNED (2);TRANS-2 (1);ACTIVITY (1);CATALYTIC (1)
226	7	1.44239	5	UNASSIGNED (7)
227	7	1.38461	5	UNASSIGNED (3);UNCLASSIFIED (2);TRANSPOSASE (1);TRANSPOSASE-LIKE (1)
231	7	1.54664	5	UNASSIGNED (4);UNCLASSIFIED (3)
233	7	1.4515	5	UNASSIGNED (6);UNCLASSIFIED (1)
239	7	1.29095	5	ACETAMIDASE (5);UNASSIGNED (1);AMIDASES (1)
240	7	1.43642	5	UNASSIGNED (6);UNCLASSIFIED (1)
243	7	1.52177	5	DEP (2);HYDROLASE (2);MET (2);UNASSIGNED (2);AMIDOHYDROLASE (2);PROTEIN-5 (1);SAPIENS (1);DIHYDROPYRIMIDINASE (1);HOMOLOG (1);HOMO (1)
256	6	1.21788	5	UNCLASSIFIED (4);UNASSIGNED (2)
258	6	1.15194	5	UNCLASSIFIED (5);UNASSIGNED (1)
262	6	1.31279	5	FERRIC (2);REDUCTASE (2);METALLOREDUCTASE (2);REDUCT (1);UNASSIGNED (1);COMPONENT (1);FERRIC-CHELATE (1);TRANSMEMBRANE (1)
264	6	1.27817	5	UNASSIGNED (6)
267	6	1.21223	5	CELLOBIOHYDROLASE (3);CELLULASE (2);PRECURSOR (1);HYDRO (1);CEL7A (1);I-I (1);GLYCO (1)
269	6	1.11473	5	PERMEASE (4);ALLANTOIN (3);NCS1 (2);TRANSPORTER (2);ALLANTOATE (2);URACIL (1)
271	6	1.17879	5	TUBULIN (6);CHAIN (4);ALPHA-1A (2);ALPHA2 (2);BETA-2 (1);GAMMA (1)
273	6	1.09146	5	RIBOFLAVIN (2);SYNTHASE (2);GLC-6-P (1);DUF159 (1);UNASSIGNED (1);ISOMERASE (1);UNCLASSIFIED (1)
274	6	1.1238	5	MONOCARBOXYLATE (2);TRANSPORTER (2);UNASSIGNED (2);MFS (1);RATTUS (1);SIMILARITY (1);UNCLASSIFIED (1);MCT3 (1);NORVEGICUS (1)
275	6	1.21741	5	UNASSIGNED (5);UNCLASSIFIED (1)
276	6	1.242	5	UNCLASSIFIED (4);OXIDASE (1);6-HYDROXY-D-NICOTINE (1);UNASSIGNED (1)
277	6	1.27	5	GAMMA-GLUTAMYLTRANSPEPTIDASE (4);LMBA (1);PRECURSOR (1);2.3.2.2 (1);GAMMA- (1);GLUTAMYLTRANSFERASE (1);LINCOMYCIN-CONDENSING (1);UNCLASSIFIED (1)
279	6	1.13922	5	AMINOTRANSFERASE (3);AROMATIC (2);ARO8 (2);AROMATIC-AMINO-ACID (2);TRANSAMINASE (2);UNASSIGNED (1);AMINOADIPATE (1)
280	6	1.32809	5	UNCLASSIFIED (3);UNASSIGNED (2);FAS1 (1)
282	6	1.19904	5	TRYPTOPHAN (2);UNASSIGNED (2);23-DIOXYGENASE (2);INDOLEAMINE (1);UNCLASSIFIED (1);23-DIOXYGENASE-LIKE (1)
284	6	1.2532	5	OXIDASE (3);ALCOHOL (3);ISOAMYL (3);PRECURSOR (2);ORYZAE (2);UNASSIGNED (2);MREA (2);SIMILARITY (2)
287	6	1.18397	5	ALPHA-12-MANNOSIDASE (1);GH09342P (1);UNASSIGNED (1);MANNOSYL-OLIGOSACCHARIDE (1);ALPHA-MANNOSIDASE (1);RETICULUM (1);ENDOPLASMIC (1);UNCLASSIFIED (1);MAN9-ALPHA-MANNOSIDASE (1);3.2.1.113 (1)
298	6	1.22137	5	UNASSIGNED (2)
299	6	1.17706	5	REDUCTASE (5);STEROL (5);C-14 (4);DELTA2424-1 (1);UNASSIGNED (1)
301	6	1.24049	5	UNASSIGNED (4);UNCLASSIFIED (2)
302	6	1.32362	5	UNASSIGNED (2);BCS1 (2);ACR200CP (1);CHAPERONE (1);MITOCHONDRIAL (1);AAA (1);ATPASE (1);SIMILARITY (1);-SACCHAROMYCES (1)
309	5	1.01818	5	BLL6449 (3);UNASSIGNED (1)
313	5	1.10201	5	UNCLASSIFIED (4);UNASSIGNED (1)
319	5	0.879702	5	UNCLASSIFIED (4);UNASSIGNED (1)
324	5	1.07413	5	UNASSIGNED (3);ACTIVITY (2);2-TRANS (2);CATALYTIC (2)
326	5	1.06057	5	UNASSIGNED (5)
327	5	1.06622	5	SIMILARITY (3);LIKE (1);INTRADIOL (1);DIOXYGENASE (1);PROTOCATECHUATE (1)
329	5	0.982945	5	AMIDASES (3);NICOTINAMIDASE (3);HYDROLASE (1);ISOCHORISMATASE (1);UNCLASSIFIED (1)
335	5	1.03478	5	UNASSIGNED (4)
340	5	0.887238	5	UNASSIGNED (3)
341	5	0.853326	5	UNCLASSIFIED (3);PRECURSOR (1);RIBOSOMAL (1);L27 (1);UNASSIGNED (1);MITOCHONDRIAL (1);60S (1)
345	5	1.05491	5	2-PHOSPHOTRANSFERASE (2);TRNA (2);SPAC2C4.12C (2);2-RNA (1);PTS (1)
346	5	1.05068	5	UNASSIGNED (3);UNCLASSIFIED (2)
350	5	1.00028	5	ENDOGLUCANASE (2);GLYCOSIDE (1);PRECURSOR (1);CELL (1);HYDROLASE (1);12A (1);UNASSIGNED (1)
352	5	1.07229	5	UNCLASSIFIED (3);UNASSIGNED (2)
356	5	1.0356	5	COMPLEX (2);PRAP (2);UNASSIGNED (2);UNCLASSIFIED (1)
357	5	1.05821	5	UNASSIGNED (3);UNCLASSIFIED (2)
368	5	1.08939	5	PRECURSOR (2);ACTIVITY (2);ALPHA-D-GLUCOSE (2);BETA-D-GLUCOSE. (2);CATALYTIC (2);ALDOSE (1);1-EPIMERASE (1)
369	5	1.04816	5	SHORT (2);K03366 (1);PRECURSOR (1);ACETOIN (1);ACTIVITY (1);TESTOSTERONI (1);BPHB (1);DEHYDROGENASE (1);ADH (1);PHENYLCYCLOHEXA-3 (1)
373	5	0.972646	5	UBIQUITIN (1);PRECURSOR (1);EXCISION (1);RIBOSOMAL (1);NEDD8 (1);FUSION (1);REPAIR (1);POLYUBIQUITIN (1);POLYPROTEIN (1);S27A (1)
375	5	1.05986	5	UNASSIGNED (3);C-TERMINAL (2);ORF (2);TRUNCATED (2);END (2);REMARK (2);DUE (2);CONTIG (2)
376	5	0.947526	5	SHOCK (4);SMALL (4);HEAT (4);UNASSIGNED (1)
378	5	1.10013	5	ALPHA-12-MANNOSYLTRANSFERASE (5)
386	5	1.0877	5	UNASSIGNED (2);UNCLASSIFIED (1);N-ACETYLTRANSFERASE (1)
390	5	1.05633	5	UNASSIGNED (3);UNCLASSIFIED (2)
399	5	1.04549	5	UNASSIGNED (3);UNCLASSIFIED (2)
400	5	1.04408	5	REGULATORY (4);CAMP-INDEPENDENT (3);INDEPENDENT (1);PAC2 (1);UNASSIGNED (1);CAMP (1)
409	5	1.09391	5	FORMATE (3);DEHYDROGENASE (3);UNASSIGNED (1);UNCLASSIFIED (1)
412	5	1.07959	5	UNCLASSIFIED (3);UNASSIGNED (2)
413	5	0.898542	5	UNCLASSIFIED (4);UNASSIGNED (1)
414	5	1.08713	5	REDUCTASE (2);DEHYDROGENASE (2);ALCOHOL (2);NADPH (2);OXIDOREDUCTASES (2);COG0604 (2);ZN-DEPENDENT (2);QUINONE (2);UNASSIGNED (1);ZINC-CONTAINING (1)
141	9	2.19002	4	UNASSIGNED (5);UNCLASSIFIED (4)
157	9	2.11484	4	ATP-BINDING (8);CASSETTE (8);TRANSPORTER (7);ABC (6);YOR1 (1);METAL (1);CFTR (1);YCF1 (1);MEMBER (1);RESISTANCE (1)
196	8	2.03334	4	UNCLASSIFIED (8)
198	8	1.98514	4	PHOSPHOLIPID-TRANSLOCATING (6);ATPASE (6);TRANSPORTER (1);ADP (1);ORTHOPHOSPHATE (1);ACTIVITY (1);ATP (1);H2O (1);CATALYTIC (1)
218	7	1.70175	4	ATPASE (6);TRANSPORTING (3);CA2 (3);PLASMA (1);GOLGI (1);CALCIUM-TRANSPORTING (1);P-TYPE (1);UNCLASSIFIED (1);CA2-ATPASE (1);3.6.3.8 (1)
220	7	1.85773	4	ANKYRIN (4);UNC44 (2);REPEAT (2);UNASSIGNED (1);PARTIAL (1);Q04749 (1);INHIBITOR (1);CYCLIN-DEPENDENT (1);KINASE (1);YMR068W (1)
224	7	1.63638	4	UNASSIGNED (6);UNCLASSIFIED (1)
235	7	1.71196	4	DNA (4);REPAIR (4);RECOMBINATION (4);MITOCHONDRIAL (4);PIF1 (4);UNASSIGNED (2);UNCLASSIFIED (1)
237	7	1.97666	4	ATPASE (5);PHOSPHOLIPID-TRANSLOCATING (4);TRANSPORTER (2);CALCIUM (1);TRANSPORTING (1)
238	7	1.55912	4	DNA (7);HELICASE (3);ATP (3);DEPENDENT (3);FACTOR (2);REPLICATION (2);UNWINDING-RELATED (2);LICENSING (2);CDC19 (1);CELL (1)
248	7	1.95886	4	KINESIN (5);MOTOR (4);MEMBER (2);MICROTUBULE (2);21A (1);PARTIAL (1);20A (1)
257	6	1.69759	4	CHAPERONE (3);SHOCK (1);UNCLASSIFIED (1);HEAT (1);HSP100 (1)
260	6	1.58934	4	PROTEASE (6);SUBTILISIN-LIKE (6);PRECURSOR (5)
261	6	1.57188	4	UNCLASSIFIED (2);GAG (1);NUCLEOCAPSID (1);UNASSIGNED (1);RETROTRANSPOSON (1);POLYPROTEIN (1);GAG-POL (1)
265	6	1.37072	4	UNCLASSIFIED (3);UNASSIGNED (2);GAG-PROTEASE (1)
270	6	1.4721	4	RAS1 (2);FACTOR (2);GUANINE (2);EXCHANGE (2);NUCLEOTIDE (2);HOB1P (1);ITSN-1 (1);ITSN (1);UNCLASSIFIED (1);INTERSECTIN (1)
278	6	1.39921	4	ICH1 (4);O-METHYLTRANSFERASE (1);UNCLASSIFIED (1)
286	6	1.3865	4	TYROSINE (5);RECOMBINASE (5);UNASSIGNED (1)
288	6	1.50613	4	BETA-GLUCOSIDASE-RELATED (4);GLYCOSIDASES (4);BETA-XYLOSIDASE (2)
291	6	1.48823	4	UNASSIGNED (3);UNCLASSIFIED (3)
304	6	1.53596	4	FACTOR (4);ELONGATION (4);TRANSLATION (3);MITOCHONDRIAL (2);KDA (1);PRECURSOR (1);RIBONUCLEOPROTEIN (1);SMALL (1);NUCLEAR (1);COMPONENT (1)
306	6	1.43454	4	CALPAIN (3);PROTEASE (2);CALCIUM (2);NEUTRAL (2);ACTIVATED (2);MICROMOLAR (2);UNCLASSIFIED (1)
312	5	1.18946	4	UNCLASSIFIED (5)
316	5	1.20179	4	DEHYDROGENASE (5);ACYL-COA (3);MITOCHONDRIAL (2);SPECIFIC (2);LONG-CHAIN (2);ISOVALERYL-COA (1);GLUTARYL-COA (1)
318	5	1.31444	4	NRAMP (2);FE2 (2);MN2 (2);THE (2);TRANSPORTERS (2);S0004024 (1);UNASSIGNED (1);SMF3 (1);YLR034C (1);UNCLASSIFIED (1)
325	5	1.12651	4	UNASSIGNED (4);UNCLASSIFIED (1)
330	5	1.17245	4	HISTONE (4);DEACETYLASE (3);AMINOHYDROLASE (1);HDA1 (1);DEACETYLATION-RELATED (1);ACETYLPOLYAMINE (1)
331	5	1.40157	4	UNASSIGNED (1);GLUTAMINASE (1);UNCLASSIFIED (1)
333	5	1.38179	4	UNCLASSIFIED (3);UNASSIGNED (2)
339	5	1.39227	4	ACETOACETYL-COA (3);SYNTHASE (3);UNASSIGNED (1);SYNTHETASE (1);ACETOACYL-COA (1)
342	5	1.14739	4	KINASE (5);PYRUVATE (2);DEHYDROGENASE (2);MITOCHONDRIAL (1)
343	5	1.31381	4	PRECURSOR (3);PROTEASE (3);LYSOSOMAL (2);CLN2 (2);S53 (2);TRIPEPTIDYL (1);PEPTIDASE (1);ACTIVITY (1);FUSED3 (1);SAPIENS (1)
347	5	1.15853	4	UNASSIGNED (3);UNCLASSIFIED (1);JACALIN (1)
349	5	1.40875	4	PRIB (3);UNASSIGNED (2)
354	5	1.32244	4	AMINOTRANSFERASE (2);SYNTHASE (2);PRECURSOR (1);UNASSIGNED (1);5-AMINOLEVULINATE (1);MITOCHONDRIAL (1);8-AMINO-7-OXONONANOATE (1)
355	5	1.16513	4	UNCLASSIFIED (4);UNASSIGNED (1)
361	5	1.15877	4	UNASSIGNED (2);METHYLTRANSFERASE (1);SPCC297.04C (1);UNCLASSIFIED (1);POTENTIAL (1);LYSINE (1)
364	5	1.12933	4	UNCLASSIFIED (4);HYDROLASE (1);GLYCOSYL (1)
365	5	1.31597	4	MYO-INOSITOL (3);TRANSPORTER (2);MFS (2);HEXOSE (1);ITR1 (1);TRANSPORT (1);Q9P3B9 (1);NEUROSPORA (1);PERMEASE (1);CRASSA (1)
367	5	1.3142	4	LIGASE (3);AMP (2);BINDING (1);LONG-CHAIN-FATTY-ACID-COA-LIGASE (1);PHENYLACETYL-COA (1);4-COUMARATE (1);COENZYME (1);DEPENDENT (1);COA (1)
370	5	1.23634	4	ACID (3);TRANSPORT (3);CARBOXYLIC (3);FACILITATOR (2);PERMEASES (2);MAJOR (2);THE (2);SUPERFAMILY (2)
372	5	1.20626	4	UNASSIGNED (5)
381	5	1.2857	4	UNCLASSIFIED (5)
382	5	1.40298	4	UNASSIGNED (3);ASPARTATE--TRNA (1);UNCLASSIFIED (1);LIGASE (1)
384	5	1.42394	4	PEPTIDASE (2);AMINOPEPTIDASE (2);AGL209WP (1)
388	5	1.32715	4	UNASSIGNED (2);EFFLUX (1);MATE (1);YDR338C (1);SPAC323.07C (1);Q05497 (1)
389	5	1.16795	4	SEC14-LIKE (2);UNASSIGNED (2);TRIO (1);CRAL (1);N-TERMINUS (1)
392	5	1.39272	4	UNASSIGNED (4);UNCLASSIFIED (1)
395	5	1.22612	4	SEPTIN (3);CYTOKINESIS-RELATED (1);GTPASES (1);CDC10 (1);UNCLASSIFIED (1);P-LOOP (1)
396	5	1.24143	4	UNASSIGNED (4);OXIDASE (1);D-AMINO-ACID (1)
403	5	1.29117	4	UNASSIGNED (1)
405	5	1.32456	4	ORF (1);PARTLY (1);UNASSIGNED (1);ENCODED (1);DNA (1);REPETITIVE (1);MULTI-DOMAIN (1);XPG (1);REMARK (1);UNCLASSIFIED (1)
408	5	1.24237	4	DIHYDROLIPOAMIDE (2);ACETYLTRANSFERASE (2);DIHYDROLIPOYLLYSINE-RESIDUE (2);TRANSACYLASE (1);UNCLASSIFIED (1);SUCCINYLTRANSFERASE (1)
410	5	1.4044	4	UNCLASSIFIED (5)
411	5	1.1205	4	DIOXYGENASE (4);TAURINE (3);CATABOLISM (2);ALPHA-KETOGLUTARATE-DEPENDENT (1);ALPHA-KETOGLUTARATE (1);SIMILARITY (1)
417	4	1.11332	4	MORPHINONE (1);FAD (1);REDUCTASE (1);LIKE (1);FMN-BINDING (1);UNASSIGNED (1);FMN (1);OXIDOREDUCTASE (1);OYE (1)
421	4	0.993684	4	UNASSIGNED (4)
429	4	1.04361	4	UNASSIGNED (2);UNCLASSIFIED (2)
434	4	0.853326	4	HISTONE (4);GENE (1);SAPIENS (1);H2AI (1);HOMOLOG (1);GERMINAL (1);HOMO (1)
438	4	1.12863	4	REDUCTOISOMERASE (4);ACETOHYDROXYACID (3);KETOL-ACID (1)
441	4	1.11395	4	DUF895 (2);MEMBRANE (2);UNASSIGNED (1);UNCLASSIFIED (1)
444	4	1.00876	4	UNASSIGNED (2);KETOREDUCTASE (1);UNCLASSIFIED (1)
447	4	1.07093	4	UNCLASSIFIED (4)
449	4	1.07375	4	UNASSIGNED (4)
453	4	1.04125	4	OXIDOREDUCTASE (2);SORBITOL-UTILIZATION (2);REDUCTASE (1);SHORT (1);MARITIMA (1);DEHYDROGENASE (1);CHAIN (1);THERMOTOGA (1);Q9WYD3 (1)
456	4	1.11238	4	UNASSIGNED (3);UNCLASSIFIED (1)
458	4	1.06528	4	UNASSIGNED (2);UNCLASSIFIED (2)
460	4	1.04549	4	FARNESYLTRANSTRANSFERASE (3);UNCLASSIFIED (1)
462	4	1.10908	4	UNASSIGNED (2);UNCLASSIFIED (2)
466	4	0.989916	4	UNASSIGNED (3);UNCLASSIFIED (1)
473	4	1.00334	4	UNASSIGNED (3);UNCLASSIFIED (1)
475	4	1.04361	4	RETROELEMENT (4)
481	4	0.934809	4	UNASSIGNED (4)
483	4	1.08051	4	UNCLASSIFIED (2);PRECURSOR (1);EXOGLUCANASE (1);FCBD (1)
492	4	1.05052	4	2OG-FEII (3);OXYGENASE (3);OXIDOREDUCTASE (2);OS09G0248900 (1)
493	4	1.07069	4	ISOPENICILLIN (2);DIOXYGENASES (2);SYNTHASE (2);THYMINE (1);UNASSIGNED (1);DIOXYGENASE (1)
498	4	1.00059	4	INTEGRAL (2);MEMBRANE (2);C-TERMINAL (1);ORF (1);TRUNCATED (1);END (1);REMARK (1);DUE (1);UNCLASSIFIED (1);CONTIG (1)
501	4	1.05986	4	UNCLASSIFIED (3);UNASSIGNED (1)
504	4	0.951137	4	NECROSIS-INDUCING (2);KDA (1);UNASSIGNED (1);NPP1 (1);PEPTIDE (1);ELICITOR (1)
518	4	0.990387	4	HYDROLASE (2);P39721 (2);YAL049C (2);UNASSIGNED (1);DIENELACTONE (1);SINGLETON (1)
519	4	1.06057	4	UNCLASSIFIED (3);UNASSIGNED (1)
521	4	1.07972	4	KDA (2);IMMUNOREACTIVE (2);UNASSIGNED (2);MANNOPROTEIN (2);MP88 (2)
527	4	1.07564	4	UNASSIGNED (2);UNCLASSIFIED (2)
531	4	1.08569	4	MATA (2);HMG-BOX (2);REGULATOR (1);BOX (1);MULTI-DOMAIN (1);HMG (1);UNCLASSIFIED (1);TRANSCRIPTIONAL (1)
535	4	1.07218	4	UNCLASSIFIED (2);UNASSIGNED (1);RAI1 (1)
536	4	1.0064	4	UNCLASSIFIED (2);UNASSIGNED (1)
541	4	1.10296	4	UNASSIGNED (4)
543	4	0.943287	4	SMALL (2);GTPASE (2);MONOMERIC (2);PUT. (1);ARP (1);ARF-RELATED (1);SAR (1);CPS1 (1)
547	4	1.06481	4	UNCLASSIFIED (3);UNASSIGNED (1)
548	4	1.05586	4	UNCLASSIFIED (2);TRANSPORTER (1);TARTRATE (1);UNASSIGNED (1)
549	4	0.886531	4	UNASSIGNED (3);UNCLASSIFIED (1)
550	4	1.02257	4	ALPHA (4);SUBUNIT (4);PROTEASOME (4)
555	4	0.994626	4	PECTATE (2);LYASE (2);UNCLASSIFIED (1)
556	4	1.14142	4
560	4	0.936222	4	UNCLASSIFIED (3);PRECURSOR (1);ORF15 (1)
562	4	1.00043	4	PHOSPHATASE (4);SPECIFICITY (3);DUAL (3);CATALYTIC (1);DUAL-SPECIFICITY (1)
567	4	1.07407	4	UNCLASSIFIED (2);GERANYLGERANYL (1);UNASSIGNED (1);PYROPHOSPHATE (1);SYNTHASE (1)
569	4	1.02618	4	INTEGRAL (1);SC4G1. (1);PRECURSOR (1);PROTEIN. (1);UNASSIGNED (1);04C (1);REMARK (1);COELICOLOR (1);MEMBRANE (1)
572	4	0.971704	4	UNASSIGNED (2);UNCLASSIFIED (2)
573	4	1.0714	4	UNASSIGNED (4)
577	4	1.02257	4	BINDING (2);ISOFORM (2);PHOSPHATIDYLETHANOLAMINE (2);RIBOSOMAL (1);MULTI-DOMAIN (1);RKIP (1);YML35 (1)
580	4	1.1276	4	AUTOPHAGY-RELATED (2);UNASSIGNED (1);UNCLASSIFIED (1)
585	4	1.03074	4	ENOYL-COA (2);HYDRATASE (2);PRECURSOR (1);ACTIVITY (1);CARNITHINE (1);RACEMASE (1);UNCLASSIFIED (1);CATALYTIC (1)
183	8	2.95304	3	UNCLASSIFIED (7);FH1 (1);DRF (1)
186	8	2.34622	3	TRANSPORTER (4);ATP-BINDING (4);ABC (4);CASSETTE (4);METAL (1);UNASSIGNED (1);YCF1 (1);RESISTANCE (1);UNCLASSIFIED (1);SPAC30.04C (1)
244	7	2.25015	3	HELICASE (3);MOLONEY (2);LEUKEMIA (2);VIRUS (2);UPI0000D8DB5E (1);NOVEL (1);3.6.1.- (1);PROTEIN. (1);DNA (1);ATP (1)
254	6	1.93981	3	SYNTHETASE (2);NRPS-LIKE (2);ENZYME (2);PEPTIDE (2);NONRIBOSOMAL (2);AMINOADIPATE-SEMIALDEHYDE (1);UNASSIGNED (1);DEHYDROGENASE (1)
259	6	1.92626	3	UNASSIGNED (3);UNCLASSIFIED (3)
263	6	1.74666	3	TRANSPOSASE (4);DOMAIN-CONTAINING (4);UNCLASSIFIED (2)
292	6	2.06106	3	OXIDASE (5);RADICAL (5);COPPER (5);EXOGLUCANASE-LIKE (1);BETA-13 (1)
294	6	1.76212	3	ICS (2);UNASSIGNED (1);DEHYDROGENASE (1);NRPS-LIKE (1);ENZYME (1);UNCLASSIFIED (1);L-AMINOADIPATE-SEMIALDEHYDE (1)
297	6	1.93799	3	UNASSIGNED (3);TRANSPOSASE (2);DOMAIN-CONTAINING (2);UNCLASSIFIED (1)
303	6	1.77309	3	EXCHANGE (3);RHO (2);FACTOR (2);INVASION-INDUCING (1);UNASSIGNED (1);TIAM1 (1);SIGNAL (1);ACTS (1);GUANINE (1);GUANYL-NUCLEOTIDE (1)
305	6	2.02885	3	BROMODOMAIN (2);COMPLEX (1);TRANSCRIPTION (1);RSC2 (1);GLOBAL (1);FACTOR (1);Q06488 (1);MEMBER (1);C1450.02 (1);BRD7 (1)
311	5	1.51084	3	UNCLASSIFIED (4);UNASSIGNED (1)
314	5	1.53204	3	UNASSIGNED (3);UNCLASSIFIED (2)
320	5	1.88105	3	UNCLASSIFIED (5)
321	5	1.58903	3	UNCLASSIFIED (4);UNASSIGNED (1)
323	5	1.62247	3	UNASSIGNED (3);POLYPROTEIN (2);TRANSPOSON (1);RETROVIRUS-RELATED (1);COPIA-TYPE (1);POL (1);TNT (1);1-94 (1)
334	5	1.48953	3	PRECURSOR (2);BINDING (2);CARBOHYDRATE (2);UNASSIGNED (1);SECRETED (1);LARGE (1)
338	5	1.46516	3	XYLOSIDASE (5);ARABINOSIDASE (5)
344	5	1.51744	3	OXIDASE (4);RADICAL (4);COPPER (4);VARIANT (3);UNCLASSIFIED (1)
353	5	1.68229	3	UNASSIGNED (2);INITIATION (1);FACTOR (1);SAPIENS (1);FH1 (1);HOMOLOG (1);EUKARYOTIC (1);ARGONAUTE (1);TRANSLATION (1);DRF (1)
358	5	1.76273	3	RHO (2);SIGNAL (2);TRANSDUCER (2);GTPASE-ACTIVATING (2);KIAA1688 (1);LOC500901 (1)
362	5	1.53369	3	ALPHA-12-MANNOSIDASE (2);PRECURSOR (1);UNASSIGNED (1);ALPHA-1 (1);THE (1)
366	5	1.49483	3	TRANSCRIPTASE (4);RIBONUCLEASE (4);REVERSE (4);UNASSIGNED (1)
371	5	1.48698	3	UNASSIGNED (4)
379	5	1.54962	3	SYNTHASE (5);PUTATIVECHITIN (3);ENZYME (3);CHITIN (2)
385	5	1.50142	3	2-ISOPROPYLMALATE (5);SYNTHASE (5);P06208 (2)
401	5	1.49106	3	EXO-BETA-13-GLUCANASE (5)
402	5	1.58658	3	AMINOPEPTIDASE (4);LEUCYL (4);UNASSIGNED (1)
416	4	1.20359	3	ACETYL-COA (3);C-ACYLTRANSFERASE (1);ACYL-COA (1);3-KETOACYL-COA (1);ACTIVITY (1);3-OXOACYL-COA (1);THIOLASE (1);C-ACETYLTRANSFERASE (1);CATALYTIC (1);COA (1)
418	4	1.32998	3	TRANSPORTER (4);PEPTIDE (4);PTR2A (3)
422	4	1.27597	3	DNA (4);HELICASE (4);ATP-DEPENDENT (3);RECQ (3)
423	4	1.16984	3	RETICULUM (2);ENDOPLASMIC (2);UNCLASSIFIED (2)
425	4	1.21081	3	UNASSIGNED (2)
426	4	1.14629	3	PRECURSOR (2);EXO-BETA-13-GLUCANASE (2);EXO-13-BETA-GLUCANASE (2)
427	4	1.28217	3	DIOXYGENASE (4);RERIO (2);10- (2);B-CAROTENE-9 (2);Q90WH3 (2);BRACHYDANIO (2)
428	4	1.33375	3	TRANSPORTER (4);SIDEROPHORE (1);IRON (1)
430	4	1.25273	3	CHITINASE (3);KDA (1);THETAIOTAOMICRON (1);SYMBIOTIC (1);BACTERIODES (1);UNCLASSIFIED (1)
433	4	1.48541	3	UNASSIGNED (2);UNCLASSIFIED (1)
435	4	1.37755	3	UNASSIGNED (2);UNCLASSIFIED (1);F37C4.5 (1)
436	4	1.30078	3	AMYLASE (1);PRECURSOR (1);ALPHA (1);GLUCOAMYLASE (1);REGION (1);UNCLASSIFIED (1);ALPHA-AMYLASE (1);CATALYTIC (1)
437	4	1.28068	3	P450 (2);CYTOCHROME (2);MONOOXYGENASE (2);PC-3 (1);UNASSIGNED (1);UNCLASSIFIED (1);PC-2 (1)
439	4	1.53659	3	ALPHA-GLUCOSIDASE (2);HYDROLASE (1);ALPHA (1);GLUCOSIDASE (1);SUGAR (1)
440	4	1.28194	3	FAD (1);OXIDASE (1);UNASSIGNED (1);ALCOHOL (1);FMN-CONTAINING (1);ISOAMYL (1)
442	4	1.44443	3	NRPS-LIKE (4);ENZYME (4)
443	4	1.45526	3	CYTOPLASM (3);AMINOPEPTIDASE (1)
445	4	1.24025	3	UNASSIGNED (3);FACILITATOR (1);MAJOR (1);PERMEASE (1);THE (1);SUPERFAMILY (1)
446	4	1.34976	3	UNCLASSIFIED (4)
448	4	1.32574	3	UNASSIGNED (4)
451	4	1.17643	3
454	4	1.45275	3	ALPHA-GLUCOSIDASES (3);UNCLASSIFIED (1)
457	4	1.16984	3	UNASSIGNED (3);UNCLASSIFIED (1)
459	4	1.22966	3	UNCLASSIFIED (3);UNASSIGNED (1)
461	4	1.41586	3	UNCLASSIFIED (2);KINASE (1);SAPIENS (1);SFRS (1);SIMILARITY (1);HOMOLOG (1);HOMO (1)
463	4	1.23366	3	BETA-GLUCOSIDASE (3);SPECIOSUS (1);COMPLEX (1);PRECURSOR (1);F26G (1);54KDA (1);HETERODIMER (1)
464	4	1.23327	3	CALCIUM (3);TRANSPORTER (2);ION (2);UNASSIGNED (1);ANTIPORTER (1);HYDROGEN (1)
465	4	1.2014	3	NADH (2);CATECHOL (2);CO2 (2);SALICYLATE (2);ACTIVITY (2);H2O (2);CATALYTIC (2);NAD (2);UNASSIGNED (1);UNCLASSIFIED (1)
468	4	1.17949	3	4-AMINOBENZOATE (2);SALICYLATE (2);HYDROXYLASE (2);1-HYDROXYLASE (2)
469	4	1.35149	3	SRPK1-LIKE (1);Q03656 (1);UNASSIGNED (1);KINASE (1);SKY1 (1);POTENTIAL (1);SRPK-LIKE (1);YMR216C (1)
474	4	1.26545	3	UNASSIGNED (3);ZF-MYND (1)
477	4	1.28712	3	MONOCARBOXYLATE (1);ACID (1);AMIDASE (1);ACETAMIDASE (1);ACTIVITY (1);UNASSIGNED (1);NH3 (1);H2O (1);MONOCARBOXYLIC (1);GENERAL (1)
478	4	1.31326	3	TRANSPORTER (3);PEPTIDE (3);PTR2A (3);OLIGOPEPTIDE (1);SYMPORTER (1)
480	4	1.20312	3	P39992 (2);YEL023C (2);UNASSIGNED (1);SINGLETON (1);BLR0172 (1)
482	4	1.54805	3	UNASSIGNED (3);UNCLASSIFIED (1)
484	4	1.26781	3	ALPHA-12-MANNOSIDASE (1);UNASSIGNED (1);MANNOSIDASE (1);MSDS (1);ALPHA-MANNOSIDASE (1)
486	4	1.45644	3	ALPHA-GLUCOSIDASES (4)
488	4	1.19056	3	UNASSIGNED (4)
490	4	1.29057	3	UNASSIGNED (4)
494	4	1.224	3	TRANSPORTER (3);METABOLITE (3);GLYCEROPHOSPHOINOSITOL (1);GIT1 (1);UPTAKE (1);FOR (1);REQUIRED (1)
495	4	1.24897	3	UNASSIGNED (2);UNCLASSIFIED (2)
496	4	1.15712	3	DESATURASE (4);ACID (3);FATTY (2);D12 (1);BIFUNCTIONAL (1);OMEGA3 (1);DELTA-12 (1);12-FATTY (1);DELTA (1);D15 (1)
497	4	1.17219	3	3-O-GLUCOSYLTRANSFERASE (2);GLUCOSYLTRANSFERASE-12 (1);ANTHOCYANIDIN (1);UDP-GLUCOSE (1);UDPGT (1);FLAVONOL (1)
500	4	1.27252	3	UNASSIGNED (4)
502	4	1.47269	3	OXIDASE (4);RADICAL (4);COPPER (4);VARIANT (1)
503	4	1.33956	3	PROTEASE (3);S53 (2);PRECURSOR (1);FUSED3 (1)
505	4	1.53651	3	PROTEIN-VACUOLAR (4);TARGETING-RELATED (4)
507	4	1.48823	3	UNASSIGNED (4)
509	4	1.19245	3	DEHYDROGENASE (4);ALCOHOL (3);RR-BUTANEDIOL (1);ZINC-CONTAINING (1)
514	4	1.58526	3	AMINOPEPTIDASE (4);LEUCYL (2);ALANINE (1);ARGININE (1)
516	4	1.27377	3	FACTOR (2);RELEASE (1);G-PROTEIN (1);1-ALPHA (1);ELONGATION (1);GTP-BINDING (1);TRANSLATION (1);T10F20.8 (1)
520	4	1.216	3	TRANSPORTER (4);AMMONIUM (4)
522	4	1.2061	3	DUF895 (2);TRANSPORTER (1);MFS (1);UNCLASSIFIED (1);MEMBRANE (1)
524	4	1.54758	3	PROCESSING (3);RNA14 (3);MRNA (3);3-END (3);FACTOR (1);SUBUNIT (1);CLEAVAGE (1);77KDA (1);PRE-RNA (1);STIMULATION (1)
525	4	1.2452	3	TRANSPORTER (2);MFS (1);UNASSIGNED (1);DRUG (1)
526	4	1.43014	3
529	4	1.15288	3	UNASSIGNED (3);SECRETED (1)
530	4	1.42481	3	TREHALASE (3);ALPHAALPHA-TREHALASE (1)
532	4	1.50802	3	PROTEIN-VACUOLAR (3);TARGETING-RELATED (3);UNCLASSIFIED (1)
539	4	1.44961	3	UNASSIGNED (4)
544	4	1.30172	3	CYSTATHIONINE (5);BETA-LYASE (3);GAMMA-SYNTHASES (1);BETA-LYASES (1)
551	4	1.16419	3	UNASSIGNED (4)
552	4	1.39027	3	UNASSIGNED (3);UNCLASSIFIED (1)
553	4	1.37111	3	CARNITINE (4);ACETYLTRANSFERASE (3);O-ACETYLTRANSFERASE (1)
557	4	1.32213	3	UNASSIGNED (2);CARBOXYPEPTIDASE (2);VACUOLAR (1);CPS1 (1)
558	4	1.22918	3	UNASSIGNED (3)
559	4	1.14629	3	GLUCURONYL (4);HYDROLASE (4)
563	4	1.2127	3	UNASSIGNED (2);OXIDOREDUCTASE (2);FAD (1);PRECURSOR (1);POSSIBLE (1);DEPENDENT (1);NADPH-DEPENDENT (1)
564	4	1.17125	3	HYDROLASE (2);UNASSIGNED (2);GLYCOSYL (2)
566	4	1.19904	3	UNASSIGNED (3);UNCLASSIFIED (1)
568	4	1.21859	3	UNASSIGNED (1)
576	4	1.34081	3	UNASSIGNED (2);UNCLASSIFIED (2)
578	4	1.15414	3	ENDO-POLYGALACTURONASE (2);ENDO-XYLOGALACTURONAN (1);HYDROLASE (1);EXTRACELLULAR (1);EXO-POLYGALACTURONASE (1)
579	4	1.17989	3	UNASSIGNED (1);MANNANASE (1);UNCLASSIFIED (1);ENDO-14-BETA-MANNOSIDASE (1)
582	4	1.38665	3	GLYCOSYLTRANSFERASE (2);TPS1 (1);TREHALOSE-PHOSPHATASE (1)
584	4	1.53015	3	HET-C (4);INCOMPATIBILITY (2);HETEROKARYON (2)
586	3	1.1119	3	UNASSIGNED (3)
589	3	1.09008	3	UNASSIGNED (3)
593	3	1.07941	3	REDUCTASE (2);UNASSIGNED (1);DEHYDROGENASE (1);HYDROXYSTEROID (1);CINNAMOYL-COA (1);ISOMERASE (1);3-BETA (1);FLAVONOL (1)
596	3	1.02917	3	UNASSIGNED (3)
598	3	1.17078	3	UNASSIGNED (3)
602	3	1.1915	3	HELICASE (2);RUVB-LIKE (2);UNASSIGNED (1)
606	3	1.18774	3	PRECURSOR (2);CHITINASE (2);UNASSIGNED (1)
607	3	1.16984	3	UNASSIGNED (2);UNCLASSIFIED (1)
610	3	0.959144	3	PEROXIREDOXIN (2);1-CYS (1);1CYS (1);PRX (1);CYS (1)
612	3	1.15948	3	ENDOPEPTIDASE (2);ASP (1)
614	3	1.19197	3	UNASSIGNED (2);RETICULUM (1);ENDOPLASMIC (1)
616	3	1.07093	3	UNCLASSIFIED (3)
619	3	1.12603	3	UNASSIGNED (3)
620	3	1.0524	3	ADP (2);ATP (2);CARRIER (2);EUKARYOTIC (2);UNCLASSIFIED (1)
623	3	1.11897	3	NADH (1);LIKE (1);COG1902 (1);FLAVIN (1);MULTI-DOMAIN (1);ENZYME (1);FMN (1);OXIDOREDUCTASES (1);UNCLASSIFIED (1);OLD (1)
624	3	1.15194	3	UNCLASSIFIED (2);UNASSIGNED (1)
626	3	1.14911	3	UNASSIGNED (2);UNCLASSIFIED (1)
630	3	1.02854	3	UNCLASSIFIED (2);UNASSIGNED (1)
631	3	1.07689	3	ARGINASE (2);AGMATINASE (1)
636	3	1.13828	3	UNASSIGNED (3)
637	3	1.06245	3
638	3	0.973902	3	UNCLASSIFIED (3)
640	3	1.08553	3	UNASSIGNED (3)
643	3	1.08129	3	UNASSIGNED (2);UNCLASSIFIED (1)
644	3	1.12038	3	PTC1P (2);PHOSPHATASE (1)
647	3	1.05562	3	UNASSIGNED (2);FAD (1);BINDING (1)
649	3	1.02383	3	UNCLASSIFIED (3)
650	3	1.04549	3	UNASSIGNED (1)
651	3	1.07846	3	NUCLEOSIDE (3);PERMEASE (3);PURINE (3)
652	3	1.0882	3	PRECURSOR (3);METALLOENDOPEPTIDASE (3);PEPTIDYL-LYS (3)
655	3	0.923976	3	UNCLASSIFIED (2);UNASSIGNED (1)
663	3	1.17361	3
664	3	1.16183	3	DEHYDROGENASE (2);2-HYDROXYACID (2);REDUCTASE (1);GLYOXYLATE (1);NAD-BINDING (1);D-ISOMER (1);SPECIFIC (1)
666	3	1.16419	3	UNCLASSIFIED (2);UNASSIGNED (1)
669	3	1.12054	3	YTER (3);CELL (3);HYDROLASE (3);WALL (3);GLYCOSYL (3)
677	3	0.926566	3	SMALLEST (2);SUBUNIT (2);III (2);POLYMERASE (2);RNA (2);TRANSCRIPTION (1);S-II (1);FACTOR (1);ELONGATION (1)
678	3	1.17486	3	KINASE (2);CASEIN (1);ADK1 (1);HOMOLOG (1)
681	3	1.16262	3	DELTA-12 (2);DESATURASE (2);ACID (1);UNASSIGNED (1);FATTY (1)
682	3	1.1444	3	UNASSIGNED (2);TKC (1)
686	3	1.12015	3	NADH (1);FORMALDEHYDE (1);FORMATE (1);ACTIVITY (1);SORBITOL (1);UNASSIGNED (1);DEHYDROGENASE (1);H2O (1);CATALYTIC (1);NAD (1)
688	3	1.14747	3	ALPHA-12-MANNOSYLTRANSFERASE (2);MANNOSYLTRANSFERASE (1)
690	3	1.11355	3	UNASSIGNED (1);UNCLASSIFIED (1);MU-CRYSTALLIN (1)
694	3	1.12392	3	AMINOPEPTIDASE (2);LEUCINE (2);AMINOPEPTIDASE-RELATED (1)
695	3	1.13899	3	CYSTEINE (2);SYNTHASE (2);BETA-SYNTHASE (1);CYSTATHIONINE (1)
696	3	0.98026	3	UNASSIGNED (3)
698	3	1.06528	3	DEACETYLASE (2);POLYSACCHARIDE (1);CHITIN (1);UNCLASSIFIED (1)
704	3	1.1225	3	TRANSPORTER (1);NUCLEOTIDE (1);ADENINE (1);T12H1.26 (1);PEROXISOMAL (1);MEMBRANE (1)
706	3	1.13122	3	BINDING (2);ARS (1);PROTEIN-LIKE (1);UNASSIGNED (1);DNA (1);CENP-B (1)
707	3	1.09354	3	UNCLASSIFIED (3)
709	3	1.10861	3	UNCLASSIFIED (3)
711	3	1.15006	3	CELLOBIOHYDROLASE (3);II-I (2)
715	3	1.09259	3	UNASSIGNED (2)
722	3	1.0097	3	UNASSIGNED (2);UNCLASSIFIED (1)
727	3	1.07093	3	UNASSIGNED (2);UNCLASSIFIED (1)
731	3	1.12651	3	FTR1 (2);HIGH (1);IRON (1);PERMEASE (1);AFFINITY (1)
732	3	1.19904	3	DECARBOXYLASE (2);PHOSPHATIDYLSERINE (2);UNASSIGNED (1)
733	3	0.915498	3	CARBONIC (1);UNCLASSIFIED (1);ANHYDRASE (1)
736	3	1.15995	3	O-METHYLTRANSFERASE (2);UNCLASSIFIED (1)
742	3	0.939048	3	ORF176 (1);VWA (1)
744	3	0.995568	3	UNASSIGNED (2);UNCLASSIFIED (1)
746	3	1.18303	3	EXTENSIN (1);UNASSIGNED (1)
747	3	1.13781	3	APH (1);PATENT (1);UNASSIGNED (1);PNEUMONIAE (1);KINASE (1);SIMILARITY (1);STREPTOCOCCUS (1);WO9812346-A1 (1);CHOLINE (1)
748	3	1.08098	3	HYDROLASE (2);GLYCOSYL (2);PRECURSOR (1);ALPHA-L-ARABINOFURANOSIDASE (1)
750	3	0.950823	3	UNCLASSIFIED (3)
752	3	1.12368	3	UNASSIGNED (2)
758	3	1.11308	3	MANNITOL-1-PHOSPHATE (3);DEHYDROGENASE (3)
761	3	1.07501	3	OXALOACETATE (2);CARRIER (2);TRANSPORTER (1);L-ORNITHINE (1)
762	3	1.05868	3	REDU (1);UNCLASSIFIED (1);ISOFLAVONE (1)
763	3	1.18679	3	UNASSIGNED (2);UNCLASSIFIED (1)
767	3	1.03796	3	UNASSIGNED (2);UNCLASSIFIED (1)
779	3	1.06999	3	SAPIENS (2);O43315 (2);AQUAPORIN (2);HOMO (2);MGC107875 (1)
782	3	0.945642	3	RETICULUM (3);ENDOPLASMIC (3)
783	3	1.18083	3	PROTEASE (2);PRECURSOR (1);CTSD (1);ASPARTIC (1);ASPARTIC-TYPE (1);ENDOPEPTIDASE (1)
786	3	1.04078	3	4-HYDROXYBENZOATE (2);PRENYLTRANSFERASE (1);OCTAPRENYLTRANSFERASE (1);TRANSFERASE (1);POLYPRENYL (1)
787	3	1.07093	3	FE-S (2);FACTOR (2);ASSEMBLING (2);CYTOSOLIC (2);BINDING (1);CFD1 (1);NUCLEOTIDE (1);NBP35 (1)
789	3	0.89917	3	UNCLASSIFIED (1)
794	3	0.941874	3	ENDO-14-BETA-XYLANASE (3)
795	3	0.974844	3	PFPI (3);THIJ (2);DJ-1 (1)
798	3	1.06198	3	UNCLASSIFIED (2);MULTI-DOMAIN (1);FH1 (1);DRF (1)
799	3	0.951294	3	C-8 (2);STEROL (2);ISOMERASE (2);ERG2 (1);ERG-1 (1);SIGMA1R (1)
801	3	0.956004	3	UNASSIGNED (3)
804	3	0.892576	3	H2B (3);HISTONE (3)
805	3	0.923976	3	UNASSIGNED (1)
809	3	1.1758	3	ADAP (1);CLATHRIN (1);AP47 (1);COMP (1);INTRACELLULAR (1);ASSEMBLY (1);SUB (1);TRANSPORT-RELATED (1)
813	3	1.17141	3	PRECURSOR (1);ACTIVITY (1);UNASSIGNED (1);UNCLASSIFIED (1);CATALYTIC (1)
815	3	1.17172	3	UNCLASSIFIED (2);UNASSIGNED (1)
817	3	1.11269	3	UNCLASSIFIED (2);UNASSIGNED (1)
818	3	1.13145	3	ACETYL-COA (2);ACYL-COA (1);PRECURSOR (1);3-KETOACYL-COA (1);ACTIVITY (1);3-OXOACYL-COA (1);THIOLASE (1);ACETYLTRANSFERASE (1);PEROXISOMAL (1);CATALYTIC (1)
824	3	1.14535	3	ACYL-COA (2);ACTIVITY (2);CATALYTIC (2);OXIDASE (1);ACX2 (1);TRANS-2 (1);ACYL-COAS (1);THALIANA (1);ACTIVE (1);LONG-CHAIN (1)
825	3	1.00923	3	RHODOCOCCUS (1);REMARK (1);MITOCHONDRION (1);FUMARYLACETOACETATE (1);HYDRALASE (1);TA421 (1);ERYTHROPOLIS (1)
829	3	1.09942	3	UNASSIGNED (1);GDSL (1);ACYLHYDROLASE (1);LIPASE (1)
834	3	1.08459	3	UNCLASSIFIED (3)
835	3	1.00719	3	N-METHYLTRANSFERASE (3);NICOTINAMIDE (3)
836	3	1.11709	3	PRECURSOR (3);MITOCHONDRIAL (3);PEROXIDASE (3);CYTOCHROME (3)
840	3	1.18805	3	ACID (3);DESATURASE (3);9-FATTY (2);DELTA (2);FATTY (1);DELTA-9 (1)
841	3	1.10861	3	UNASSIGNED (1);PALP (1);UNCLASSIFIED (1)
843	3	1.19621	3	UNCLASSIFIED (2);PWWP (1)
848	3	1.03772	3	ADDUCIN (2);ALDOLASE (2);CLASS (2);ALDOLASES (1);EPIMERASES (1);RIBULOSE-5-PHOSPHATE (1);4-EPIMERASE (1)
849	3	1.03537	3	ACETYLTRANSFERASE (2);GNAT (2);UNASSIGNED (1)
854	3	0.891948	3	HISTONE (3);H3-LIKE (1);CENTROMERIC (1);CNP1 (1)
857	3	1.09762	3	FORMATE (3);DEHYDROGENASE (3)
858	3	1.1039	3	SEC20 (1);19KDA (1);ADENOVIRUS (1);UNCLASSIFIED (1);BCL2 (1);INTERACTING (1);E1B (1)
860	3	1.1152	3	T22K18.2 (1);ACID (1);PHOSPHATASE-LIKE (1);UNASSIGNED (1);PURPLE (1)
870	3	1.02289	3	MIPD (2);NUCLEOTIDE-BINDING (1)
871	3	1.06528	3	NUCLEAR (2);QRI2 (2);NSE4 (2);UNASSIGNED (1)
874	3	1.15539	3	PHOSPHATASE (2);NUCLEAR (1);ENVELOPE-ENDOPLASMIC (1);RETICULUM (1);NETWORK (1)
877	3	1.02618	3	UNASSIGNED (2);UNCLASSIFIED (1)
878	3	1.07909	3	ENDOSOME (3)
882	3	1.05068	3	UNASSIGNED (2);UNCLASSIFIED (1)
887	3	1.04573	3	TRANSPORTER (1);PHOSPHATE (1);ACID (1);TRANSPORT (1);ORGANIC (1);MITOCHONDRIAL (1);CARRIER (1);MIR1 (1)
890	3	1.05586	3	AMIDOHYDROLASE (2);HYDROLASE (1)
891	3	1.06057	3	UNASSIGNED (1)
893	3	1.10578	3	UNASSIGNED (1);APC8 (1);UNCLASSIFIED (1)
897	3	0.953806	3	UNASSIGNED (3)
899	3	0.910788	3	UNASSIGNED (3)
901	3	1.14535	3	UNCLASSIFIED (3)
156	9	5.18943	2	UNCLASSIFIED (7);UNASSIGNED (2)
332	5	2.26821	2	NUCLEOCAPSID (3);RETROTRANSPOSON (3);UNASSIGNED (2)
348	5	2.56149	2	POLYKETIDE (5);SYNTHASE (5);PROTEINS (4);MODULES (4)
360	5	2.17715	2	PHOSPHOLIPID-TRANSLOCATING (5);ATPASE (5)
374	5	2.56033	2	PROTEINS (3);POLYKETIDE (3);MODULES (3);SYNTHASE (3);UNASSIGNED (1);PP-BINDING (1)
380	5	2.15391	2	SIGNAL (2);TRANSDUCER (2);RHO (1);UNASSIGNED (1);FACTOR (1);EXCHANGE (1);GUANYL-NUCLEOTIDE (1);UNCLASSIFIED (1)
387	5	2.44613	2	SYNTHASE (5);13-BETA-GLUCAN (4);GLUCAN (1)
391	5	2.05563	2	UNASSIGNED (5)
398	5	2.01811	2	UNCLASSIFIED (4);UNASSIGNED (1)
407	5	3.12166	2	AAA (5);ATPASE (4);ATPASES (1);CLASS (1);THE (1)
419	4	1.75482	2	VALINE-TRNA (4);LIGASE (4)
424	4	1.89267	2	SYNTHETASE (2);PEPTIDE (2);NONRIBOSOMAL (2);NRPS-LIKE (1);ENZYME (1);UNCLASSIFIED (1)
432	4	2.05626	2	TRANSPORTER (4);ABC (3);ATP-BINDING (2);CASSETTE (2);MULTIDRUG (2);YOR1 (1)
452	4	2.01324	2	CARBOXYLASE (3);PYRUVATE (2);UREA (1);ACETYL-COA (1);AMIDOLYASE (1)
455	4	2.15211	2	TRANSPORTER (2);PROTEINS (2);ABC (2);RESISTANCE (2);PLEIOTROPIC (2);DRUG (2)
470	4	1.99236	2	CASMC1 (2);COMPLEX (1);CHROMOSOMES (1);NUCLEAR (1);FRAMESHIFT (1);ATPASE (1);MEMBER (1);CONDENSIN (1);STRUCTURAL (1);MAINTENANCE (1)
471	4	1.68668	2	YMR266W (1);UNASSIGNED (1);Q03516 (1);DUF221 (1);MEMBRANE (1)
472	4	2.09111	2	TRANSPORTER (2);YOR1 (1);ATP-BINDING (1);ABC (1);ION (1);UNASSIGNED (1);CASSETTE (1);CADMIUM (1)
485	4	2.57766	2	CHITIN (2);MYOSIN (2);SYNTHASE (2);NONMUSCLE (1);HEAVY (1);CHAIN (1)
487	4	1.64272	2	UNASSIGNED (4)
491	4	1.71447	2	BETA-GALACTOSIDASE (3);PRECURSOR (1);UNASSIGNED (1)
499	4	1.73221	2	UNCLASSIFIED (4)
506	4	1.68857	2	UNASSIGNED (2);TYRKC (2);MULTI-DOMAIN (1)
508	4	2.28831	2	PEROXISOMAL (2);BETA-OXIDATION (1);ACID (1);BETA (1);ENZYMES (1);HYDRATASE-DEHYDROGENASE-EPIMERASE (1);SUBUNIT (1);FATTY (1);UNCLASSIFIED (1);HDE (1)
511	4	1.62231	2	UNCLASSIFIED (4)
512	4	1.74893	2	UNASSIGNED (3);FINGER (1);RING (1)
513	4	1.6008	2	OS07G0471300 (2);UNASSIGNED (1);MULTI-DOMAIN (1);PAZ (1)
523	4	2.29105	2	AROM (3);POLYPEPTIDE (3);REPRESSOR (1);QUINATE (1)
528	4	1.68229	2	GAL4 (2);UNASSIGNED (2)
533	4	1.68103	2	CYTOPLASM (2);5-OXOPROLINASE (1);OXOPROLINASE (1)
540	4	1.91841	2	EXORIBONUCLEASE (3);5-3 (3);EXONUCLEASE (1)
542	4	2.2635	2	LIGASE (4);UBIQUITIN-PROTEIN (3);UBIQUITIN (1);UFD4 (1);TOM1 (1)
545	4	1.62106	2	RAD2 (1);UNASSIGNED (1);DNA (1);REPAIR (1);ENDONUCLEASE (1)
546	4	1.99786	2	PHOSPHOLIPID-TRANSLOCATING (2);ATPASE (2);UNCLASSIFIED (2)
565	4	1.90994	2	UNASSIGNED (2);UNCLASSIFIED (2)
570	4	1.7253	2	ACID (2);FATTY (2);OXYGENASE (2);SSP1 (1);DIOL (1);PPOC (1);LINOLEATE (1);SYNTHASE (1)
574	4	1.65591	2	UNASSIGNED (2);HELICASE (2);SDE3 (1);MOLONEY (1);3.6.1.- (1);PROTEIN. (1);LEUKEMIA (1);MOV-10 (1);RNA (1);VIRUS (1)
575	4	2.26962	2	UNCLASSIFIED (4)
581	4	1.90366	2	UNASSIGNED (2);RNA (2);RNA-DIRECTED (1);RNA-DEPENDENT (1);POLYMERASE-LIKE (1);POLYMERASE (1)
583	4	1.68111	2	FACTOR (2);FOXI1C (1);TRANSCRIPTION (1);BRAIN (1)
587	3	1.80004	2	UNASSIGNED (3)
590	3	1.44443	2	UNASSIGNED (2);TRANSPOSASE (1)
591	3	1.23484	2	OXIDASE (3);POLYAMINE (2);FLAVIN (1);AMINE (1)
594	3	1.31679	2	UNASSIGNED (3)
595	3	1.70584	2	UNCLASSIFIED (3)
597	3	1.23421	2	UNASSIGNED (2);A-TYPE (1);VIRAL (1);INCLUSION (1)
600	3	1.26875	2	UNASSIGNED (3)
601	3	1.23578	2	UNCLASSIFIED (3)
603	3	1.20752	2	GAG (2);UNCLASSIFIED (1)
604	3	1.49357	2	UNASSIGNED (3)
605	3	1.48729	2	UNCLASSIFIED (2);CELLOBIOSE (1);DEHYDROGENASE (1)
608	3	1.44961	2	DYNAMIN (1);UNASSIGNED (1);UNCLASSIFIED (1)
613	3	1.40534	2	UNASSIGNED (2);UNCLASSIFIED (1)
615	3	1.40298	2	UNCLASSIFIED (3)
618	3	1.53094	2	UNASSIGNED (2);UNCLASSIFIED (1)
621	3	1.3069	2	TRANSPORTER (2);MANGANESE (2);PDT1 (1);TRANSPORT (1);P38925 (1);MNTH (1);SMF1 (1)
625	3	1.2061	2
627	3	1.20815	2	REDUCTASE (3);CYTOCHROME-B5 (1);NITRATE (1);NADH-CYTOCHROME (1)
628	3	1.96441	2	UNASSIGNED (2);UNCLASSIFIED (1)
629	3	1.21034	2	UNASSIGNED (2);UNCLASSIFIED (1)
632	3	1.34034	2	DNA (3);CYTOSINE-5-METHYLTRANSFERASE (1);CYTOSINE-5--METHYLTRANSFERASE (1);PLIMCI (1);CYTOSINE-5--METHYLTRANSFERASE-LIKE (1)
633	3	1.38697	2	UNASSIGNED (3)
639	3	1.49106	2	UNASSIGNED (3)
641	3	1.51744	2	TOL (2);UNCLASSIFIED (1)
642	3	1.2609	2	UNCLASSIFIED (1)
645	3	1.43328	2	CATALASE (2);PRECURSOR (1);CATB (1)
648	3	1.76047	2	DUF221 (2);MOLD. (1);DISCOIDEUM (1);DICTYOSTELIUM (1);R1062 (1);SLIME (1)
653	3	1.691	2	UNCLASSIFIED (1)
654	3	1.3215	2	UNASSIGNED (3)
657	3	1.48447	2	SPAC29B12.10C (2);OPT1P (1)
658	3	1.48195	2	CELLOBIOSE (3);DEHYDROGENASE (3)
659	3	1.44082	2	UBIQUITIN (2);LIGASE (2);117M18 (1)
661	3	1.29983	2	THE (3);FACILITATOR (2);MAJOR (2);PERMEASE (2);SUPERFAMILY (2);YJR152W (1);DAL5 (1);REMARK (1);SYSTEMATIC (1);GENENAME (1)
662	3	1.28508	2	MULTI-DOMAIN (2);LIPASE (2);UNASSIGNED (1)
665	3	1.46249	2	MITOCHONDRIAL (2);HYDRATASE (2);ACONITATE (2);PRECURSOR (1);HOMOACONITASE (1)
667	3	1.31867	2	UNCLASSIFIED (2);UNASSIGNED (1)
668	3	1.32786	2	CYTOSINE-5--METHYLTRANSFERASE (1);TRNA (1);NUCLEOLUS (1);NUCLEUS (1)
670	3	1.80663	2	COMPLEX (2);SUBUNIT (2);CONDENSIN (2);NUCLEAR (1);CA4011 (1);IPF4240 (1)
671	3	1.50519	2	HET (1)
672	3	1.70442	2	BETA-GALACTOSIDASE (2);UNASSIGNED (1)
675	3	1.57113	2	OXIDASE (2);HPAO (1);VAP-1 (1);UNASSIGNED (1);ADHESION (1);VASCULAR (1);LYSYL (1);AMINE (1);COPPER (1);PROTEIN-1 (1)
676	3	1.29748	2	UNCLASSIFIED (2);SPAC513.07 (1)
679	3	1.41853	2	LIGASE (3);UBIQUITIN-PROTEIN (2);COMPLEX (1);UBIQUITIN (1);SCF (1);GRRA (1);F-BOX (1)
684	3	1.34505	2	UNASSIGNED (2)
685	3	1.33469	2	UNCLASSIFIED (2);UNASSIGNED (1)
687	3	1.87069	2	UNASSIGNED (3)
691	3	1.25462	2	BINDING (1);THREONINE (1);RECEPTOR (1);BETA (1);SUBUNIT (1);KINASE (1);GUANINE (1);NUCLEOTIDE (1);PROCESSING-RELATED (1);RRNA (1)
693	3	1.38791	2	UNCLASSIFIED (2);MULTI-DOMAIN (1);FH1 (1);DRF (1)
697	3	1.2788	2	NUCLEAR (2);SEH1 (2);PORE (2);UNASSIGNED (1);P53011 (1);YGL100W (1)
699	3	1.54067	2	TRANSPORTER (1);TRANSLATIONAL (1);ATP-BINDING (1);ELONGATION-RELATED (1);ABC (1);FACTOR (1);CASSETTE (1);REGULATION (1);ELONGATION (1)
701	3	1.57396	2	UNASSIGNED (2)
702	3	1.24426	2	CALCIUM (3);TRANSPORTER (2);ION (2);ANTIPORTER (1);HYDROGEN (1)
708	3	1.41499	2	TRANSKETOLASE (3)
712	3	1.224	2	PHYTASE (3);PRECURSOR (1);Q96VT0 (1);AGROCYBE (1);PEDIADES (1)
713	3	1.23201	2	UNASSIGNED (2);UNCLASSIFIED (1)
717	3	1.28853	2	ASPARAGINYL-TRNA (2);SYNTHETASE (2);ASPARTATE-TRNA (1);CHLOROPLAST (1);SYNO (1);MITOCHONDRIAL (1);CYTOPLASMIC (1);LIGASE (1);ARATH (1)
719	3	1.30925	2	VESICLE (2);TRANSPORTER (2);SV2 (2);SYNAPTIC (2);UNASSIGNED (1)
721	3	1.77743	2	ATPASE (3);P-TYPE (1);CATION-TRANSPORTING (1);TRANSPORTING (1);CA2 (1)
724	3	1.55983	2	SYNTHASE (3);PUTATIVECHITIN (2);ENZYME (2);CHITIN (1)
725	3	1.22306	2	DNA (2);MITOCHONDRIAL (2);PIF1 (2);PRECURSOR (1);UNASSIGNED (1);HELICASE (1);REPAIR (1);RECOMBINATION (1)
728	3	1.44679	2	UNASSIGNED (2);COG2 (1)
729	3	1.51697	2	FACTOR (3);PRE-MRNA-SPLICING (3);CLF1 (2);SYF1 (1)
730	3	1.23766	2	UNASSIGNED (3)
737	3	1.49671	2	OXIDASE (2);VARIANT (1);RADICAL (1);UNCLASSIFIED (1);COPPER (1);GLYOXAL (1)
738	3	1.44961	2	OXIDASE (3);RADICAL (3);COPPER (3)
740	3	1.90742	2	UNCLASSIFIED (3)
741	3	1.30949	2	UNASSIGNED (2);ATPASE (1);BCS1-LIKE (1)
745	3	1.25839	2	AE016780 (3);MEMBRANE (3)
749	3	1.25933	2	OXIDOREDUCTASE-LIKE (1);SCROFA (1);PGR (1);NAD-DEPENDENT (1);ACTIVITY (1);LTB4 (1);CONVERTS (1);OXIDOREDUCTASE (1);CATALYTIC (1);QUINONE (1)
751	3	1.72248	2	UNASSIGNED (2);UNCLASSIFIED (1)
753	3	1.22447	2	SIMILARITY (4);RICH (2);REGIONS (2);ACID (2);GLUTAMIC (2);PROTEINS (2);OTHER (2);DUE (2)
754	3	1.82359	2	UNASSIGNED (2);UNCLASSIFIED (1)
755	3	1.65654	2	TKC (2);MULTI-DOMAIN (2);KINASE (1);AGC (1)
756	3	1.21835	2	HEXOKINASE (2);HEXOKINASE-1 (1)
757	3	1.50331	2	UNCLASSIFIED (3)
759	3	1.66156	2	UNCLASSIFIED (2);UNASSIGNED (1)
760	3	1.31177	2	DIPEPTIDYL-PEPTIDASE (2);TRIPEPTIDYL-PEPTIDASE (2);UNASSIGNED (1)
764	3	1.38297	2	ALPHA-GALACTOSIDASE (3);PRECURSOR (2)
768	3	1.22699	2	PHOSPHATE (1);UNASSIGNED (1);ISOMERASE (1);UNCLASSIFIED (1);SUGAR (1)
770	3	1.29983	2	CARBOHYDRATE (3);KINASE (3);FGGY-FAMILY (2);POTENTIAL (1)
771	3	1.23531	2	BETA-GLUCOSIDASE (2);HYDRO (1);GLYCO (1)
773	3	1.35102	2	LACTIS (1);ACTIVITY (1);PORCELLUS (1);UNASSIGNED (1);IPF (1);KLLA0D07414G (1);CONVERTS (1);KLUYVEROMYCES (1);4910.1 (1);CATALYTIC (1)
774	3	1.2386	2	UNASSIGNED (2);ZINC (1);FINGER (1)
776	3	1.21788	2	UNASSIGNED (3)
777	3	1.35353	2	ADP-RIBOSYLTRANSFERASE (2);NAD (2);ADPRT (1);LIKE (1);PARP (1);PARP-1 (1);POLY (1);2.4.2.30 (1);POLYMERASE (1)
778	3	1.20563	2	IPF745 (2);DEHA0F07326G (1);IPF (1);HANSENII (1);CA5508 (1);8538.1 (1);DUF803 (1);DEBARYOMYCES (1);MEMBRANE (1)
780	3	1.69595	2	OXIDASE (3);AMINE (2);COPPER (2);LYSYL (1)
781	3	1.80663	2	UNASSIGNED (2);COMPLEX (1);SUBUNIT (1);CONDENSIN (1)
784	3	1.23436	2	TRANSPORTER (1);UNASSIGNED (1);RESISTANCE (1);FNX1 (1);MULTIDRUG (1)
785	3	1.49043	2	EXO-BETA-13-GLUCANASE (3)
788	3	1.74885	2	ANIMAL (1);UNASSIGNED (1);PEROXIDASE (1);HAEM (1)
790	3	1.49106	2	EXO-BETA-13-GLUCANASE (3)
791	3	1.52756	2	SENTRIN (1);PROTEASE (1);PEPTIDASE (1);C48 (1);UNCLASSIFIED (1);SUMO-SPECIFIC (1)
792	3	1.20234	2	TMPA (1);NRPS-LIKE (1);ENZYME (1);UNCLASSIFIED (1)
793	3	1.27032	2	EFFLUX (3);ENCT (3)
796	3	1.29842	2	ANNHA1 (3);EXCHANGER (3)
797	3	1.59327	2	TRANSPORT-RELATED (2);COMPLEX (1);GOLGI (1);GAMMA-1 (1);VESICLE-MEDIATED (1);VACUOLE (1);SUBUNIT (1);GAMMA1-ADAPTIN (1);AP-1 (1)
803	3	1.44239	2	CATALASE (3)
806	3	1.26341	2	GLUTAMATE (3);DECARBOXYLASE (3)
807	3	1.41319	2	ENZYME (3);ACTIVATING (2);UBIQUITIN (1);NEDD8 (1);UBIQUITIN-ACTIVATING (1);E1-LIKE (1)
808	3	1.27314	2	TRANSPORTER (1);HEXOSE (1);EFFECT (1);DETECTABLE (1);STL1 (1);HAD (1);YEAST (1);REMARK (1);GLUCOSE (1);GROWTH (1)
810	3	1.3328	2	UNASSIGNED (2);UNCLASSIFIED (1)
811	3	1.47881	2	UNASSIGNED (3)
812	3	1.5059	2	SECRETED (2);LARGE (2)
814	3	1.74352	2	UNASSIGNED (3)
816	3	1.4011	2	UNCLASSIFIED (2);PROX1 (1)
819	3	1.56171	2	UNASSIGNED (2);UNCLASSIFIED (1)
820	3	1.26906	2	TRANSCRIPTION (2);FACTOR (2);ANK (1)
821	3	1.36452	2	UNASSIGNED (3)
822	3	1.76895	2	UNASSIGNED (2);UNCLASSIFIED (1)
827	3	1.29348	2	EFFLUX (2);ENCT (1);UNCLASSIFIED (1)
828	3	1.46123	2	ADAPTIN (1);CLATHRIN (1);BETA-3A (1);BINDING (1);VESICLE-MEDIATED (1);AP3-COMPLEX (1);SUBUNIT (1);TRANSPORT-RELATED (1)
830	3	1.898	2	UBIQUITIN (3);ME446 (3)
831	3	1.42512	2	UNCLASSIFIED (2);TRANSCRIPTION (1);FACTOR (1)
832	3	1.49106	2	UNASSIGNED (3)
833	3	1.49341	2	UNASSIGNED (1);UNCLASSIFIED (1)
837	3	1.25203	2	HERPES (1);UNASSIGNED (1);BLLF1 (1);UNCLASSIFIED (1)
838	3	1.80522	2	TRANS (2);FUNGAL (2);TRANSCRIPTION (1);NIT-4 (1);ASSIMILATION (1);FACTOR (1);NITROGEN (1)
839	3	1.24873	2	UNASSIGNED (2);CYCLIN (2);S-SPECIFIC (1);PCL1 (1);HCS26 (1)
842	3	1.27377	2	UNASSIGNED (1);OXIDOREDUCTASES (1);SIMILARITY (1);BACTERIA (1);VARIOUS (1)
844	3	1.61164	2	PHOSPHATASE (1);SYNAPTOJANIN (1);SAC1 (1);HOMOLOG (1);ISOFORM (1);INOSITOL (1);PHOSPHATIDYLINOSITOL (1);CG9128-PA (1)
845	3	1.30384	2	ENDODEOXYRIBONUCLEASE (2);ALPHA (1);SUBUNIT (1);ATP (1);SYNTHASE (1)
846	3	1.21647	2	URIDYLYLTRANSFERASE (3);UTP-GLUCOSE-1-PHOSPHATE (2);UTP--GLUCOSE-1-PHOSPHATE (1)
847	3	1.61352	2	UNCLASSIFIED (2);UNASSIGNED (1)
850	3	1.21725	2	UNCLASSIFIED (2);YMR047C (1);NUCLEAR (1);Q02630 (1);NUP116 (1);PORE (1)
851	3	1.26592	2	UNASSIGNED (1);OXIDOREDUCTIN (1);UNCLASSIFIED (1)
852	3	1.53251	2	MANNOSYLTRANSFERASE (2);UNCLASSIFIED (1);DOLICHYL-PHOSPHATE-MANNOSE-PROTEIN (1)
853	3	1.31255	2	UNASSIGNED (2);ASP (1)
855	3	1.74697	2	UNASSIGNED (3)
856	3	1.67781	2	UNCLASSIFIED (1)
859	3	1.41711	2	UNASSIGNED (1);UNCLASSIFIED (1)
861	3	1.59499	2	POTASSIUM (3);TRANSPORTER (2);TRANSPORT (1);HIGH-AFFINITY (1)
862	3	1.60693	2	UNASSIGNED (3)
865	3	1.51791	2	PHENYLALANINE (3);AMMONIA-LYASE (3)
866	3	1.20092	2	UNCLASSIFIED (2);UNASSIGNED (1)
867	3	1.54256	2	DNA (2);HELICASE (2);HELICASES (1);REPLICATION (1);DNA2 (1)
868	3	1.52874	2	UNASSIGNED (2);DEACETYLASE (1);ARYLACETAMIDE (1)
869	3	1.46516	2	UNASSIGNED (2);UNCLASSIFIED (1)
872	3	1.35259	2	UNCLASSIFIED (3)
873	3	1.4993	2	ANTHRANILATE (2);SYNTHASE (2);ACID (1);COMPONENT (1);SYNTHETASE (1);PARA-AMINOBENZOIC (1)
876	3	1.31867	2	UNCLASSIFIED (2);UNASSIGNED (1)
880	3	1.22447	2	UNASSIGNED (3)
885	3	1.50613	2	UNASSIGNED (2);UNCLASSIFIED (1)
886	3	1.87822	2	POLYMERASE (3);RNA (3);DNA-DIRECTED (2);POLYPEPTIDE (2);KDA (1);SECOND (1);SUBUNIT (1);LARGEST (1);DNA-DEPENDENT (1);III (1)
888	3	1.6771	2	PHOSPHOLIPASE (2);SPO14 (1)
889	3	1.70584	2	UNASSIGNED (2);UNCLASSIFIED (1)
894	3	1.75482	2	CELL (1);CAMP-REGULATED (1);N-TERMINAL (1);HALF (1);FACTOR (1);ALL (1);HOMOLOGS (1);SIMILARITIES (1);P43069 (1);GUANINE (1)
895	3	1.24708	2	SPCC31H12.08C (2);SPBC9B6.11C (1)
900	3	1.34505	2	5-OXOPROLINASE (1);HYDANTOINASE (1);CYTOPLASM (1)
902	3	1.97478	2	AMIDOHYDROLASE (3);PRECURSOR (2)
903	3	1.57898	2	PROTEASE (3);SUBTILISIN-LIKE (3);PRECURSOR (2)
904	2	1.03607	2	UNCLASSIFIED (2)
907	2	1.28335	2	UBIQUITIN (1);PROTEASE (1);FI15G04 (1);SPECIFIC (1)
908	2	1.27534	2	TRANSPORTER (2);MFS (1);MULTIDRUG (1)
909	2	1.25933	2	P450 (1);UNCLASSIFIED (1);CYTOCHROME (1)
912	2	1.32056	2	COLI (1);CATION (1);TETA (1);UNASSIGNED (1);ANTIPORTER (1);ENCODES (1);TETRACYCLINE (1);PROTON (1)
913	2	1.19621	2	UNASSIGNED (1);XYLANASE (1)
918	2	1.13122	2	UNASSIGNED (1);UNCLASSIFIED (1)
919	2	1.15006	2	UNASSIGNED (2)
920	2	1.14158	2	ROSSMANN (1);FOLD (1);ZGC (1);NAD-BINDING (1);OXIDOREDUCTASE (1)
921	2	1.26592	2	UNASSIGNED (1);UNCLASSIFIED (1)
922	2	1.14629	2	BETA-1 (2);BINDING (2);3-GLUCAN (2)
923	2	1.28194	2	CA2-INDEPENDENT (1);MEMBRANE-BOUND (1);UNASSIGNED (1);INTRACELLULAR (1);PHOSPHOLIPASE (1)
924	2	1.04078	2	RTA1 (1)
925	2	1.02147	2	TRANSPORTER (1);UNASSIGNED (1);MITOCHONDRIAL (1);YMC1 (1);POTENTIAL (1);INNER (1);MEMBRANE (1)
928	2	1.14864	2	UNASSIGNED (2)
929	2	1.08129	2	UNASSIGNED (1);UNCLASSIFIED (1)
930	2	1.1981	2	ACID (2);NEUTRAL (2);PERMEASE (2);AMINO (2)
932	2	0.966837	2	GENE (2);APOPTOSIS-LINKED (2)
933	2	1.07234	2	DEHYDROGENASE (2);ACID (1);PYRUVATE (1);COMPONENT (1);BETA (1);BRANCHED (1);SUBUNIT (1);MITOCHONDRIAL (1);CHAIN (1);ALPHA-KETO (1)
934	2	0.816588	2	UNASSIGNED (1);UNCLASSIFIED (1)
936	2	0.883941	2	UNCLASSIFIED (1)
937	2	1.11756	2	SPAPJ696.02 (1)
938	2	0.971547	2	RIBOSOMAL (1)
941	2	1.14676	2	PHOSPHATASE (1);DPP1 (1);METABOLISM-RELATED (1);PHOSPHOLIPID (1);PYROPHOSPHATE (1);DIACYLGLYCEROL (1)
942	2	1.06151	2	DIFFERENT (1);UNASSIGNED (1);DEHYDROGENASES (1);SPECIFICITIES (1)
943	2	0.861804	2	UNASSIGNED (1);UNCLASSIFIED (1)
944	2	1.20375	2	ALPHA-AMYLASE (2)
945	2	1.08506	2	RESPONSE (2);RDS1P (2);STRESS (2)
950	2	1.15194	2	UNASSIGNED (1);UNCLASSIFIED (1)
952	2	1.11238	2	UNASSIGNED (2)
953	2	1.10248	2	UNASSIGNED (1);UNCLASSIFIED (1)
954	2	1.10531	2	UNASSIGNED (1);METR (1)
955	2	1.04785	2	LIPASE (1);THIOESTERASE (1)
956	2	1.28005	2	UNCLASSIFIED (2)
959	2	1.151	2
960	2	1.30266	2	OXIDASE (1);UNASSIGNED (1);ALCOHOL (1)
961	2	1.10625	2	METHYLESTERASE (1);PECTIN (1)
962	2	1.09165	2	4-AMINOBENZOATE (1);UNASSIGNED (1);HYDROXYLASE (1)
964	2	1.04926	2	PRECURSOR (1);CATECHOL (1);ACTIVITY (1);CIS (1);PROTOCATECHUATE (1);CATALYTIC (1)
965	2	1.1802	2	UNASSIGNED (1);UNCLASSIFIED (1)
967	2	0.959301	2	INTEGRAL (1);MEMBRANE (1)
968	2	1.05303	2	UNASSIGNED (1);UNCLASSIFIED (1)
969	2	1.25697	2	DEHYDROGENASE (2);D-LACTATE (2);OXIDOREDUCTASE (1);ISOFORM (1);CYTOCHROME (1)
970	2	1.30125	2	KINASE (2);THREONINE (1);SERINE (1);PRP4 (1)
972	2	1.29183	2	UNASSIGNED (2)
973	2	1.21129	2	UNASSIGNED (1);UNCLASSIFIED (1)
974	2	1.04644	2	UNASSIGNED (2)
975	2	1.06622	2	UNASSIGNED (1)
977	2	1.32809	2	FLAVIN-BINDING (1);FLAVIN-CONTAINING (1);MONOOXYGENASE (1);MONOOXYGENASE-LIKE (1)
978	2	0.928686	2	TRANSPORTER (1);UNASSIGNED (1);COPPER (1)
979	2	1.1656	2	DUF1479 (2)
980	2	1.17172	2	MANNANASE (2);PRECURSOR (1);CEL4B (1)
983	2	1.04691	2	UNASSIGNED (2)
985	2	1.07658	2	UNASSIGNED (1);UNCLASSIFIED (1)
987	2	1.16842	2	UNASSIGNED (2)
991	2	1.2565	2	TRYPTOPHAN (1);DIMETHYLALLYL (1);SIRD-LIKE (1);UNCLASSIFIED (1);SYNTHASE (1)
993	2	1.07281	2	OXALOACETATE (2);CARRIER (2)
995	2	1.05444	2	CYTOPLASM (2)
997	2	1.0389	2	UNASSIGNED (2)
998	2	1.02713	2	SHORT (1);UNASSIGNED (1);DEHYDROGENASE (1);CHAIN (1);OXIDOREDUCTASE (1)
999	2	1.19716	2	UNASSIGNED (2)
1000	2	1.11709	2	UNASSIGNED (2)
1001	2	1.19433	2	UNASSIGNED (1);FLUG (1)
1004	2	1.17361	2	UNASSIGNED (2)
1006	2	1.31208	2	CRESS. (1);LOC553453 (1);SIMILARITY (1);ARABIDOPSIS (1);MOUSE-EAR (1);INTRACELLULAR (1);THALIANA (1)
1007	2	1.08412	2	KINASE (2);COG1461 (1);UNCLASSIFIED (1);DIHYDROXYACETONE (1)
1008	2	1.17361	2	BETA (2);PROTEIN-FARNESYL (1);SUBUNIT (1);CHAIN (1);TRANSFERASE (1);GERANYLGERANYLTRANSFERASE (1)
1009	2	1.31208	2	UNASSIGNED (1);UNCLASSIFIED (1)
1010	2	1.26969	2	HEXOSE (1);UNCLASSIFIED (1);TRANSPORT-RELATED (1)
1011	2	1.32527	2	DAMAGED (2);BINDING (2);DNA (2)
1016	2	1.04408	2	REDUCTASE (2);SPAC513.07 (1);CINNAMOYL-COA (1);FLAVONOL (1)
1019	2	1.15382	2	UNASSIGNED (1);WD40 (1)
1020	2	1.14817	2	REDUCTASE (2);RIBONUCLEOTIDE (2);SMALL (2);SUBUNIT (2)
1021	2	1.07187	2	UNASSIGNED (1)
1023	2	1.09542	2	UNASSIGNED (2)
1026	2	1.32998	2	OXIDASE (2);NADPH (2);ISOFORM (2)
1027	2	1.15759	2	GAMMA-LYASE (1);P31373 (1);CYSTATHIONINE (1);CYS3 (1);YAL012W (1)
1029	2	1.15382	2	UNASSIGNED (1)
1034	2	1.07564	2	P53843 (1);IST1 (1);YNL265C (1)
1035	2	1.0681	2	UNASSIGNED (2)
1036	2	1.04549	2	UNASSIGNED (1);ZGC (1)
1040	2	1.08977	2	UNASSIGNED (2)
1042	2	0.986619	2	DEHA0F24992G (1);HANSENII (1);UNCLASSIFIED (1);DEBARYOMYCES (1)
1045	2	1.2857	2	TRANSCRIPTION (1);SRF-TYPE (1);FACTOR (1);UNCLASSIFIED (1);RLMA (1)
1046	2	0.995568	2	UNASSIGNED (1);PLOIDY (1);MOB2 (1);MAINTENANCE (1)
1047	2	1.1152	2	UNASSIGNED (2)
1048	2	1.06528	2	HYDROXYLASE (2);DEOXYHYPUSINE (2)
1049	2	0.835428	2	UNCLASSIFIED (2)
1050	2	0.868398	2	UNASSIGNED (1);UNCLASSIFIED (1)
1051	2	1.17078	2	UNASSIGNED (1);EXPORTED (1)
1056	2	1.1331	2	TRANSPORTER (1);MFS (1);ACID (1);FACILITATOR (1);MAJOR (1);PERMEASE (1);NICOTINIC (1);THE (1);TNA1 (1);SUPERFAMILY (1)
1057	2	1.19056	2	UNASSIGNED (1);UNCLASSIFIED (1)
1058	2	1.23766	2	TRANSCRIPTASE (2);RIBONUCLEASE (2);REVERSE (2)
1059	2	1.08412	2
1060	2	1.05633	2	BIOSYNTHESIS-LIKE (1);EPIMERASE (1);PHENAZINE (1)
1062	2	1.08741	2	CHECKPOINT (1);SONA (1);MITOTIC (1);SPLEEN (1);BUB3 (1);ISOFORM (1)
1066	2	1.14252	2	NADH (2);FLAVIN (2);OXIDOREDUCTASE (2);REDUCTASE (1);12-OXOPHYTODIENOATE (1)
1070	2	0.995568	2	UNASSIGNED (2)
1073	2	1.04361	2	UNASSIGNED (2)
1075	2	0.920208	2	UNASSIGNED (2)
1084	2	1.09259	2	UNASSIGNED (1);UNCLASSIFIED (1)
1085	2	0.998394	2	YOP1 (1);PATHOGENICITY (1)
1086	2	1.33092	2	UNASSIGNED (1);UNCLASSIFIED (1)
1088	2	1.15571	2	DEACETYLASE (2);N-ACETYL-GLUCOSAMINE-6-PHOSPHATE (2)
1091	2	1.17549	2	UNASSIGNED (2)
1092	2	1.04361	2	UNASSIGNED (2)
1094	2	1.15948	2	UNASSIGNED (1);UNCLASSIFIED (1)
1097	2	0.837312	2	UNCLASSIFIED (2)
1098	2	1.27628	2	METHYLMALONYL-COA (1);PROPIONYL-COA (1);CARBOXYLASE (1);DECARBOXYLASE (1);ALPHA (1);SUBUNIT (1)
1099	2	1.12603	2	PRECURSOR (1);BRANCHED-CHAIN-AMINO-ACID (1);MITOCHONDRIAL (1);AMINOTRANSFERASE (1)
1101	2	0.900897	2	UNASSIGNED (1);UNCLASSIFIED (1)
1104	2	0.936222	2	UNCLASSIFIED (1)
1105	2	1.15759	2	UNASSIGNED (1);TRANS-HEXAPRENYLTRANSTRANSFERASE (1)
1111	2	1.15335	2	UNASSIGNED (2)
1112	2	1.2532	2	ORF (1);FAD (1);REPRESENTS (1);2-MONOOXYGENASE (1);DEPENDENT (1);THIS (1);REMARK (1);PHENOL (1);MONOOXYGENASE (1)
1114	2	1.12227	2	UNASSIGNED (2)
1115	2	1.25179	2	UNASSIGNED (1);UNCLASSIFIED (1)
1117	2	1.03419	2	UNASSIGNED (2)
1119	2	1.03231	2	AGGLUTININ (2)
1120	2	1.33045	2	UNASSIGNED (2)
1121	2	0.899955	2	RIBOSOMAL (2);60S (2);L24 (1);L24-A (1)
1122	2	0.89289	2
1124	2	1.2386	2	UNASSIGNED (2)
1126	2	1.23107	2	UTP-GLUCOSE-1-PHOSPHATE (2);URIDYLYLTRANSFERASE (2)
1132	2	1.32433	2	NUCLEOLAR (1);GTP-BINDING (1);LOC496093 (1)
1133	2	1.1689	2	TRANSPORTER (1);TRI-VALENT (1);CATION (1);INORGANIC (1);UNCLASSIFIED (1);DI- (1)
1134	2	1.30407	2	UNASSIGNED (1);UNCLASSIFIED (1)
1135	2	1.06292	2	DIPHOSPHOKINASE (1);CG6767-PA (1);ISOFORM (1);RIBOSE-PHOSPHATE (1)
1137	2	1.30172	2
1139	2	1.00357	2	UNASSIGNED (1)
1140	2	1.13593	2	UNASSIGNED (2)
1142	2	1.32527	2	ARYLSULFATASE (1);UNCLASSIFIED (1)
1143	2	1.20563	2	DIPHOSPHATASE (2);NAD (2)
1144	2	1.19998	2	UNCLASSIFIED (2)
1147	2	1.09259	2	DEACETYLASE (1);N-ACETYLGLUCOSAMINE-6-PHOSPHATE (1);UNCLASSIFIED (1)
1149	2	1.07422	2	DEHYDROGENASE (1);MALATE (1)
1150	2	1.30596	2	PHOSPHATE (2);SODIUM (2);INORGANIC (2);SYMPORTER (2)
1151	2	1.21081	2	PROTEIN-VACUOLAR (1);TARGETING-RELATED (1)
1155	2	1.08883	2	UNASSIGNED (1);UNCLASSIFIED (1)
1156	2	1.20846	2	GLYCOSIDE (1);HYDROLASE (1);ENDOGLUCANASE (1);GLUCANASE (1)
1157	2	1.22023	2	UNASSIGNED (2)
1158	2	1.32291	2	AMIDASE (2)
1164	2	1.08506	2	UNASSIGNED (1);UNCLASSIFIED (1)
1165	2	0.953649	2	CHECKPOINT (2);HUS1 (2)
1166	2	1.16136	2	UNASSIGNED (2)
1167	2	1.27205	2	METHIONINE (2);HIGH (2);PERMEASE (2);AFFINITY (2);MUP1 (1);ENCODES (1);THE (1)
1168	2	0.932454	2	GCN5-RELATED (1);UNCLASSIFIED (1);N-ACETYLTRANSFERASE (1)
1169	2	1.19386	2	FAD (1);DEPENDENT (1);UNCLASSIFIED (1);OXIDOREDUCTASE (1);SUPERFAMILY (1)
1172	2	1.09401	2	UNCLASSIFIED (1);OXIDOREDUCTASE (1);ZINC-BINDING (1);TOXD (1)
1176	2	0.981909	2	ACYL-PROTEIN (1);THIOESTERASE (1);MGC80756 (1)
1178	2	1.1802	2	UNASSIGNED (1);SITE (1);APYRIMIDINIC (1);DNA-APURINIC (1);LYASE (1)
1184	2	0.9918	2	UNASSIGNED (1);UNCLASSIFIED (1)
1186	2	0.899484	2	MAPEG (1);F1E22.17 (1)
1188	2	0.901368	2	THIOESTERASE (2)
1191	2	1.25744	2	ENT2 (1);GOLGI (1);CLATHRIN (1);TRANSPORT (1);BINDING (1);ENT3 (1);ENDOSOME (1)
1193	2	0.955062	2	UNCLASSIFIED (2)
1194	2	0.922563	2	ARD (2);UNCLASSIFIED (1)
1196	2	1.27911	2	MEIOTIC (2);RECOMBINATION-RELATED (2)
1197	2	1.00075	2	HISTONE (2);ACETYLTRANSFERASE (2);ESA1 (1)
1198	2	0.827892	2	UNCLASSIFIED (2)
1199	2	1.22918	2	UNASSIGNED (1);HST3 (1)
1201	2	1.14346	2	UNASSIGNED (2)
1203	2	1.33092	2	PC-1 (1);P450 (1);UNCLASSIFIED (1);CYTOCHROME (1);MONOOXYGENASE (1)
1204	2	1.14064	2	UNASSIGNED (1);UNCLASSIFIED (1)
1205	2	1.29136	2	UNASSIGNED (2)
1207	2	1.31962	2	UNASSIGNED (1);UNCLASSIFIED (1)
1209	2	1.29418	2	PC-1 (1);UNASSIGNED (1);P450 (1);CYTOCHROME (1);MONOOXYGENASE (1)
1210	2	1.12933	2	MOSC (1);UNCLASSIFIED (1)
1212	2	1.32951	2	TRANSFORMER-2-LIKE (1);UNASSIGNED (1)
1213	2	1.2777	2	TRANSPORTER (2);MULTIDRUG (2)
1214	2	0.924918	2	DEHA0G19030G (1);ALLERGEN (1);HANSENII (1);DEBARYOMYCES (1)
1215	2	1.08317	2	UNASSIGNED (1);UNCLASSIFIED (1)
1216	2	1.00028	2	UNASSIGNED (2)
1217	2	1.29889	2	UNASSIGNED (1)
1218	2	0.84108	2	UNASSIGNED (1);UNCLASSIFIED (1)
1220	2	1.14629	2	UNASSIGNED (1);ELAC (1);HOMOLOG (1)
1225	2	0.942816	2	COMPLEX (1);GOLGI (1);ADAPTOR (1);VACUOLE (1);SIGMA (1);SUBUNIT (1);AP-1 (1);TRANSPORT-RELATED (1)
1226	2	1.0568	2	UNASSIGNED (1);UNCLASSIFIED (1)
1230	2	1.11991	2	ISOMERASE (1);DISULFIDE (1);DISULFIDE-ISOMERASE (1)
1232	2	1.26592	2	UNASSIGNED (1);UNCLASSIFIED (1)
1235	2	0.933867	2	NONHISTONE (2);CHROMOSOMAL (1)
1238	2	1.21317	2	SYNTHASE (2);CITRATE (1);EMERICELLA (1);METHYLCITRATE (1);MCSA (1);Q9TEM3 (1);NIDULANS (1)
1239	2	1.18962	2	UNCLASSIFIED (1);OS05G0496400 (1)
1240	2	1.1444	2	UNASSIGNED (2)
1241	2	1.11049	2	ALTERNATIVE (1);OXIDASE (1);PRECURSOR (1);UNASSIGNED (1);MITOCHONDRIAL (1)
1242	2	0.931512	2	RIBOSOMAL (2);L17 (2);60S (2)
1244	2	1.30643	2	NADH (1);REDUCTASE (1);OXIDOREDUCTASE-LIKE (1);FUMARATE (1);FAD-DEPENDENT (1)
1248	2	1.21882	2	UNASSIGNED (1);UNCLASSIFIED (1)
1250	2	1.18491	2	SPAC56E4.03 (2)
1252	2	1.20846	2	KINESIN (1);UNCLASSIFIED (1)
1253	2	1.16466	2	UNASSIGNED (2)
1254	2	1.2273	2	SQUALENE (2);SYNTHASE (2)
1255	2	1.3102	2	UNASSIGNED (2)
1256	2	1.04267	2	PHOSPHATASE (1);ACID (1);FRAMESHIFT (1)
1257	2	1.21553	2	UNCLASSIFIED (2)
1259	2	0.946113	2	UNASSIGNED (1);UNCLASSIFIED (1)
1262	2	1.31208	2	UNASSIGNED (1);CORYMBOSA2 (1)
1263	2	1.17266	2	DEHYDROGENASE (2);OXIDOREDUCTASE (2);CYTOCHROME (2);D-LACTATE (2)
1269	2	1.11991	2	UNASSIGNED (2)
1270	2	1.01252	2	UNASSIGNED (2)
1272	2	1.08317	2	UNASSIGNED (2)
1275	2	1.18208	2	ZNMC (1);LIKE (1);MULTI-DOMAIN (1);MMP (1);METALLOPROTEASE (1)
1278	2	1.14158	2	STEROL (3);DEHYDROGENASE (2);DECARBOXYLASE (1);C-4 (1);C-3 (1)
1279	2	1.24802	2	TRANSPORTER (1);HEXOSE (1);UNCLASSIFIED (1)
1280	2	0.880644	2	UNCLASSIFIED (1)
1281	2	1.01865	2	23-BISPHOSPHOGLYCERATE-DEPENDENT (1);UNASSIGNED (1);MUTASE (1);PHOSPHOGLYCERATE (1)
1284	2	1.19716	2	UNCLASSIFIED (2)
1285	2	1.09024	2	DUF1348 (2)
1287	2	1.21223	2	TRANSCRIPTION (1);REGULATOR (1);MGC81069 (1)
1288	2	1.21223	2	CYCLOISOMERASE (1);SPBC8E4.05C (1);3-CARBOXY-CISCIS-MUCONATE (1)
1289	2	1.10578	2	UNASSIGNED (2)
1290	2	1.17408	2	NAPHTHALENE (2);PRECURSOR (2);SALICYLATE (2);STUTZERI (2);INVOLVED (2);METABOLISM. (2);NAHW (2)
1292	2	1.30454	2	UNASSIGNED (2)
1295	2	1.12368	2	UNASSIGNED (2)
1299	2	0.98238	2	URACIL (2);PHOSPHORIBOSYLTRANSFERASE (2)
1300	2	0.873579	2	KIN28 (1);KINASE (1);DEPENDENT (1);REMARK (1);INTERACTS (1);THE (1);SPCC1442.14C (1);CYCLIN (1);HNT1 (1)
1301	2	0.953178	2	CUTINASE (2);PRECURSOR (2)
1302	2	1.15759	2	TRANS-HEXAPRENYLTRANSTRANSFERASE (2)
1303	2	1.30596	2	PRECURSOR (1);OXIDASE (1);NADPH (1);FRAMESHIFT (1)
1305	2	0.985206	2	UNASSIGNED (1);UNCLASSIFIED (1)
1307	2	1.10201	2	UNASSIGNED (2)
1308	2	1.09919	2	NUCLEASE (2);BIFUNCTIONAL (1);LE1 (1)
1311	2	1.1802	2	METABOLISM-RELATED (1);LIPID (1);UNCLASSIFIED (1)
1314	2	1.31302	2	FERRIC (1);REDUCT (1);UNASSIGNED (1)
1317	2	1.31491	2	AMINO-ACID (2);N-ACETYLTRANSFERASE (2)
1319	2	0.887238	2	RIBONUCLEOPROTEIN (1);SM-LIKE (1);SMALL (1);NUCLEAR (1);SNRNA-ASSOCIATED (1);LSM8 (1);LSM1 (1)
1320	2	1.26875	2	REGULATOR (1);LIKE (1);KERATIN (1);CRAFT (1);SHUTTLE (1);TRANSCRIPTIONAL (1)
1321	2	1.08223	2	UNASSIGNED (2)
1322	2	1.25933	2	IMPORTIN (2);ALPHA (2);SUBUNIT (2)
1323	2	0.95412	2	PHOSPHATIDYL-N-METHYLETHANOLAMINE (1);PEMT (1);N-METHYLTRANSFERASE (1)
1324	2	0.95883	2	UNASSIGNED (2)
1325	2	1.25368	2	POLYA (2);TRANSPORT (2);PIM1 (2);RNA (2)
1326	2	0.956475	2	MANGANESE (2);SUPEROXIDE (2);DISMUTASE (2)
1327	2	1.20846	2	SIRD (2)
1328	2	0.986619	2	GLYCOSIDE (2);HYDROLASE (2)
1329	2	1.02854	2
1330	2	1.17737	2	ACID-INDUCIBLE (1);BAIF (1);L-CARNITINE (1);ENZYME (1);CAIB (1);BILE (1);DEHYDRATASE (1)
1337	2	1.20092	2	L-FUCOSE (2);PERMEASE (2)
1338	2	1.07517	2	LIM15 (1);DMC1 (1);RAD1 (1);HOMOLOG (1)
1339	2	1.07894	2	HYDROLASE (1);CARBOXYLS (1);FOLD (1);REMARK (1);MOUNTED (1);REMOVES (1);CARBOXYL (1);TIM-BARREL (1);METAL-DEPENDENT (1);GROUPS (1)
1343	2	1.06904	2	UNCLASSIFIED (2)
1344	2	0.971076	2
1345	2	1.03325	2	TRANSCRIPTION (1);FACTOR (1);RESPIRATION-RELATED (1);AEROBIC (1);FET5 (1)
1346	2	1.01818	2	UNASSIGNED (1)
1351	2	1.1444	2	UNASSIGNED (2)
1358	2	1.07046	2	UNASSIGNED (1)
1359	2	1.04738	2	UNASSIGNED (2)
1360	2	1.30501	2	ARYLSULFATASE (2)
1362	2	1.28853	2	UNASSIGNED (1);CYTOPLASM (1)
1363	2	1.06009	2	CASEIN (2);KINASE (2);BETA-2 (1);BETA (1);SUBUNIT (1);CHAIN (1)
1364	2	0.894774	2	RIBOSOMAL (1);UNASSIGNED (1);ERYGR (1);RL2A (1);60S (1);L27A (1)
1365	2	1.3069	2	CAPSULAR (1);CAP60P (1);ASSOCIATED (1)
1367	2	0.923034	2	UNCLASSIFIED (2)
1369	2	1.08035	2	UNASSIGNED (2)
1370	2	1.05774	2	EXONUCLEASE (2)
1372	2	1.03749	2	UNASSIGNED (1);UNCLASSIFIED (1)
1376	2	1.04314	2	UNASSIGNED (1)
1377	2	0.899484	2	UNCLASSIFIED (2)
1379	2	1.07658	2	DMC1 (1);RAH1 (1);HOMOLOGUE (1)
1382	2	0.882528	2	UNCLASSIFIED (2)
1384	2	0.932454	2	DUF427 (2)
1385	2	1.27157	2	LYSINE-79 (2);N-METHYLTRANSFERASE (2);SPECIFIC (2);HISTONE-LYSINE (2)
1386	2	1.16136	2	UNCLASSIFIED (2)
1387	2	1.07517	2	NMRA-LIKE (2);DOMAIN-CONTAINING (1)
1389	2	1.12509	2	GTP (2);CYCLOHYDROLASE (2)
1391	2	0.995568	2	UNASSIGNED (2)
1394	2	1.08317	2	UNASSIGNED (1);UNCLASSIFIED (1)
1395	2	1.08223	2	FACILITATOR (1);PERMEASES (1);GLYCEROL (1);UPTAKE (1);AQUAPORIN (1)
1397	2	1.16842	2	BINDING (1);OXYSTEROL (1);OBPA (1)
1398	2	1.08459	2	UNASSIGNED (2)
1403	2	0.889122	2	UNCLASSIFIED (2)
1404	2	1.18679	2	RETROELEMENT (1);UNASSIGNED (1)
1405	2	1.32527	2	KINASE (2);GLYCERONE (1);DIHYDROXYACETONE (1);ISOFORM (1)
1407	2	1.22824	2	TRANSPORTER (2);MEMBRANE (2)
1408	2	1.13922	2	N-ACETYLHEXOSAMINIDASE (2)
1409	2	1.0097	2	DEPENDENT (1);EPIMERASE (1);NAD (1);DEHYDRATASE (1)
1411	2	1.00075	2	UNASSIGNED (2)
1412	2	1.0535	2	DEHYDROGENASES (2);OXIDOREDUCTASES (2);COG0667 (2);ARYL-ALCOHOL (2)
1418	2	1.12085	2	OXIDOREDUCTASE (2);NUCLEOTIDE-DISULPHIDE (1);PYRIDINE (1)
1422	2	1.30643	2	BINDING (2);CENTROMERIC (2);DNA (2)
1424	2	1.00876	2	METALLOPEPTIDASES (1);NEUTRAL (1);SIMILARITY (1);ZINC (1);NIGER (1);THE (1);CONTAINS (1)
1425	2	1.25273	2	PRECURSOR (2);RHAMNOGALACTURONASE (2)
1427	2	0.988974	2	UNASSIGNED (1);UNCLASSIFIED (1)
1431	2	1.33139	2	GTPASE (2);BIOGENESIS (1);RIBOSOME (1);LSG1 (1)
1433	2	0.856623	2	UNASSIGNED (2)
1434	2	1.2273	2	SQUALENE (2);SYNTHASE (2)
1437	2	1.1981	2	SERYL-TRNA (2);SYNTHETASE (2);CYTOPLASMIC (1)
1442	2	1.07046	2	UNASSIGNED (2)
1443	2	1.11285	2	DEHYDROGENASE (2);ISOCITRATE (1);3-ISOPROPYLMALATE (1);NAD (1)
1444	2	1.21788	2	UNCLASSIFIED (2)
1451	2	1.10107	2	UNASSIGNED (2)
1452	2	1.30925	2	VESICLE (2);TRANSPORTER (2);SVOP (2);TRANSPORTERS (2);SYNAPTIC (2)
1454	2	0.9447	2	UNASSIGNED (2)
1455	2	1.07752	2	ENDO-14-BETA-XYLANASE (1);CRG1 (1)
1456	2	1.18679	2	UNASSIGNED (1);UNCLASSIFIED (1)
1457	2	1.12933	2	C576.01C (2);DIOXYGENASE (2)
1460	2	1.17549	2	MGC83728 (1);SORTING (1);NEXIN-3 (1)
1462	2	1.04361	2	Q03161 (1);YMR099C (1);ALDOSE (1);1-EPIMERASE (1)
1463	2	1.02242	2	PATENT (1);EPOXIDATION (1);PENICILLIUM (1);DECUMBENS (1);ENZYME (1);SIMILARITY (1);JP08322560-A (1)
1465	2	0.9918	2	UNASSIGNED (2)
1466	2	0.93999	2	UNASSIGNED (1);INDOLE-DITERPENE (1);BIOSYNTHESIS (1);PAXU (1)
1467	2	1.10767	2	UNASSIGNED (2)
1468	2	1.29324	2	FUMARATE (2);PRECURSOR (1);REDUCTASE (1);ACTIVITY (1);SUCCINATE. (1);ENZYME (1);REDUCTION (1);CATALYTIC (1);CATALYZES (1);THE (1)
1469	2	1.22447	2	UNASSIGNED (1);UNCLASSIFIED (1)
1474	2	1.19716	2	UNASSIGNED (2)
1477	2	1.06151	2	GLYCOSIDE (1);HYDROLASE (1);ENDO-BETA-D-14-GLUCANASE (1)
1478	2	1.18114	2	POLYSACCHARIDE (2);CPS1P (2);SYNTHASE (2)
1479	2	1.22353	2	DEACETYLASE (2);HISTONE (2);SIR2 (1)
1480	2	1.24049	2	DEACETYLASE (2);POLYSACCHARIDE (2)
1481	2	1.14723	2	SMR (1);CYTOPLASM (1)
1482	2	1.07281	2	UNASSIGNED (1);UNCLASSIFIED (1)
1486	2	1.13169	2	UNASSIGNED (1);BRANCHED (1);BCAT1 (1);CHAIN (1);AMINOTRANSFERASE (1)
1487	2	1.07988	2	UNASSIGNED (2)
1488	2	1.1915	2	GDA1P (2)
1490	2	1.2061	2	MITOCHONDRIAL (2);CARRIER (2);SOLUTE (1)
1491	2	0.990858	2	AMIDOHYDROLASE (2)
1496	2	1.013	2	CELL (1);RESPONSE (1);UNASSIGNED (1);CYCLE (1);PHEROMONE-RELATED (1);ARREST (1)
1497	2	1.15995	2	AMINOTRANSFERASE (2);ASPARTATE (2);OXALOACETIC (1);GLUTAMIC (1);AAT2 (1);GOT1 (1);MITOCHONDRIAL (1);TRANSAMINASE (1)
1499	2	0.895716	2	AGG2 (1)
1500	2	1.06151	2	MONOPHOSPHATASE (2);INOSITOL (2);QUTG (1)
1502	2	1.0422	2	UNASSIGNED (2)
1504	2	1.31867	2	ACYL-COA (1);DEHYDROGENASE (1);UNCLASSIFIED (1)
1506	2	1.17643	2	PRECURSOR (1);EXOPG (1);EXOPOLYGALACTURONASE (1);14- (1);GALACTURONIDEGALACTURONOHYDROLASE (1);3.2.1.67 (1);UNCLASSIFIED (1);POLY14-ALPHA-D- (1);GALACTURAN (1);ALPHA-GALACTURONIDASE (1)
1507	2	1.15665	2	UNASSIGNED (1);PARTICLE (1);LIPID (1)
1508	2	1.11709	2	PROTEASE (1);UNCLASSIFIED (1)
1511	2	1.29607	2	UNASSIGNED (2)
1512	2	0.979554	2	UNCLASSIFIED (1)
1514	2	1.04361	2	DEHYDROGENASE (1);ADH (1);MANNITOL (1);ZINC (1);NADP-DEPENDENT (1)
1515	2	1.24473	2	GA12041-PA (1);MITOCHONDRION (1)
1519	2	1.24849	2	UNASSIGNED (1);BETA (1);SDH (1)
1522	2	1.17832	2	UNCLASSIFIED (2)
1523	2	0.931512	2	TRANSPORT (1);RETROGRADE (1);UNCLASSIFIED (1);ENDOSOME (1);GOLGI-RELATED (1)
1524	2	1.29795	2	UNASSIGNED (1);UNCLASSIFIED (1)
1525	2	1.02477	2	UNCLASSIFIED (2)
1526	2	1.24614	2	UNASSIGNED (2)
1529	2	1.19292	2	N-GLYCOSYLASE (1);ALKYLBASE (1);DNA (1);UNCLASSIFIED (1)
1533	2	1.086	2
1534	2	1.31491	2	UNASSIGNED (1);UNCLASSIFIED (1)
1535	2	1.31396	2	UNASSIGNED (1);UNCLASSIFIED (1)
1537	2	0.920208	2	UNASSIGNED (2)
1539	2	0.920679	2	UNASSIGNED (2)
1541	2	1.11567	2	P24ING1C (1);VARIANT (1);CHROMATIN (1);MODIFICATION-RELATED (1);YNG2 (1)
1542	2	1.07846	2	NUCLEOSIDE (2);PERMEASE (2);PURINE (2)
1546	2	1.18774	2	P38149 (1);GLUTAMATE (1);YBR281C (1);CARBOXYPEPTIDASE (1)
1548	2	1.17266	2	AMINOACYLASE (2);AMIDASE (1);1-LIKE (1);CARBOXYPEPTIDASE (1);METAL-DEPENDENT (1)
1550	2	1.18727	2	ARGININE (2);N-METHYLTRANSFERASE (2)
1551	2	1.04926	2	ACTIVITY (1);UNASSIGNED (1);NADPH (1);VESTITONE (1);NADP (1);CATALYTIC (1);2-HYDROXYFORMONONETIN (1)
1552	2	1.18962	2	HYDROLASE (2)
1557	2	0.915498	2	RIBOSOMAL (2);S13 (1);40S (1);S18-LIKE (1);30S (1)
1558	2	1.28382	2	UNASSIGNED (1);T3P18.10 (1)
1559	2	1.26215	2	FOLD (1);AMIDOHYDROLASE (1);TIM-BARREL (1);REGULATORY (1);METAL-DEPENDENT (1);THE (1);EXOENZYMES (1);AEPA (1)
1560	2	1.16654	2	AMINOTRANSFERASE (2);CLASSES (1)
1564	2	1.16748	2	METAL (1);ION (1);UNASSIGNED (1);TRANSPORT-RELATED (1)
1568	2	0.996039	2	BINDING (1);CHITIN (1)
1570	2	1.11897	2	UNASSIGNED (2)
1571	2	0.952236	2	UNASSIGNED (1);UNCLASSIFIED (1)
1572	2	1.06481	2	RIBOSOMAL (1);SPCC16C4.15 (1);60S (1)
1573	2	1.26121	2	REGULATOR (1);CELL (1);INHIBITOR (1);NIF1 (1);CHITIN (1);CYCLE (1);SYNTHASE (1)
1576	2	0.912672	2	UNASSIGNED (1);CALMODULIN (1)
1578	2	0.920208	2	PROTEASE (1);SUBUNIT (1);MITOCHONDRIAL (1);SPBC2D10.07C (1);INNER (1);MEMBRANE (1)
1579	2	1.23813	2	X-PRO (1);AMINOPEPTIDASE (1);UNASSIGNED (1)
1581	2	1.06528	2	UNASSIGNED (1);UNCLASSIFIED (1)
1584	2	1.04832	2	OXIDASE (1);METHYLSTEROL (1);STEROL (1);DESATURASE (1);C-4 (1);C-5 (1)
1587	2	1.06245	2	DIFFERENT (1);3-HYDROXYACYL-COA (1);DEHYDROGENASE (1);DEHYDROGENASES (1);SPECIFICITIES (1);IHEYENSIS. (1);OCEANOBACILLUS (1)
1588	2	1.30596	2	CAPSULAR (1);CAP1 (1);ASSOCIATED (1)
1592	2	1.14911	2	MGC81964 (1);CYSTEINE (1);GLYCINE-RICH (1)
1594	2	1.30643	2	CLA4 (1);P48562 (1);UNASSIGNED (1);SER (1);KINASE (1);YNL298W (1);THR (1)
1595	2	1.28853	2	TRANSPORTER (1);UNASSIGNED (1);P87041 (1);UDP-GALACTOSE (1)
1596	2	1.17266	2	UNASSIGNED (2)
1597	2	1.10107	2	KDA (1);FACTOR (1);DNA (1);SUBUNIT (1);ACTIVATOR (1);REPLICATION (1)
1598	2	1.03136	2	PHB1 (1);PROHIBITIN (1);PROTEOLYSIS (1);PEPTIDOLYSIS-RELATED (1)
1600	2	1.12839	2	GUANYL (2);BINDING (2);NUCLEOTIDE (2)
1603	2	0.865572	2	DEFENDER (2);CELL (2);AGAINST (2);DEATH (2);DAD-1 (1)
1604	2	1.27534	2	LONG-CHAIN-FATTY-ACID--COA (1);UNCLASSIFIED (1);LIGASE (1)
1606	2	1.12085	2	REGULATOR (2);CHAPERONE (2)
1608	2	1.05303	2	UNCLASSIFIED (1)
1612	2	1.07187	2	DEHYDROGENASE (2);MAJOR (1);ALCOHOL (1);ZINC-BINDING (1)
1613	2	1.28194	2	ACID (2);FATTY (2);SYNTHASE (2);CYCLOPROPANE (2)
1614	2	1.0827	2	DDR48 (1);UNCLASSIFIED (1);STRESS (1)
1616	2	1.27675	2	DEHYDROGENASE (2);PROLINE (2)
1617	2	1.07375	2	HALOALKANOIC (1);ACID (1);HYDROLASE (1);DEHALOGENASE (1)
1618	2	1.19339	2	PRECURSOR (1);THREONINE (1);MITOCHONDRIAL (1);DEPENDENT (1);ENZYME (1);PYRIDOXAL-PHOSPHATE (1);DEHYDRATASE (1)
1619	2	1.15665	2	DEHA0G02904G (1);UNASSIGNED (1);IPF (1);HANSENII (1);860.1 (1);DEBARYOMYCES (1)
1620	2	1.0535	2	ADP (2);ATP (2);CARRIER (2);EUKARYOTIC (2)
310	5	5.81602	1	POLYKETIDE (4);SYNTHASE (4);PROTEINS (3);MODULES (3);UNASSIGNED (1);MODULAR (1)
393	5	3.88845	1	UNCLASSIFIED (4);UNASSIGNED (1)
406	5	3.64965	1	UNASSIGNED (5)
420	4	3.18101	1	UNASSIGNED (3);UNCLASSIFIED (1)
431	4	2.79997	1	SYNTHASE (3);POLYKETIDE (2);MYCOCEROSATE (1);UNCLASSIFIED (1)
467	4	3.42028	1	UNASSIGNED (3);UNCLASSIFIED (1)
489	4	3.12731	1	UNCLASSIFIED (3);POLYKETIDE (1);SYNTHASE (1)
537	4	3.41981	1	POLYKETIDE (4);SYNTHASE (4);PROTEINS (2);MODULES (2);COG3321 (1)
571	4	3.66425	1	UNASSIGNED (4)
599	3	5.2812	1	MIDASIN (3);PARTIAL (1)
617	3	2.13696	1	BINDING (2);CELL (1);WALL (1);ORGANIZATION (1);PHOSPHOLIPID (1);BIOGENESIS-RELATED (1)
622	3	2.43557	1	FACTOR (2);SPLICING (2);PRE-MRNA (2);HELICASE (1);RNA (1)
634	3	2.13256	1	UNASSIGNED (2);ACL004WP (1)
635	3	2.17542	1	PROTEINS (2);RESISTANCE (2);PLEIOTROPIC (2);DRUG (2);UNCLASSIFIED (1)
680	3	2.16019	1	TRANSPORTER (2);ABC (2);MULTIDRUG (2);CDR1 (1);RESISTANCE (1);POTENTIAL (1)
683	3	2.13947	1	SEQUENCE (3);BINDING (3);SIGNAL (3)
689	3	2.15305	1	UNASSIGNED (1);FRAMESHIFT (1);UNCLASSIFIED (1)
692	3	2.35699	1	CARBAMOYL-PHOSPHATE (1);UNASSIGNED (1);CARBAMOYLTRANSFERASE (1);CHAIN (1);ARGININE-SPECIFIC (1);LARGE (1);ASPARTATE (1);SYNTHASE (1)
700	3	2.61204	1	ACID (1);ADENYLATION (1);COMPONENT (1);SYNTHETASE (1);UNCLASSIFIED (1);PEPTIDE (1);TERMINAL (1);AMINO (1);NON-RIBOSOMAL (1)
703	3	2.16459	1	RESISTANCE (2);BREFELDIN (2);UNCLASSIFIED (1)
705	3	2.14826	1	CHITIN (3);SYNTHASE (3)
710	3	2.71911	1	TAIL (2);MYOSIN (2);UPI0000D8E0CF (1)
716	3	2.22959	1	UNCLASSIFIED (3)
739	3	2.23288	1	SIGNAL (2);TRANSDUCER (2);FACTOR (1);RHO1 (1);GUANINE (1);EXCHANGE (1);NUCLEOTIDE (1)
800	3	2.39632	1	POLYPROTEIN (2);GAG-POL (2);NUCLEOCAPSID (1);RETROTRANSPOSON (1)
826	3	3.98029	1	UNASSIGNED (3)
863	3	2.5574	1	UNASSIGNED (1);AAA (1);ATPASE (1);UNCLASSIFIED (1)
864	3	2.2376	1	ADR307WP (2);BINDING (1);JSN1 (1);RNA (1)
881	3	2.53338	1	HELICASE (2);III (2);RNA (2);RNASE (2);DICER-LIKE (1)
883	3	2.78129	1	ATM (1);TARGET (1);RAPAMYCIN (1);1-PHOSPHATIDYLINOSITOL (1);4-KINASE (1)
884	3	2.56211	1	MEMBRANE (3)
898	3	3.69722	1	UNCLASSIFIED (2)
905	2	2.79196	1	COCHLIOBOLUS (1);PKS1 (1);PKS (1);HETEROSTROPHUS (1);SIMILARITY (1);TAUTOMYCETIN (1);POLYKETIDE (1);BIOSYNTHETIC (1);SYNTHASE (1)
906	2	1.33516	1	FACILITATOR (1);DHA14-LIKE (1);UNASSIGNED (1);MAJOR (1)
910	2	1.62294	1	BETA-MANNOSIDASE (2)
911	2	1.60222	1	MISMATCH (1);MULTI-DOMAIN (1);REPAIR (1);ATPASE (1);MUTS (1)
914	2	1.36342	1	OXIDOREDUCTASE (2);GMC (1);DEHYDROGENASE (1);FLAVOPROTEINS (1);CHOLINE (1);GLUCOSE-METHANOL-CHOLINE (1)
915	2	1.95217	1	UNASSIGNED (1)
926	2	1.56171	1	DYNAMIN (1);VPSA (1);GTPASE (1)
927	2	1.67428	1	OSBP-RELATED (1);BINDING (1);ORP-6 (1);OXYSTEROL-BINDING (1);OXYSTEROL (1);PROTEIN-RELATED (1)
935	2	1.35918	1	UNASSIGNED (2)
939	2	1.34599	1	ACETYL-COENZYME (2);SYNTHETASE (2)
946	2	1.8721	1	UNASSIGNED (2)
947	2	2.48063	1	TRANSLATIONAL (1);ELONGATION-RELATED (1);FACTOR (1);REGULATION (1);ELONGATION (1)
948	2	1.65591	1	POLYMERASE (2);RNA (2);SUBUNIT (1);LARGEST (1);DNA-DEPENDENT (1);DNA-DIRECTED (1)
951	2	1.38038	1	XYLULOKINASE (1);D-XYLULOSE (1);KINASE (1);HOMOLOG (1)
957	2	1.4986	1	GA13429-PA (1);UBIQUITIN-PROTEIN (1);LIGASE (1)
963	2	1.43171	1	UNASSIGNED (2)
966	2	1.39027	1	AAA (1);ATPASE (1)
976	2	2.48299	1	UNASSIGNED (2)
981	2	1.50331	1	CULLIN-3 (1);CUL4B (1)
984	2	1.67616	1	UNASSIGNED (2)
986	2	1.39592	1	UNCLASSIFIED (2)
988	2	2.02046	1	UPI0000D8ED0C (1);SEX-DETERMINING (1);FACTOR (1);TESTIS-DETERMINING (1);REGION (1)
989	2	1.44208	1	HELICASE (2);RNA (2)
996	2	2.42882	1	13-BETA-GLUCAN (2);SYNTHASE (2)
1002	2	1.45903	1	ALPHA-GLUCOSIDASES (2)
1005	2	1.48682	1	UPI00006A21C0 (1);UNASSIGNED (1)
1012	2	3.14333	1	UNASSIGNED (2)
1014	2	2.94551	1	UNASSIGNED (1);UNCLASSIFIED (1)
1015	2	2.27057	1	CHITIN (2);SYNTHASE (2)
1017	2	1.48541	1	UNASSIGNED (1);DIS1-SUPPRESSING (1);KINASE (1);DSK1 (1)
1018	2	1.79156	1	UNASSIGNED (1);TWO-COMPONENT (1);MOLECULE (1);SENSOR (1)
1022	2	1.59515	1	UNASSIGNED (2)
1024	2	1.47552	1	PHOSPHATASE (2);POLYPHOSPHOINOSITIDE (1);INOSITOL (1);PHOSPHATIDYLINOSITOL (1)
1028	2	2.56117	1	CHITIN (2);SYNTHASE (2)
1030	2	1.76189	1	UNASSIGNED (1);ATPASE (1);P-TYPE (1);CATION-TRANSPORTING (1)
1038	2	1.53675	1	UNASSIGNED (2)
1039	2	1.37614	1	OXIDASE (1);ALCOHOL (1);UNCLASSIFIED (1)
1041	2	1.62718	1	SUBUNIT (7);KDA (2);COMPLEX (2);ALPHA (2);FACTOR (2);SNAPC (2);TRANSCRIPTION (1);SNRNA- (1);SEQUENCE (1);BAS1 (1)
1043	2	2.79526	1	UNASSIGNED (2)
1044	2	1.3394	1	KDA (1);NADH (1);NADH-DEHYDROGENASE (1);ALTERNATIVE (1);DEHYDROGENASE (1);MITOCHONDRIAL (1)
1052	2	1.53251	1	UNASSIGNED (1);UNCLASSIFIED (1)
1053	2	1.45526	1	POLYPRENYL (2);SYNTHASE (2)
1055	2	1.53533	1	UNASSIGNED (2)
1063	2	1.57678	1	UNASSIGNED (1);TRANSPOSASE-LIKE (1)
1064	2	1.51838	1	UNASSIGNED (1);UNCLASSIFIED (1)
1065	2	2.07934	1	TRANSPORTER (1);MITOXANTRONE (1);YOR1 (1);ATP-BINDING (1);CASSETTE (1);RESISTANCE (1);RESISTANCE-ASSOCIATED (1);MULTIDRUG (1)
1067	2	3.62281	1	UNASSIGNED (1);UNCLASSIFIED (1)
1068	2	1.52167	1	UNASSIGNED (1);UNCLASSIFIED (1)
1069	2	1.86598	1	UNASSIGNED (2)
1071	2	2.02235	1	ACYL-COA (1);OXIDASE (1);1.2 (1);ACYL-COENZYME (1);DEHYDROGENASEA (1);PEROXISOMAL (1)
1074	2	2.76747	1	PROTEINS (2);POLYKETIDE (2);MODULES (2);SYNTHASE (2)
1079	2	1.45762	1	DNA (2);LIGASE (2)
1081	2	1.50896	1	UNASSIGNED (2)
1083	2	2.06662	1
1089	2	1.74587	1	PROTEASE (2);SERINE (2);LON (2)
1093	2	1.6545	1	UNASSIGNED (1);DUF221 (1)
1096	2	2.3869	1	POLYMERASE (2);RNA (2);SUBUNIT (1);LARGEST (1);DNA-DEPENDENT (1);DNA-DIRECTED (1)
1100	2	2.1872	1	UNASSIGNED (1);UNCLASSIFIED (1)
1102	2	1.52497	1	VACUOLAR (1);REPEAT (1);MEMBRANE (1)
1103	2	1.57961	1	DEHYDROGENASE (2);SACCHAROPINE (2);L-GLUTAMATE-FORMING (1);LYS9 (1);NADP (1)
1106	2	1.59091	1	RESPONSE (1);UNASSIGNED (1);DRUG-RELATED (1)
1108	2	1.45244	1	TREHALASE (2)
1109	2	1.5683	1	GAMMA-ADAPTIN (1);O14617 (1);ISOFORM (1)
1110	2	1.45526	1	LANOSTEROL (2);SYNTHASE (2)
1113	2	1.49671	1	BETA-XYLOSIDASE (1);XLD (1)
1116	2	1.54617	1	GTP (1);BINDING (1);GAL4 (1)
1118	2	1.41947	1	PHOSPHATASE (1);PHOSPHODIESTERASE (1);SER (1);SPHINGOMYELIN (1);THR (1)
1125	2	1.38461	1	ACTIVITY (2);FUCOSE (2);ALCOHOL (2);H2O (2);ALPHA-L-FUCOSIDE (2);CATALYTIC (2)
1127	2	1.3719	1	UNASSIGNED (2)
1128	2	1.48258	1	UNASSIGNED (1);UNCLASSIFIED (1)
1131	2	2.79526	1	KIAA0342 (1);UNASSIGNED (1)
1141	2	1.80004	1	UNASSIGNED (2)
1146	2	1.39827	1	LIGASE (2);GLYCINE-TRNA (1);PROLINE-TRNA (1)
1148	2	1.38367	1	ACETOACETYL-COA (2);SYNTHETASE (1);SYNTHASE (1)
1152	2	1.6187	1	DUF323 (1);UNASSIGNED (1)
1153	2	1.40864	1	UNCLASSIFIED (1)
1154	2	1.35447	1	TRANSPORTER (2)
1159	2	1.77743	1	UNASSIGNED (2)
1160	2	1.34411	1	UNASSIGNED (2)
1162	2	1.4157	1	AUTOPHAGY-RELATED (1);TRUNCATED (1);BORDER (1);REMARK (1);DUE (1);N-TERMINALLY (1);CONTIG (1)
1170	2	1.67805	1	DEHYDROGENASE (2);TRANSKETOLASE (1);DOMAIN-CONTAINING (1);OXOGLUTARATE (1);SUCCINYL-TRANSFERRING (1)
1174	2	1.93992	1	TWO-COMPONENT (1);MOLECULE (1);CNHHK5 (1);SENSOR (1)
1175	2	1.80946	1	DNA (1);NUCLEUS (1);REPAIR-RELATED (1)
1179	2	1.73881	1	UNASSIGNED (1);UNCLASSIFIED (1)
1180	2	1.44019	1	MEMBRANE (2)
1181	2	2.59885	1	COMPLEX (1);SWI-SNF (1);SUBUNIT (1);UNCLASSIFIED (1);SNF5 (1)
1185	2	1.37378	1	FAD (1);UNASSIGNED (1);NADP-BINDING (1);OXIDOREDUCTASE (1)
1187	2	1.34222	1	DNA (2);POLYMERASE (2);BETA (1);DIRECTED (1);LAMBDA (1)
1189	2	1.6625	1	UNASSIGNED (2)
1195	2	1.97666	1	CARBAMOYLTRANSFERASE (2);PRECURSOR (1);ORNITHINE (1);MITOCHONDRIAL (1);ASPARTATE (1)
1200	2	1.70395	1	RESPONSE (2);OSMOTIC (2);STRESS-RELATED (2)
1206	2	2.17731	1	HEAVY (1);UNASSIGNED (1);CHAIN (1);MYOSIN (1)
1211	2	1.44113	1	UNASSIGNED (1)
1219	2	1.70018	1	UNASSIGNED (1);C5-DNA-METHYLTRANSFERASE (1)
1222	2	1.60881	1	STEROL (2);GLUCOSYLTRANSFERASE (1);UGT51D1 (1);UDP-GLUCOSE (1);3-BETA-GLUCOSYLTRANSFERASE (1)
1223	2	1.38179	1	UNASSIGNED (1);AAA (1);ATPASE (1);REGION (1);CENTRAL (1)
1224	2	1.49106	1	EXO-BETA-13-GLUCANASE (2)
1227	2	2.04025	1	INITIATION (1);UNASSIGNED (1);FACTOR (1);TRANSLATION (1)
1229	2	1.68511	1	INCOMPATIBILITY (1);HET-E1 (1);ANSERINA (1);INVOLVED (1);VEGETATIVE (1);UNCLASSIFIED (1)
1231	2	1.45809	1	ASPARTYL-TRNA (1);SYNTHETASE (1);CYTOPLASMIC (1);SPCC1223.07C (1)
1233	2	1.9013	1	BINDING (1);TRANSCRIPT (1);FACTOR (1);PRIMARY (1);SPLICING (1);RRNA (1)
1234	2	1.34411	1	PHOSPHATASE (2);ALKALINE (2)
1236	2	1.3686	1	TRANSPOSASE (2)
1243	2	1.68794	1	UNASSIGNED (1)
1245	2	1.35824	1	DEHYDROGENASE (2);SUBUNIT (2);SUCCINATE (2);FLAVOPROTEIN (2)
1246	2	1.37331	1	UNASSIGNED (1);UNCLASSIFIED (1)
1247	2	1.44396	1	MANNOSYLTRANSFERASE (1);UNCLASSIFIED (1);DOLICHYL-PHOSPHATE-MANNOSE-PROTEIN (1)
1249	2	1.68229	1	SECRETED (1)
1258	2	1.34882	1	UNASSIGNED (1);UNCLASSIFIED (1)
1264	2	1.52733	1	ALPHA-12-MANNOSIDASE (1);UNASSIGNED (1)
1266	2	1.47081	1	UBIQUITIN-PROTEIN (2);LIGASE (2)
1267	2	1.46233	1	SIMILARITIES (2);IPF (2);HANSENII (2);11992.1 (2);DEBARYOMYCES (2);DEHA0E11682G (2)
1268	2	1.47458	1	C5-DNA-METHYLTRANSFERASE (1);UNCLASSIFIED (1)
1271	2	1.43454	1	UNASSIGNED (1);UNCLASSIFIED (1)
1273	2	1.40251	1	TRANSPORTER (1);RETICULUM (1);ENDOPLASMIC (1);SULFATE (1)
1274	2	1.49765	1	UNASSIGNED (1)
1276	2	1.42653	1	METHYLTRANSFERASE (2);H3K9 (2)
1277	2	1.42041	1	UNCLASSIFIED (2)
1282	2	1.61493	1	FACTOR (2);ELONGATION (2);TRANSLATION (1)
1283	2	1.8396	1	KDA (1);RIBONUCLEOPROTEIN (1);SMALL (1);FACTOR (1);NUCLEAR (1);COMPONENT (1);ELONGATION (1);TRANSLATION (1)
1291	2	1.38085	1	TYPES (1);BINDING (1);HUMAN (1);UNCLASSIFIED (1);POLYADENYLATE (1)
1293	2	1.69971	1	CARBOXYLASE (1);UNASSIGNED (1);N-METHYLHYDANTOINASE (1);ACETONE (1)
1294	2	1.75199	1	ACID (2);FATTY (2);HYDROXYLASE (2)
1296	2	1.76189	1	TRANSPORTER (1);ABC (1);SPAC20G4.01 (1)
1297	2	2.14387	1	TRANSMEMBRANE (2)
1298	2	1.33751	1	KINASE (2);ASPARTATE (2)
1304	2	1.58385	1	UNASSIGNED (2)
1306	2	1.4953	1	DEACETYLASE (1);UNASSIGNED (1);ARYLACETAMIDE (1)
1309	2	1.79156	1	HELICASE (2);RNA (2);BOX (1);DNA (1);DEAD (1);SLH1 (1);SKI2 (1);DEAH (1);MER3 (1)
1310	2	1.57301	1	PRECURSOR (2);CEL6 (2)
1318	2	2.43023	1	UNASSIGNED (2)
1332	2	1.51979	1	REPRESSOR (1);P47047 (1);ATP-DEPENDENT (1);HELICASE (1);RNA (1);TRANSLATION (1);DOB1 (1)
1333	2	1.38414	1	GMC (1);OXRED (1);UNCLASSIFIED (1)
1334	2	1.40581	1	UNASSIGNED (1);UNCLASSIFIED (1)
1335	2	2.30259	1	5-KINASE (1);UNASSIGNED (1);1-PHOSPHATIDYLINOSITOL-3-PHOSPHATE (1)
1342	2	1.33516	1	ACTIVITY (1);UNASSIGNED (1);L-3-CYANOALANINE (1);CYANIDE (1);CATALYTIC (1);L-CYSTEINE (1);H2S (1)
1349	2	1.34175	1	ENHANCER (2);ZESTE (2);ENX-2. (1);SIMILARITY (1);HOMOLOG (1)
1350	2	1.56595	1	UDP-XYLOSE (1);EPIMERASE (1);DEHYDRATASE (1);SYNTHASE (1)
1352	2	1.43266	1	UNASSIGNED (2)
1355	2	1.38838	1	AMINOPEPTIDASE (2);UNASSIGNED (1);X-PROLYL (1);SOLUBLE (1)
1357	2	1.44255	1	P25375 (1);PROTEINASE (1);YSCD (1);PEPTIDASE (1);MITOCHONDRIAL (1);INTERMEDIATE (1);YCL057W (1);PRD1 (1)
1361	2	1.94981	1	UNASSIGNED (2)
1366	2	1.44208	1	CHAPERONE (1);ATPASE (1);CATION-TRANSPORTING (1)
1371	2	1.51744	1	UNASSIGNED (1);UNCLASSIFIED (1)
1374	2	1.38132	1	REDUCTASE (2);FERRIC-CHELATE (2)
1375	2	1.41758	1	UNASSIGNED (2)
1378	2	2.33415	1	5-KINASE (1);FYVE (1);1-PHOSPHATIDYLINOSITOL-3-PHOSPHATE (1)
1380	2	1.91025	1	UNASSIGNED (1)
1381	2	1.6154	1	ALPHA-12-MANNOSIDASE (1);UNCLASSIFIED (1)
1388	2	1.34269	1	PHOSPHATE (2);SPHINGOMYELINASE (2);ACID (2);PHM5 (2);METABOLISM (2)
1390	2	1.36436	1	UNASSIGNED (2)
1392	2	1.41853	1	TRANSKETOLASE (2)
1393	2	2.35111	1	UNASSIGNED (1);DIA (1);EFFECTOR (1);DIAPHANOUS (1);GTPASE (1);RHOA (1)
1396	2	1.39686	1	UNASSIGNED (1);GAMMA-SYNTHASE (1);CYSTATHIONINE (1)
1402	2	1.75482	1	UNASSIGNED (2)
1406	2	1.93192	1	UNASSIGNED (2)
1410	2	1.48447	1	TOPOISOMERASE (2)
1413	2	1.51555	1	CHANNEL (1);ION (1);UNASSIGNED (1);MECHANOSENSITIVE (1)
1415	2	1.99786	1	RESPONSE (1);UNASSIGNED (1);OSMOTIC (1);STRESS-RELATED (1)
1417	2	2.26256	1	UNASSIGNED (2)
1419	2	1.3394	1	OXIDASE (1);ALCOHOL (1);UNCLASSIFIED (1)
1423	2	1.34317	1	METHIONINE-TRNA (1);YGR264C (1);SYNTHETASE (1);TRNA (1);METHIONYL- (1);MES1 (1);LIGASE (1);P00958 (1)
1426	2	1.4741	1	5-OXOPROLINASE (2)
1428	2	1.49106	1	ZINC (2);METALLOPROTEASE (2)
1432	2	1.43831	1	UNASSIGNED (1);UNCLASSIFIED (1)
1435	2	2.64501	1	UNASSIGNED (2)
1436	2	1.66486	1	6-PHOSPHOFRUCTOKINASE (2)
1439	2	1.50472	1	GENE (1);MEIOTICALLY (1);DUF323 (1);UP-REGULATED (1)
1440	2	1.68605	1	UNASSIGNED (2)
1445	2	1.75152	1	MULTI-DOMAIN (1);A-TYPE (1);TAIL (1);MYOSIN (1);VIRAL (1);INCLUSION (1)
1446	2	1.34175	1	NADH (2);DEHYDROGENASE (2);KDA (1);MITOCHONDRIAL (1)
1447	2	2.28093	1	PPSB (1);POLYKETIDE (1);UNCLASSIFIED (1);PHENOLPTHIOCEROL (1);SYNTHESIS (1);SYNTHASE (1)
1448	2	1.4449	1	PHENYLALANINE (2);AMMONIA-LYASE (2)
1449	2	1.39356	1	PB1 (2)
1450	2	1.46045	1	REDUCTASE (1);ENOYL (1);MITOCHONDRIAL (1);UNCLASSIFIED (1)
1453	2	1.64555	1	ANTIPORTER (1);HYDROGEN (1);H-ANTIPORTER (1);POTASSIUM (1)
1459	2	1.61682	1	UNASSIGNED (2)
1464	2	1.50001	1	ACONITASE (1);HYDRATASE (1);ACONITATE (1)
1471	2	1.47081	1	UBIQUITIN-PROTEIN (2);LIGASE (2)
1472	2	1.39121	1	TARGETING (2);SEQUENCE (1);BINDING (1);RECEPTOR (1);SIGNAL (1);PEROXISOMAL (1);PEROXISOME (1)
1473	2	2.07227	1	FH1 (1);UNCLASSIFIED (1);DRF (1)
1475	2	1.3474	1	BINDING (2);SNORNA (2)
1476	2	1.78025	1	PYRIDOXAMINE (2);FMN-BINDING (2);OXIDASE-RELATED (2);5-PHOSPHATE (2)
1483	2	1.4741	1	CYTOPLASM (2)
1485	2	1.37048	1	UNASSIGNED (1);UNCLASSIFIED (1)
1489	2	1.67428	1	DEHYDROGENASE (1);ZGC (1);OXOGLUTARATE (1);SUCCINYL-TRANSFERRING (1)
1492	2	1.98655	1	RCOP (1);UNCLASSIFIED (1)
1493	2	1.89235	1	AUTOPHAGY-RELATED (1);UNCLASSIFIED (1)
1494	2	2.36524	1	UNCLASSIFIED (2)
1498	2	1.4011	1	DEACETYLASE (2);HISTONE (2);CLR3 (1)
1505	2	2.05767	1	COMPLEX (2);SUBUNIT (2);COHESIN (1);CUT3 (1);PSM1 (1);SMC (1);SMC4 (1);THE (1)
1509	2	1.35965	1	UNASSIGNED (2)
1510	2	1.55606	1	PHOSPHODIESTERASE (1);PHOSPHOINOSITIDE (1);1-PHOSPHATIDYLINOSITOL-45-BISPHOSPHATE (1);PHOSPHOLIPASE (1)
1513	2	1.92815	1	UBIQUITIN (1);ME446 (1);UNASSIGNED (1)
1516	2	1.43171	1	UNASSIGNED (2)
1517	2	1.72939	1	UNASSIGNED (1);UNCLASSIFIED (1)
1518	2	2.26256	1	UNASSIGNED (2)
1520	2	1.57207	1	TRANSCRIPTION (1);FACTOR (1);HELICASE (1);CHL1 (1);POLYMERASE (1);GENERAL (1);RNA (1)
1521	2	1.65497	1	GOLGI (2);TRANSPORT-RELATED (2)
1527	2	1.50754	1	ANTHRANILATE (3);SYNTHASE (3);COMPONENT (2);PHOSPHATE (1);AMIDOTRANSFERASE (1);GLUTAMINE (1);4.1.3.27 (1);ISOMERASE (1);5-PHOSPHORIBOSYL (1);INDOLE-3-GLYCEROL (1)
1528	2	1.33563	1	UNASSIGNED (2)
1530	2	1.96724	1	UNASSIGNED (1);UNCLASSIFIED (1)
1531	2	1.75199	1	REDUCTASE (2);BIFUNCTIONAL (1);FUSOX (1);P-450 (1);C505 (1);SULFITE (1);NADPH-P450 (1)
1532	2	1.37095	1	CARNITINE (2);O-ACETYLTRANSFERASE (1);ACETYL (1);TRANSFERASE (1)
1540	2	1.38932	1	ACETOACETYL-COA (2);SYNTHETASE (1);SYNTHASE (1)
1543	2	1.82359	1	UNASSIGNED (1);UNCLASSIFIED (1)
1544	2	1.35635	1	PHOSPHATE (1);SPHINGOMYELINASE (1);ACID (1);PHM5 (1);UNCLASSIFIED (1);METABOLISM (1)
1549	2	1.53439	1	UNASSIGNED (1);UNCLASSIFIED (1)
1553	2	1.63566	1	DIPEPTIDYL-PEPTIDASE (1);UNASSIGNED (1);III (1)
1554	2	2.34027	1	MYOSIN (2);NONMUSCLE (1);HEAVY (1);CHAIN (1)
1555	2	1.63048	1	OXYSTEROL-BINDING (2);PROTEIN-LIKE (1)
1556	2	1.49624	1	PRECURSOR (1);UNASSIGNED (1);SIMILARITY (1)
1562	2	2.76747	1	UNASSIGNED (2)
1565	2	1.58432	1	AMINOPEPTIDASE (1);UNCLASSIFIED (1);LEUCYL (1)
1574	2	1.91213	1	UNASSIGNED (1)
1582	2	1.7275	1	UNASSIGNED (2)
1583	2	1.82971	1	ATPASE (2);CATION-TRANSPORTING (2)
1585	2	2.26962	1	BINDING (1);TUBULIN (1);ENDOCYTOSIS-RELATED (1)
1589	2	1.5862	1	UNCLASSIFIED (2)
1590	2	2.75993	1	UNASSIGNED (2)
1593	2	1.8217	1	UNCLASSIFIED (2)
1599	2	2.33792	1	UNASSIGNED (1);UNCLASSIFIED (1)
1601	2	3.14333	1	UNASSIGNED (2)
1602	2	1.75247	1	SYNTHETASE (2);TRNA (1);YBL076C (1);P09436 (1);ISOLEUCYL-TRNA (1);ILS1 (1);ISOLEUCYL- (1)
1605	2	2.31625	1	KEX (2)
1609	2	2.46791	1	DUF1421 (1);CHITIN (1);SYNTHASE (1)
1610	2	1.52026	1	FACTOR (2);ELONGATION (2);MITOCHONDRIAL (1);MEF-G-1 (1)
1611	2	3.03453	1	UNASSIGNED (2)
1621	2	2.95304	1	EXTENSIN (1);UNCLASSIFIED (1)
266	6	17.1396	0	UNCLASSIFIED (6)
772	3	8.3551	0	UNCLASSIFIED (3)
892	3	6.60047	0	MULTI-DOMAIN (2);ATROPHIN-1 (1);FH1 (1);DRF (1);BINDIN (1)
1072	2	7.53305	0	UNCLASSIFIED (2)
1190	2	5.82803	0	UNCLASSIFIED (2)
1400	2	9.26303	0	UNCLASSIFIED (2)
1441	2	9.06662	0	MULTI-DOMAIN (1);UNCLASSIFIED (1);PODOCALYXIN (1)
10	55	-	-	UNCLASSIFIED (52);UNASSIGNED (3)
43	21	-	-	UNCLASSIFIED (20);UNASSIGNED (1)
55	17	-	-	UNCLASSIFIED (16);UNASSIGNED (1)
56	17	-	-	UNCLASSIFIED (16);UNASSIGNED (1)
58	17	-	-	UNCLASSIFIED (16);UNASSIGNED (1)
101	11	-	-	UNCLASSIFIED (10);UNASSIGNED (1)
112	11	-	-	UNCLASSIFIED (11)
113	10	-	-	UNCLASSIFIED (10)
127	10	-	-	UNCLASSIFIED (10)
130	10	-	-	UNCLASSIFIED (7);UNASSIGNED (3)
155	9	-	-	UNCLASSIFIED (9)
175	8	-	-	UNCLASSIFIED (7);UNASSIGNED (1)
184	8	-	-	UNCLASSIFIED (7);UNASSIGNED (1)
205	8	-	-	UNCLASSIFIED (8)
234	7	-	-	UNCLASSIFIED (7)
246	7	-	-	UNCLASSIFIED (7)
272	6	-	-	UNCLASSIFIED (5);UNASSIGNED (1)
290	6	-	-	UNCLASSIFIED (6)
295	6	-	-	UNCLASSIFIED (6)
296	6	-	-	UNCLASSIFIED (6)
300	6	-	-	UNCLASSIFIED (6)
315	5	-	-	UNCLASSIFIED (5)
317	5	-	-	UNCLASSIFIED (5)
322	5	-	-	UNCLASSIFIED (4);UNASSIGNED (1)
328	5	-	-	UNCLASSIFIED (4);UNASSIGNED (1)
336	5	-	-	UNCLASSIFIED (5)
337	5	-	-	UNCLASSIFIED (5)
351	5	-	-	UNCLASSIFIED (5)
359	5	-	-	UNCLASSIFIED (5)
363	5	-	-	UNCLASSIFIED (5)
377	5	-	-	UNCLASSIFIED (5)
383	5	-	-	UNCLASSIFIED (5)
394	5	-	-	UNCLASSIFIED (5)
397	5	-	-	UNCLASSIFIED (4);UNASSIGNED (1)
404	5	-	-	UNCLASSIFIED (5)
415	4	-	-	UNCLASSIFIED (4)
450	4	-	-	UNCLASSIFIED (4)
476	4	-	-	UNCLASSIFIED (4)
479	4	-	-	UNCLASSIFIED (4)
510	4	-	-	UNCLASSIFIED (4)
515	4	-	-	UNCLASSIFIED (4)
517	4	-	-	UNCLASSIFIED (4)
534	4	-	-	UNCLASSIFIED (3);UNASSIGNED (1)
538	4	-	-	UNCLASSIFIED (4)
554	4	-	-	UNCLASSIFIED (4)
561	4	-	-	UNCLASSIFIED (4)
588	3	-	-	UNCLASSIFIED (2);UNASSIGNED (1)
592	3	-	-	UNCLASSIFIED (3)
609	3	-	-	UNCLASSIFIED (3)
611	3	-	-	UNCLASSIFIED (3)
646	3	-	-	UNCLASSIFIED (3)
656	3	-	-	UNCLASSIFIED (3)
660	3	-	-	UNCLASSIFIED (3)
673	3	-	-	UNCLASSIFIED (3)
674	3	-	-	UNASSIGNED (2);UNCLASSIFIED (1)
714	3	-	-	UNCLASSIFIED (3)
718	3	-	-	UNCLASSIFIED (3)
720	3	-	-	UNASSIGNED (2);UNCLASSIFIED (1)
723	3	-	-	UNCLASSIFIED (3)
726	3	-	-	UNCLASSIFIED (3)
734	3	-	-	UNCLASSIFIED (3)
735	3	-	-	UNCLASSIFIED (3)
743	3	-	-	UNCLASSIFIED (3)
765	3	-	-	UNCLASSIFIED (3)
766	3	-	-	UNCLASSIFIED (2);UNASSIGNED (1)
769	3	-	-	UNCLASSIFIED (3)
775	3	-	-	UNCLASSIFIED (3)
802	3	-	-	UNCLASSIFIED (3)
823	3	-	-	UNCLASSIFIED (3)
875	3	-	-	UNCLASSIFIED (3)
879	3	-	-	UNCLASSIFIED (3)
896	3	-	-	UNCLASSIFIED (3)
916	2	-	-	UNCLASSIFIED (2)
917	2	-	-	UNCLASSIFIED (2)
931	2	-	-	UNASSIGNED (2)
940	2	-	-	UNASSIGNED (1);UNCLASSIFIED (1)
949	2	-	-	UNCLASSIFIED (2)
958	2	-	-	UNCLASSIFIED (2)
971	2	-	-	UNCLASSIFIED (2)
982	2	-	-	UNCLASSIFIED (2)
990	2	-	-	UNASSIGNED (1);UNCLASSIFIED (1)
992	2	-	-	UNCLASSIFIED (2)
994	2	-	-	UNCLASSIFIED (2)
1003	2	-	-	UNCLASSIFIED (2)
1013	2	-	-	DDE (1);UNCLASSIFIED (1)
1025	2	-	-	UNCLASSIFIED (2)
1031	2	-	-	UNCLASSIFIED (2)
1032	2	-	-	UNCLASSIFIED (2)
1033	2	-	-	UNCLASSIFIED (2)
1037	2	-	-	UNCLASSIFIED (2)
1054	2	-	-	UNCLASSIFIED (2)
1061	2	-	-	UNCLASSIFIED (2)
1076	2	-	-	UNCLASSIFIED (2)
1077	2	-	-	UNCLASSIFIED (2)
1078	2	-	-	UNCLASSIFIED (2)
1080	2	-	-	UNCLASSIFIED (2)
1082	2	-	-	UNCLASSIFIED (2)
1087	2	-	-	UNCLASSIFIED (2)
1090	2	-	-	UNCLASSIFIED (2)
1095	2	-	-	LIKE (1);FATTY (1);ACYLTRANSFERASE (1);UNCLASSIFIED (1)
1107	2	-	-	UNCLASSIFIED (2)
1123	2	-	-	UNCLASSIFIED (2)
1129	2	-	-	UNCLASSIFIED (2)
1130	2	-	-	UNCLASSIFIED (2)
1136	2	-	-	UNCLASSIFIED (2)
1138	2	-	-	UNCLASSIFIED (2)
1145	2	-	-	UNCLASSIFIED (2)
1161	2	-	-	UNCLASSIFIED (2)
1163	2	-	-	UNCLASSIFIED (2)
1171	2	-	-	UNCLASSIFIED (2)
1173	2	-	-	UNCLASSIFIED (2)
1177	2	-	-	UNASSIGNED (1);UNCLASSIFIED (1)
1182	2	-	-	UNCLASSIFIED (2)
1183	2	-	-	UNCLASSIFIED (2)
1192	2	-	-	UNCLASSIFIED (2)
1202	2	-	-	UNCLASSIFIED (2)
1208	2	-	-	UNCLASSIFIED (2)
1221	2	-	-	UNCLASSIFIED (2)
1228	2	-	-	UNCLASSIFIED (2)
1237	2	-	-	UNASSIGNED (1);UNCLASSIFIED (1)
1251	2	-	-	UNCLASSIFIED (2)
1260	2	-	-	UNCLASSIFIED (2)
1261	2	-	-	UNCLASSIFIED (2)
1265	2	-	-	UNCLASSIFIED (2)
1286	2	-	-	UNCLASSIFIED (2)
1312	2	-	-	UNASSIGNED (1);UNCLASSIFIED (1)
1313	2	-	-	UNCLASSIFIED (2)
1315	2	-	-	UNCLASSIFIED (2)
1316	2	-	-	UNCLASSIFIED (2)
1331	2	-	-	UNCLASSIFIED (2)
1336	2	-	-	UNCLASSIFIED (2)
1340	2	-	-	UNCLASSIFIED (2)
1341	2	-	-	UNCLASSIFIED (2)
1347	2	-	-	UNCLASSIFIED (2)
1348	2	-	-	UNCLASSIFIED (2)
1353	2	-	-	UNCLASSIFIED (2)
1354	2	-	-	UNCLASSIFIED (2)
1356	2	-	-	UNCLASSIFIED (2)
1368	2	-	-	UNCLASSIFIED (2)
1373	2	-	-	UNCLASSIFIED (2)
1383	2	-	-	UNASSIGNED (1);UNCLASSIFIED (1)
1399	2	-	-	UNCLASSIFIED (2)
1401	2	-	-	UNCLASSIFIED (2)
1414	2	-	-	UNCLASSIFIED (2)
1416	2	-	-	UNCLASSIFIED (2)
1420	2	-	-	UNCLASSIFIED (2)
1421	2	-	-	UNCLASSIFIED (2)
1429	2	-	-	UNASSIGNED (2)
1430	2	-	-	UNCLASSIFIED (2)
1438	2	-	-	UNCLASSIFIED (2)
1458	2	-	-	UNASSIGNED (2)
1461	2	-	-	UNCLASSIFIED (2)
1470	2	-	-	UNCLASSIFIED (2)
1484	2	-	-	UNCLASSIFIED (2)
1495	2	-	-	UNCLASSIFIED (2)
1501	2	-	-	UNCLASSIFIED (2)
1503	2	-	-	UNCLASSIFIED (2)
1536	2	-	-	UNCLASSIFIED (2)
1538	2	-	-	UNCLASSIFIED (2)
1545	2	-	-	UNCLASSIFIED (2)
1547	2	-	-	UNCLASSIFIED (2)
1561	2	-	-	UNCLASSIFIED (2)
1563	2	-	-	UNCLASSIFIED (2)
1566	2	-	-	UNCLASSIFIED (2)
1567	2	-	-	UNCLASSIFIED (2)
1569	2	-	-	UNCLASSIFIED (2)
1575	2	-	-	UNCLASSIFIED (2)
1577	2	-	-	UNCLASSIFIED (2)
1580	2	-	-	UNCLASSIFIED (2)
1586	2	-	-	UNCLASSIFIED (2)
1591	2	-	-	UNCLASSIFIED (2)
1607	2	-	-	UNASSIGNED (1);UNCLASSIFIED (1)
1615	2	-	-	UNCLASSIFIED (2)
