# Supplementary material for: A genome survey of Moniliophthora perniciosa gives new insights into Witches' Broom Disease of cacao
Source: BMC Genomics. 2008 Nov 18;9:548. doi: 10.1186/1471-2164-9-548 (PMC2644716; doi:10.1186/1471-2164-9-548)
Supplement: Additional file 3 — Functional annotation of M. perniciosa gene models discussed in this paper. ID: gene model; First Hit (BLASTX-NR): Most similar sequence in GenBank; E-value: E-value of most similar sequence; AutoFACT annotation: automatic annotation by AutoFACT; AutoFACT E-value: E-value of AutoFACT annotation; EST: presence (Y) or absence of an EST aligned in this gene model; MCL family: family annotated by MCL analysis. Worksheet P450: annotation of gene models similar to cytochrome P450 monooxygenases; Worksheet transposons: classification and annotation of gene models similar to transposable elements; Worksheet unknown gene families; annotation of top 20 MCL unknown gene families; Worksheet functional annotation: classification and annotation of gene models similar to efflux transporters, anti-oxidative enzymes, phytohormones biosynthesis related proteins, pheromone receptors, salicylate hydroxylases, effectors/elicitors/pathoghenicity associated proteins, cell wall degrading enzymes and intermediary metabolism enzymes (cytochrome pathway bypass, Glyoxylate pathway and oxalate formation, glycerol uptake and metabolism, extracellular sugar degrading enzymes and nitrogen regulation, uptake and metabolism enzymes), EC = enzyme classification ; Worksheet transporters; Relative percentage of transporters distribution in fungi genomes (see methods). [file 1471-2164-9-548-S3.xls]

## Sheet: Unknown Gene Families
MCL Family	ID	First Hit (CDS-BLASTX-NR)	E-value	AutoFACT annotation	AutoFACT E-value	EST	MCL Family
Family 4	CP02-S2-028-230-G04-UE.F_AUGUSTUSv9_g1	gi|164641555|gb|EDR05815.1| predicted protein [Laccaria bicolor S238N-H82]	4e-06	Unclassifed	-	N	4
	Contig9515_SNAPv2_g1	gi|164639989|gb|EDR04257.1| predicted protein [Laccaria bicolor S238N-H82]	3e-10	Unassigned protein	3e-10	N	4
	Contig8677_SNAPv2_g1	gi|164651295|gb|EDR15535.1| predicted protein [Laccaria bicolor S238N-H82]	2e-12	Unassigned protein	2e-12	N	4
	Contig8223_Genezilla_v6x_g1	gi|164639358|gb|EDR03630.1| predicted protein [Laccaria bicolor S238N-H82]	6e-12	Unassigned protein	6e-12	N	4
	Contig7772_SNAPv2_g1	gi|164651297|gb|EDR15537.1| predicted protein [Laccaria bicolor S238N-H82]	5e-12	Unassigned protein	5e-12	N	4
	Contig6839_SNAPv2_g1	No hits found	-	Unclassifed	-	N	4
	Contig6342_Genezilla_v6x_g1	gi|116498715|gb|EAU81610.1| predicted protein [Coprinopsis cinerea okayama7#130]	8e-13	Unassigned protein	8e-13	N	4
	Contig5703_Genezilla_v6x_g1	gi|164651910|gb|EDR16150.1| predicted protein [Laccaria bicolor S238N-H82]	1e-06	Unclassifed	-	N	4
	Contig4698_Genezilla_v6x_g1	gi|164641954|gb|EDR06212.1| predicted protein [Laccaria bicolor S238N-H82]	3e-06	Unclassifed	-	N	4
	Contig4601_AUGUSTUSv9_g1	No hits found	-	Unclassifed	-	N	4
	Contig2112_Genezilla_v6x_g1	No hits found	-	Unassigned protein	-	N	4
	Contig18188_AUGUSTUSv9_g2	gi|164647882|gb|EDR12125.1| predicted protein [Laccaria bicolor S238N-H82]	3e-12	Unassigned protein	3e-12	N	4
	Contig18023_AUGUSTUSv9_g1	No hits found	-	Unclassifed	-	N	4
	Contig17702_SNAPv2_g2	gi|164639989|gb|EDR04257.1| predicted protein [Laccaria bicolor S238N-H82]	7e-09	Unclassifed	-	N	4
	Contig16992_AUGUSTUSv9_g1	No hits found	-	Unclassifed	-	N	4
	Contig16878_AUGUSTUSv9_g1	No hits found	-	Unclassifed	-	N	4
	Contig16836_AUGUSTUSv9_g1	No hits found	-	Unclassifed	-	N	4
	Contig16347_AUGUSTUSv9_g1	gi|164646330|gb|EDR10576.1| predicted protein [Laccaria bicolor S238N-H82]	6e-15	Unassigned protein	6e-15	N	4
	Contig15844_Genezilla_v6x_g1	gi|116503253|gb|EAU86148.1| predicted protein [Coprinopsis cinerea okayama7#130]	5e-08	Unclassifed	-	N	4
	Contig15425_SNAPv2_g1	No hits found	-	Unclassifed	-	N	4
	Contig15374_AUGUSTUSv9_g1	No hits found	-	Unclassifed	-	N	4
	Contig14807_Genezilla_v6x_g1	No hits found	-	Unclassifed	-	N	4
	Contig14788_SNAPv2_g1	gi|116498715|gb|EAU81610.1| predicted protein [Coprinopsis cinerea okayama7#130]	8e-10	Unassigned protein	8e-10	N	4
	Contig14780_SNAPv2_g1	No hits found	-	Unclassifed	-	N	4
	Contig13868_Genezilla_v6x_g2	gi|164641555|gb|EDR05815.1| predicted protein [Laccaria bicolor S238N-H82]	4e-07	Unclassifed	-	N	4
	Contig13860_AUGUSTUSv9_g1	gi|164638786|gb|EDR03061.1| predicted protein [Laccaria bicolor S238N-H82]	1e-07	Unclassifed	-	N	4
	Contig13762_AUGUSTUSv9_g1	gi|164651910|gb|EDR16150.1| predicted protein [Laccaria bicolor S238N-H82]	2e-10	Unassigned protein	2e-10	N	4
	Contig13360_AUGUSTUSv9_g1	gi|164651282|gb|EDR15522.1| predicted protein [Laccaria bicolor S238N-H82]	3e-13	Unassigned protein	3e-13	N	4
	Contig13333_AUGUSTUSv9_g1	gi|164638786|gb|EDR03061.1| predicted protein [Laccaria bicolor S238N-H82]	2e-07	Unclassifed	-	N	4
	Contig12831_Genezilla_v6x_g1	gi|164641581|gb|EDR05841.1| predicted protein [Laccaria bicolor S238N-H82]	8e-07	Unclassifed	-	N	4
	Contig12765_AUGUSTUSv9_g1	No hits found	-	Unclassifed	-	N	4
	Contig12585_AUGUSTUSv9_g1	gi|164641553|gb|EDR05813.1| predicted protein [Laccaria bicolor S238N-H82]	8e-33	Unassigned protein	8e-33	N	4
	Contig11442_AUGUSTUSv9_g1	No hits found	-	Unclassifed	-	N	4
	Contig11287_AUGUSTUSv9_g1	gi|164651282|gb|EDR15522.1| predicted protein [Laccaria bicolor S238N-H82]	2e-25	Unassigned protein	2e-25	N	4
	Contig11053_AUGUSTUSv9_g1	No hits found	-	Unclassifed	-	N	4
	Contig10953_Genezilla_v6x_g2	gi|164642887|gb|EDR07141.1| predicted protein [Laccaria bicolor S238N-H82]	3e-08	Unclassifed	-	N	4
	Contig10130_BLASTMODELSv1_g1	gi|164651282|gb|EDR15522.1| predicted protein [Laccaria bicolor S238N-H82]	1e-28	Unassigned protein	1e-28	N	4
	Contig10244_BLASTMODELSv1_g1	gi|116504265|gb|EAU87160.1| predicted protein [Coprinopsis cinerea okayama7#130]	1e-10	Unassigned protein	1e-10	N	4
	Contig10934_BLASTMODELSv1_g1	gi|164647882|gb|EDR12125.1| predicted protein [Laccaria bicolor S238N-H82]	3e-11	Unassigned protein	3e-11	N	4
	Contig11494_BLASTMODELSv1_g1	gi|164651262|gb|EDR15502.1| predicted protein [Laccaria bicolor S238N-H82]	4e-23	Unassigned protein	4e-23	N	4
	Contig11667_BLASTMODELSv1_g1	gi|164651910|gb|EDR16150.1| predicted protein [Laccaria bicolor S238N-H82]	5e-09	Unclassifed	-	N	4
	Contig12234_BLASTMODELSv1_g1	gi|164641555|gb|EDR05815.1| predicted protein [Laccaria bicolor S238N-H82]	7e-09	Unclassifed	-	N	4
	Contig12911_BLASTMODELSv1_g1	gi|164651282|gb|EDR15522.1| predicted protein [Laccaria bicolor S238N-H82]	6e-32	Unassigned protein	6e-32	N	4
	Contig13140_BLASTMODELSv1_g1	gi|164651264|gb|EDR15504.1| predicted protein [Laccaria bicolor S238N-H82]	3e-12	Unassigned protein	3e-12	N	4
	Contig13496_BLASTMODELSv1_g1	gi|164641555|gb|EDR05815.1| predicted protein [Laccaria bicolor S238N-H82]	7e-09	Unclassifed	-	N	4
	Contig13780_BLASTMODELSv1_g1	gi|116503022|gb|EAU85917.1| predicted protein [Coprinopsis cinerea okayama7#130]	9e-15	Unassigned protein	9e-15	N	4
	Contig13808_BLASTMODELSv1_g1	No hits found	-	Unclassifed	-	N	4
	Contig13880_BLASTMODELSv1_g1	gi|116508374|gb|EAU91269.1| predicted protein [Coprinopsis cinerea okayama7#130]	1e-21	Unassigned protein	1e-21	N	4
	Contig14316_BLASTMODELSv1_g1	gi|164641555|gb|EDR05815.1| predicted protein [Laccaria bicolor S238N-H82]	2e-10	Unassigned protein	2e-10	N	4
	Contig1512_BLASTMODELSv1_g1	gi|164641955|gb|EDR06213.1| predicted protein [Laccaria bicolor S238N-H82]	6e-08	Unclassifed	-	N	4
	Contig15316_BLASTMODELSv1_g1	gi|164651282|gb|EDR15522.1| predicted protein [Laccaria bicolor S238N-H82]	2e-25	Unassigned protein	2e-25	N	4
	Contig15317_BLASTMODELSv1_g1	gi|164651282|gb|EDR15522.1| predicted protein [Laccaria bicolor S238N-H82]	6e-22	Unassigned protein	6e-22	N	4
	Contig15568_BLASTMODELSv1_g1	gi|116504265|gb|EAU87160.1| predicted protein [Coprinopsis cinerea okayama7#130]	2e-15	Unassigned protein	2e-15	N	4
	Contig15665_BLASTMODELSv1_g1	gi|116504265|gb|EAU87160.1| predicted protein [Coprinopsis cinerea okayama7#130]	3e-06	Unclassifed	-	N	4
	Contig15704_BLASTMODELSv1_g1	gi|116500650|gb|EAU83545.1| predicted protein [Coprinopsis cinerea okayama7#130]	6e-14	Unassigned protein	6e-14	N	4
	Contig16152_BLASTMODELSv1_g1	gi|164638786|gb|EDR03061.1| predicted protein [Laccaria bicolor S238N-H82]	4e-10	Unassigned protein	4e-10	N	4
	Contig17028_BLASTMODELSv1_g1	gi|116504091|gb|EAU86986.1| predicted protein [Coprinopsis cinerea okayama7#130]	2e-07	Unclassifed	-	N	4
	Contig17260_BLASTMODELSv1_g1	gi|116504134|gb|EAU87029.1| predicted protein [Coprinopsis cinerea okayama7#130]	8e-08	Unclassifed	-	N	4
	Contig17317_BLASTMODELSv1_g1	gi|116504265|gb|EAU87160.1| predicted protein [Coprinopsis cinerea okayama7#130]	9e-12	Unassigned protein	9e-12	N	4
	Contig17736_BLASTMODELSv1_g1	gi|116497407|gb|EAU80302.1| predicted protein [Coprinopsis cinerea okayama7#130]	8e-13	Unassigned protein	8e-13	N	4
	Contig17836_BLASTMODELSv1_g1	gi|164646128|gb|EDR10374.1| predicted protein [Laccaria bicolor S238N-H82]	9e-08	Unclassifed	-	N	4
	Contig18029_BLASTMODELSv1_g1	gi|164643563|gb|EDR07815.1| predicted protein [Laccaria bicolor S238N-H82]	3e-08	Unclassifed	-	N	4
	Contig18031_BLASTMODELSv1_g1	gi|116504265|gb|EAU87160.1| predicted protein [Coprinopsis cinerea okayama7#130]	8e-12	Unassigned protein	8e-12	N	4
	Contig18047_BLASTMODELSv1_g1	gi|116500549|gb|EAU83444.1| predicted protein [Coprinopsis cinerea okayama7#130]	2e-07	Unclassifed	-	N	4
	Contig2174_BLASTMODELSv1_g1	gi|164641555|gb|EDR05815.1| predicted protein [Laccaria bicolor S238N-H82]	8e-08	Unassigned protein	-	N	4
	Contig3722_BLASTMODELSv1_g1	gi|164637232|gb|EDR01519.1| predicted protein [Laccaria bicolor S238N-H82]	9e-07	Unclassifed	-	N	4
	CP02-S2-000-233-A08-UC.F_BLASTMODELSv1_g1	gi|164651910|gb|EDR16150.1| predicted protein [Laccaria bicolor S238N-H82]	3e-19	Unassigned protein	3e-19	N	4
	Contig9956_BLASTMODELSv1_g1	gi|164651910|gb|EDR16150.1| predicted protein [Laccaria bicolor S238N-H82]	2e-12	Unassigned protein	2e-12	N	4
	Contig9786_BLASTMODELSv1_g1	gi|164651297|gb|EDR15537.1| predicted protein [Laccaria bicolor S238N-H82]	2e-24	Unassigned protein	2e-24	N	4
	Contig928_BLASTMODELSv1_g1	gi|164648350|gb|EDR12593.1| predicted protein [Laccaria bicolor S238N-H82]	6e-08	Unclassifed	-	N	4
	Contig9036_BLASTMODELSv1_g1	gi|164651297|gb|EDR15537.1| predicted protein [Laccaria bicolor S238N-H82]	1e-10	Unassigned protein	1e-10	N	4
	Contig8654_BLASTMODELSv1_g1	gi|164641555|gb|EDR05815.1| predicted protein [Laccaria bicolor S238N-H82]	1e-25	Unassigned protein	1e-25	N	4
	Contig7682_BLASTMODELSv1_g1	gi|116504265|gb|EAU87160.1| predicted protein [Coprinopsis cinerea okayama7#130]	3e-09	Unclassifed	-	N	4
	Contig7625_BLASTMODELSv1_g1	gi|164639358|gb|EDR03630.1| predicted protein [Laccaria bicolor S238N-H82]	1e-08	Unclassifed	-	N	4
	Contig7563_BLASTMODELSv1_g1	gi|164651910|gb|EDR16150.1| predicted protein [Laccaria bicolor S238N-H82]	5e-10	Unassigned protein	5e-10	N	4
	Contig7325_BLASTMODELSv1_g1	gi|164648351|gb|EDR12594.1| predicted protein [Laccaria bicolor S238N-H82]	1e-11	Unassigned protein	-	N	4
	Contig6936_BLASTMODELSv1_g1	gi|116504265|gb|EAU87160.1| predicted protein [Coprinopsis cinerea okayama7#130]	1e-09	Unclassifed	-	N	4
	Contig6808_BLASTMODELSv1_g1	gi|116498716|gb|EAU81611.1| predicted protein [Coprinopsis cinerea okayama7#130]	7e-12	Unassigned protein	7e-12	N	4
	Contig6702_BLASTMODELSv1_g1	gi|116504248|gb|EAU87143.1| predicted protein [Coprinopsis cinerea okayama7#130]	4e-07	Unclassifed	-	N	4
	Contig6309_BLASTMODELSv1_g1	gi|164651282|gb|EDR15522.1| predicted protein [Laccaria bicolor S238N-H82]	2e-08	Unclassifed	-	N	4
	Contig618_BLASTMODELSv1_g1	gi|164641555|gb|EDR05815.1| predicted protein [Laccaria bicolor S238N-H82]	1e-15	Unassigned protein	1e-15	N	4
	Contig6066_BLASTMODELSv1_g1	gi|164638141|gb|EDR02420.1| predicted protein [Laccaria bicolor S238N-H82]	3e-13	Unassigned protein	3e-13	N	4
	CP02-S2-033-366-A06-UE.F_BLASTMODELSv1_g1	gi|164639989|gb|EDR04257.1| predicted protein [Laccaria bicolor S238N-H82]	8e-11	Unassigned protein	8e-11	N	4
	CP02-S2-036-541-E05-UC.F_BLASTMODELSv1_g1	gi|116504265|gb|EAU87160.1| predicted protein [Coprinopsis cinerea okayama7#130]	4e-06	Unclassifed	-	N	4
Family 7	CP02-S2-038-244-B10-EM.F_AUGUSTUSv9_g1	gi|164651003|gb|EDR15243.1| predicted protein [Laccaria bicolor S238N-H82]	5e-24	Unassigned protein	5e-24	N	7
	Contig9922_AUGUSTUSv9_g1	No hits found	-	Unclassifed	-	N	7
	Contig947_Genezilla_v6x_g1	gi|164645938|gb|EDR10185.1| predicted protein [Laccaria bicolor S238N-H82]	4e-07	Unclassifed	-	N	7
	Contig9262_SNAPv2_g1	No hits found	-	Unclassifed	-	N	7
	Contig9103_AUGUSTUSv9_g1	No hits found	-	Unclassifed	-	N	7
	Contig8971_SNAPv2_g1	gi|164639907|gb|EDR04175.1| predicted protein [Laccaria bicolor S238N-H82]	1e-30	Unassigned protein	1e-30	N	7
	Contig8664_AUGUSTUSv9_g1	No hits found	-	Unclassifed	-	N	7
	Contig8082_Genezilla_v6x_g1	gi|164647739|gb|EDR11983.1| predicted protein [Laccaria bicolor S238N-H82]	2e-13	Unassigned protein	2e-13	Y	7
	Contig7507_SNAPv2_g1	gi|164645938|gb|EDR10185.1| predicted protein [Laccaria bicolor S238N-H82]	6e-44	Unassigned protein	6e-44	Y	7
	Contig7036_Genezilla_v6x_g1	gi|164645334|gb|EDR09582.1| predicted protein [Laccaria bicolor S238N-H82]	4e-13	Unassigned protein	4e-13	Y	7
	Contig6598_AUGUSTUSv9_g1	gi|164645938|gb|EDR10185.1| predicted protein [Laccaria bicolor S238N-H82]	1e-34	Unassigned protein	1e-34	Y	7
	Contig6585_SNAPv2_g1	gi|164647739|gb|EDR11983.1| predicted protein [Laccaria bicolor S238N-H82]	5e-21	Unassigned protein	5e-21	Y	7
	Contig6444_AUGUSTUSv9_g1	gi|164645938|gb|EDR10185.1| predicted protein [Laccaria bicolor S238N-H82]	2e-27	Unassigned protein	2e-27	Y	7
	Contig6249_AUGUSTUSv9_g1	No hits found	-	Unclassifed	-	N	7
	Contig616_AUGUSTUSv9_g1	gi|164645938|gb|EDR10185.1| predicted protein [Laccaria bicolor S238N-H82]	3e-24	Unassigned protein	3e-24	Y	7
	Contig5148_SNAPv2_g1	gi|164645334|gb|EDR09582.1| predicted protein [Laccaria bicolor S238N-H82]	8e-13	Unassigned protein	8e-13	N	7
	Contig5035_AUGUSTUSv9_g1	gi|164645938|gb|EDR10185.1| predicted protein [Laccaria bicolor S238N-H82]	1e-09	Unclassifed	-	N	7
	Contig4861_SNAPv2_g1	gi|164645938|gb|EDR10185.1| predicted protein [Laccaria bicolor S238N-H82]	4e-27	Unassigned protein	4e-27	Y	7
	Contig4744_AUGUSTUSv9_g1	No hits found	-	Unclassifed	-	Y	7
	Contig4619_Genezilla_v6x_g1	gi|164645334|gb|EDR09582.1| predicted protein [Laccaria bicolor S238N-H82]	4e-12	Unassigned protein	4e-12	N	7
	Contig4267_AUGUSTUSv9_g1	No hits found	-	Unclassifed	-	N	7
	Contig2430_Genezilla_v6x_g1	gi|164645938|gb|EDR10185.1| predicted protein [Laccaria bicolor S238N-H82]	1e-18	Unassigned protein	1e-18	Y	7
	Contig2201_AUGUSTUSv9_g1	No hits found	-	Unclassifed	-	Y	7
	Contig17850_AUGUSTUSv9_g1	gi|164645938|gb|EDR10185.1| predicted protein [Laccaria bicolor S238N-H82]	4e-27	Unassigned protein	4e-27	Y	7
	Contig177_SNAPv2_g1	No hits found	-	Unclassifed	-	N	7
	Contig17670_AUGUSTUSv9_g1	No hits found	-	Unclassifed	-	N	7
	Contig17329_AUGUSTUSv9_g1	gi|164645938|gb|EDR10185.1| predicted protein [Laccaria bicolor S238N-H82]	1e-36	Unassigned protein	1e-36	Y	7
	Contig17250_AUGUSTUSv9_g1	No hits found	-	Unclassifed	-	N	7
	Contig17214_Genezilla_v6x_g2	gi|164647739|gb|EDR11983.1| predicted protein [Laccaria bicolor S238N-H82]	6e-16	Unassigned protein	6e-16	N	7
	Contig17214_Genezilla_v6x_g1	No hits found	-	Unclassifed	-	Y	7
	Contig16727_AUGUSTUSv9_g1	No hits found	-	Unclassifed	-	N	7
	Contig16643_AUGUSTUSv9_g1	No hits found	-	Unclassifed	-	N	7
	Contig16591_AUGUSTUSv9_g1	gi|164645938|gb|EDR10185.1| predicted protein [Laccaria bicolor S238N-H82]	1e-30	Unassigned protein	1e-30	Y	7
	Contig16456_SNAPv2_g1	gi|164645938|gb|EDR10185.1| predicted protein [Laccaria bicolor S238N-H82]	2e-39	Unassigned protein	2e-39	Y	7
	Contig16071_AUGUSTUSv9_g2	gi|164645938|gb|EDR10185.1| predicted protein [Laccaria bicolor S238N-H82]	4e-31	Unassigned protein	4e-31	Y	7
	Contig16071_AUGUSTUSv9_g1	No hits found	-	Unclassifed	-	N	7
	Contig15773_AUGUSTUSv9_g1	gi|164645938|gb|EDR10185.1| predicted protein [Laccaria bicolor S238N-H82]	1e-45	Unassigned protein	1e-45	Y	7
	Contig15564_AUGUSTUSv9_g1	gi|164645938|gb|EDR10185.1| predicted protein [Laccaria bicolor S238N-H82]	2e-33	Unassigned protein	2e-33	Y	7
	Contig15397_Genezilla_v6x_g1	gi|164645697|gb|EDR09944.1| predicted protein [Laccaria bicolor S238N-H82]	3e-10	Unassigned protein	3e-10	Y	7
	Contig15151_SNAPv2_g1	No hits found	-	Unclassifed	-	N	7
	Contig15012_AUGUSTUSv9_g1	No hits found	-	Unclassifed	-	N	7
	Contig14947_AUGUSTUSv9_g2	gi|164645334|gb|EDR09582.1| predicted protein [Laccaria bicolor S238N-H82]	9e-08	Unclassifed	-	N	7
	Contig1462_Genezilla_v6x_g1	gi|164645938|gb|EDR10185.1| predicted protein [Laccaria bicolor S238N-H82]	9e-20	Unassigned protein	9e-20	Y	7
	Contig14564_AUGUSTUSv9_g1	gi|164645677|gb|EDR09924.1| predicted protein [Laccaria bicolor S238N-H82]	5e-10	Unassigned protein	5e-10	N	7
	Contig14359_AUGUSTUSv9_g1	No hits found	-	Unclassifed	-	N	7
	Contig14146_Genezilla_v6x_g1	No hits found	-	Unclassifed	-	Y	7
	Contig14139_Genezilla_v6x_g1	gi|164645938|gb|EDR10185.1| predicted protein [Laccaria bicolor S238N-H82]	1e-30	Unassigned protein	1e-30	Y	7
	Contig14100_AUGUSTUSv9_g1	No hits found	-	Unclassifed	-	N	7
	Contig14024_AUGUSTUSv9_g1	gi|164645938|gb|EDR10185.1| predicted protein [Laccaria bicolor S238N-H82]	1e-37	Unassigned protein	1e-37	Y	7
	Contig13621_Genezilla_v6x_g1	gi|164645938|gb|EDR10185.1| predicted protein [Laccaria bicolor S238N-H82]	1e-34	Unassigned protein	1e-34	Y	7
	Contig13292_AUGUSTUSv9_g1	No hits found	-	Unclassifed	-	N	7
	Contig1299_AUGUSTUSv9_g1	gi|164645677|gb|EDR09924.1| predicted protein [Laccaria bicolor S238N-H82]	8e-21	Unassigned protein	8e-21	Y	7
	Contig12638_AUGUSTUSv9_g1	No hits found	-	Unclassifed	-	N	7
	Contig12342_AUGUSTUSv9_g1	No hits found	-	Unclassifed	-	N	7
	Contig12335_AUGUSTUSv9_g1	gi|164645333|gb|EDR09581.1| predicted protein [Laccaria bicolor S238N-H82]	7e-26	Unassigned protein	7e-26	Y	7
	Contig1190_Genezilla_v6x_g1	No hits found	-	Unclassifed	-	Y	7
	Contig11601_AUGUSTUSv9_g1	gi|164645938|gb|EDR10185.1| predicted protein [Laccaria bicolor S238N-H82]	2e-20	Unassigned protein	2e-20	Y	7
	Contig11276_AUGUSTUSv9_g1	gi|164645333|gb|EDR09581.1| predicted protein [Laccaria bicolor S238N-H82]	8e-45	Unassigned protein	8e-45	Y	7
	Contig10939_SNAPv2_g1	gi|164645938|gb|EDR10185.1| predicted protein [Laccaria bicolor S238N-H82]	8e-15	Unassigned protein	8e-15	N	7
	Contig1070_BLASTMODELSv1_g1	gi|164645938|gb|EDR10185.1| predicted protein [Laccaria bicolor S238N-H82]	1e-14	Unassigned protein	1e-14	N	7
	Contig12992_BLASTMODELSv1_g1	gi|164647380|gb|EDR11624.1| predicted protein [Laccaria bicolor S238N-H82]	1e-18	Unassigned protein	1e-18	N	7
	Contig13652_BLASTMODELSv1_g1	gi|116498499|gb|EAU81394.1| predicted protein [Coprinopsis cinerea okayama7#130]	7e-27	Unassigned protein	-	N	7
	Contig7444_BLASTMODELSv1_g1	gi|164647754|gb|EDR11998.1| predicted protein [Laccaria bicolor S238N-H82]	2e-29	Unassigned protein	2e-29	N	7
	CP02-S2-032-468-B11-UC.F_BLASTMODELSv1_g1	gi|116498499|gb|EAU81394.1| predicted protein [Coprinopsis cinerea okayama7#130]	5e-08	Unclassifed	-	N	7
Family 13	CP02-S2-028-241-G10-UE.F_AUGUSTUSv9_g1	No hits found	-	Unclassifed	-	N	13
	CP02-S2-000-141-D08-UE.F_SNAPv2_g1	gi|116504017|gb|EAU86912.1| predicted protein [Coprinopsis cinerea okayama7#130]	2e-09	Unclassifed	-	N	13
	Contig9762_AUGUSTUSv9_g1	No hits found	-	Unclassifed	-	N	13
	Contig9024_AUGUSTUSv9_g1	No hits found	-	Unclassifed	-	N	13
	Contig7877_AUGUSTUSv9_g1	No hits found	-	Unclassifed	-	N	13
	Contig7156_AUGUSTUSv9_g1	No hits found	-	Unclassifed	-	N	13
	Contig6890_AUGUSTUSv9_g1	gi|116507000|gb|EAU89895.1| predicted protein [Coprinopsis cinerea okayama7#130]	5e-07	Unclassifed	-	N	13
	Contig6278_Genezilla_v6x_g1	gi|116504017|gb|EAU86912.1| predicted protein [Coprinopsis cinerea okayama7#130]	3e-08	Unclassifed	-	N	13
	Contig6049_AUGUSTUSv9_g1	No hits found	-	Unclassifed	-	N	13
	Contig5946_AUGUSTUSv9_g1	No hits found	-	Unclassifed	-	N	13
	Contig5306_AUGUSTUSv9_g1	gi|116504017|gb|EAU86912.1| predicted protein [Coprinopsis cinerea okayama7#130]	8e-08	Unclassifed	-	N	13
	Contig4326_AUGUSTUSv9_g1	No hits found	-	Unclassifed	-	N	13
	Contig2994_AUGUSTUSv9_g1	gi|116504017|gb|EAU86912.1| predicted protein [Coprinopsis cinerea okayama7#130]	6e-11	Unassigned protein	6e-11	N	13
	Contig2580_AUGUSTUSv9_g1	No hits found	-	Unclassifed	-	N	13
	Contig2469_Genezilla_v6x_g1	No hits found	-	Unclassifed	-	Y	13
	Contig2389_AUGUSTUSv9_g1	gi|116504017|gb|EAU86912.1| predicted protein [Coprinopsis cinerea okayama7#130]	5e-10	Unassigned protein	-	N	13
	Contig2250_AUGUSTUSv9_g1	No hits found	-	Unclassifed	-	N	13
	Contig18001_AUGUSTUSv9_g1	gi|116507000|gb|EAU89895.1| predicted protein [Coprinopsis cinerea okayama7#130]	6e-08	Unclassifed	-	N	13
	Contig17829_AUGUSTUSv9_g1	No hits found	-	Unclassifed	-	N	13
	Contig17778_AUGUSTUSv9_g1	No hits found	-	Unclassifed	-	Y	13
	Contig17745_AUGUSTUSv9_g1	gi|116504017|gb|EAU86912.1| predicted protein [Coprinopsis cinerea okayama7#130]	7e-06	Unclassifed	-	N	13
	Contig17699_AUGUSTUSv9_g1	gnl|jgiPH|3559 jgi|Phchr1|3559|fgenesh1_pg.C_scaffold_5000121 [Phanerochaete chrysosporium]	6e-07	Unclassifed	-	N	13
	Contig17308_Genezilla_v6x_g1	No hits found	-	Unclassifed	-	N	13
	Contig16424_AUGUSTUSv9_g1	No hits found	-	Unclassifed	-	N	13
	Contig16334_AUGUSTUSv9_g1	gi|116504017|gb|EAU86912.1| predicted protein [Coprinopsis cinerea okayama7#130]	3e-08	Unclassifed	-	N	13
	Contig16210_AUGUSTUSv9_g1	No hits found	-	Unclassifed	-	N	13
	Contig16007_AUGUSTUSv9_g1	No hits found	-	Unclassifed	-	N	13
	Contig15636_AUGUSTUSv9_g1	No hits found	-	Unclassifed	-	N	13
	Contig15623_AUGUSTUSv9_g1	gi|164645705|gb|EDR09952.1| predicted protein [Laccaria bicolor S238N-H82]	1e-08	Unclassifed	-	N	13
	Contig15595_AUGUSTUSv9_g1	No hits found	-	Unclassifed	-	N	13
	Contig15390_AUGUSTUSv9_g1	No hits found	-	Unclassifed	-	N	13
	Contig15109_AUGUSTUSv9_g1	No hits found	-	Unclassifed	-	N	13
	Contig14248_AUGUSTUSv9_g1	gi|116504017|gb|EAU86912.1| predicted protein [Coprinopsis cinerea okayama7#130]	2e-09	Unclassifed	-	N	13
	Contig13196_Genezilla_v6x_g2	gi|116504017|gb|EAU86912.1| predicted protein [Coprinopsis cinerea okayama7#130]	3e-14	Unassigned protein	3e-14	Y	13
	Contig12917_AUGUSTUSv9_g1	No hits found	-	Unclassifed	-	N	13
	Contig12768_AUGUSTUSv9_g1	gi|116504017|gb|EAU86912.1| predicted protein [Coprinopsis cinerea okayama7#130]	4e-07	Unclassifed	-	N	13
	Contig12717_AUGUSTUSv9_g1	No hits found	-	Unclassifed	-	N	13
	Contig12357_AUGUSTUSv9_g1	gi|116504017|gb|EAU86912.1| predicted protein [Coprinopsis cinerea okayama7#130]	5e-06	Unclassifed	-	N	13
	Contig12112_AUGUSTUSv9_g1	No hits found	-	Unclassifed	-	N	13
	Contig11916_AUGUSTUSv9_g1	No hits found	-	Unclassifed	-	N	13
	Contig11887_Genezilla_v6x_g1	gi|164645723|gb|EDR09970.1| predicted protein [Laccaria bicolor S238N-H82]	3e-07	Unclassifed	-	N	13
	Contig11486_SNAPv2_g1	No hits found	-	Unclassifed	-	N	13
	Contig11084_SNAPv2_g1	No hits found	-	Unclassifed	-	N	13
	Contig10491_AUGUSTUSv9_g2	gi|164645723|gb|EDR09970.1| predicted protein [Laccaria bicolor S238N-H82]	8e-12	Unassigned protein	8e-12	N	13
	Contig10352_AUGUSTUSv9_g1	gi|116504017|gb|EAU86912.1| predicted protein [Coprinopsis cinerea okayama7#130]	2e-11	Unassigned protein	2e-11	N	13
	Contig10175_AUGUSTUSv9_g1	gi|164645723|gb|EDR09970.1| predicted protein [Laccaria bicolor S238N-H82]	1e-11	Unassigned protein	1e-11	N	13
Family 25	CP02-S3-036-204-B03-EM.F_AUGUSTUSv9_g1	gnl|jgiPH|5888 jgi|Phchr1|5888|fgenesh1_pg.C_scaffold_9000492 [Phanerochaete chrysosporium]	1e-07	Unclassifed	-	N	25
	CP02-S1-000-016-H11-EM.F_Genezilla_v6x_g1	gi|164646809|gb|EDR11054.1| predicted protein [Laccaria bicolor S238N-H82]	1e-09	Unclassifed	-	N	25
	Contig9402_AUGUSTUSv9_g1	gnl|jgiPH|5871 jgi|Phchr1|5871|fgenesh1_pg.C_scaffold_9000475 [Phanerochaete chrysosporium]	8e-10	Unassigned protein	8e-10	N	25
	Contig9081_SNAPv2_g1	gnl|jgiPH|5888 jgi|Phchr1|5888|fgenesh1_pg.C_scaffold_9000492 [Phanerochaete chrysosporium]	3e-22	Unassigned protein	3e-22	N	25
	Contig8693_Genezilla_v6x_g1	gnl|jgiPH|5888 jgi|Phchr1|5888|fgenesh1_pg.C_scaffold_9000492 [Phanerochaete chrysosporium]	1e-06	Unclassifed	-	N	25
	Contig7564_Genezilla_v6x_g1	gnl|jgiPH|5888 jgi|Phchr1|5888|fgenesh1_pg.C_scaffold_9000492 [Phanerochaete chrysosporium]	1e-15	Unassigned protein	1e-15	N	25
	Contig6894_AUGUSTUSv9_g1	gnl|jgiPH|5888 jgi|Phchr1|5888|fgenesh1_pg.C_scaffold_9000492 [Phanerochaete chrysosporium]	5e-08	Unclassifed	-	N	25
	Contig490_AUGUSTUSv9_g1	gnl|jgiPH|5871 jgi|Phchr1|5871|fgenesh1_pg.C_scaffold_9000475 [Phanerochaete chrysosporium]	2e-09	Unclassifed	-	N	25
	Contig3497_AUGUSTUSv9_g1	gnl|jgiPH|3827 jgi|Phchr1|3827|fgenesh1_pg.C_scaffold_5000389 [Phanerochaete chrysosporium]	7e-14	Unassigned protein	7e-14	N	25
	Contig2466_Genezilla_v6x_g1	gnl|jgiPH|5573 jgi|Phchr1|5573|fgenesh1_pg.C_scaffold_9000177 [Phanerochaete chrysosporium]	3e-32	Unassigned protein	6e-23	Y	25
	Contig16794_AUGUSTUSv9_g1	gnl|jgiPH|5871 jgi|Phchr1|5871|fgenesh1_pg.C_scaffold_9000475 [Phanerochaete chrysosporium]	5e-09	Unclassifed	-	N	25
	Contig16722_AUGUSTUSv9_g1	gnl|jgiPH|5888 jgi|Phchr1|5888|fgenesh1_pg.C_scaffold_9000492 [Phanerochaete chrysosporium]	1e-24	Unassigned protein	8e-14	N	25
	Contig16523_AUGUSTUSv9_g1	gi|164637829|gb|EDR02111.1| predicted protein [Laccaria bicolor S238N-H82]	1e-09	Unclassifed	-	N	25
	Contig16086_AUGUSTUSv9_g1	gnl|jgiPH|5888 jgi|Phchr1|5888|fgenesh1_pg.C_scaffold_9000492 [Phanerochaete chrysosporium]	2e-33	Unassigned protein	8e-20	N	25
	Contig15415_AUGUSTUSv9_g1	gi|164637837|gb|EDR02119.1| predicted protein [Laccaria bicolor S238N-H82]	5e-25	Unassigned protein	5e-25	N	25
	Contig15158_AUGUSTUSv9_g1	gnl|jgiPH|5888 jgi|Phchr1|5888|fgenesh1_pg.C_scaffold_9000492 [Phanerochaete chrysosporium]	1e-09	Unclassifed	-	N	25
	Contig15051_AUGUSTUSv9_g1	gnl|jgiPH|5888 jgi|Phchr1|5888|fgenesh1_pg.C_scaffold_9000492 [Phanerochaete chrysosporium]	8e-12	Unassigned protein	8e-12	N	25
	Contig14931_AUGUSTUSv9_g1	gnl|jgiPH|5871 jgi|Phchr1|5871|fgenesh1_pg.C_scaffold_9000475 [Phanerochaete chrysosporium]	6e-13	Unassigned protein	6e-13	N	25
	Contig14176_SNAPv2_g1	gnl|jgiPH|5871 jgi|Phchr1|5871|fgenesh1_pg.C_scaffold_9000475 [Phanerochaete chrysosporium]	6e-22	Unassigned protein	6e-22	N	25
	Contig14085_SNAPv2_g1	gi|164637829|gb|EDR02111.1| predicted protein [Laccaria bicolor S238N-H82]	1e-14	Unassigned protein	1e-14	N	25
	Contig13371_Genezilla_v6x_g1	gnl|jgiPH|5888 jgi|Phchr1|5888|fgenesh1_pg.C_scaffold_9000492 [Phanerochaete chrysosporium]	6e-19	Unassigned protein	-	N	25
	Contig13107_AUGUSTUSv9_g1	gnl|jgiPH|5573 jgi|Phchr1|5573|fgenesh1_pg.C_scaffold_9000177 [Phanerochaete chrysosporium]	2e-06	Unclassifed	-	N	25
	Contig12511_AUGUSTUSv9_g1	gi|164638524|gb|EDR02801.1| predicted protein [Laccaria bicolor S238N-H82]	2e-12	Unassigned protein	2e-12	N	25
	Contig12465_SNAPv2_g1	gnl|jgiPH|5573 jgi|Phchr1|5573|fgenesh1_pg.C_scaffold_9000177 [Phanerochaete chrysosporium]	8e-11	Unassigned protein	-	N	25
	Contig12088_SNAPv2_g1	gi|164637837|gb|EDR02119.1| predicted protein [Laccaria bicolor S238N-H82]	5e-17	Unassigned protein	5e-17	N	25
	Contig12045_Genezilla_v6x_g1	gnl|jgiPH|5871 jgi|Phchr1|5871|fgenesh1_pg.C_scaffold_9000475 [Phanerochaete chrysosporium]	4e-06	Unclassifed	-	N	25
	Contig10950_AUGUSTUSv9_g1	gi|164637837|gb|EDR02119.1| predicted protein [Laccaria bicolor S238N-H82]	5e-17	Unassigned protein	5e-17	N	25
	Contig10570_AUGUSTUSv9_g1	gi|164637837|gb|EDR02119.1| predicted protein [Laccaria bicolor S238N-H82]	7e-20	Unassigned protein	3e-19	N	25
	Contig10018_AUGUSTUSv9_g1	gnl|jgiPH|5103 jgi|Phchr1|5103|fgenesh1_pg.C_scaffold_8000278 [Phanerochaete chrysosporium]	2e-23	Unassigned protein	3e-16	N	25
Family 33	CP02-S2-040-331-B01-EM.F_Genezilla_v6x_g1	gi|164636857|gb|EDR01148.1| predicted protein [Laccaria bicolor S238N-H82]	5e-37	Predicted protein - Neurospora crassa	5e-15	N	33
	Contig9119_AUGUSTUSv9_g1	gi|121711807|ref|XP_001273519.1| hypothetical protein ACLA_008530 [Aspergillus clavatus NRRL 1]	7e-14	Unassigned protein	4e-14	N	33
	Contig856_Genezilla_v6x_g1	gi|164636857|gb|EDR01148.1| predicted protein [Laccaria bicolor S238N-H82]	7e-07	Unclassifed	-	N	33
	Contig8382_Genezilla_v6x_g2	gi|164649960|gb|EDR14201.1| predicted protein [Laccaria bicolor S238N-H82]	2e-11	Unassigned protein	2e-11	N	33
	Contig7976_AUGUSTUSv9_g1	gi|164636857|gb|EDR01148.1| predicted protein [Laccaria bicolor S238N-H82]	1e-25	Unassigned protein	9e-14	N	33
	Contig5047_AUGUSTUSv9_g1	gi|164642258|gb|EDR06515.1| predicted protein [Laccaria bicolor S238N-H82]	2e-20	Unassigned protein	2e-20	N	33
	Contig3542_Genezilla_v6x_g1	gi|164642258|gb|EDR06515.1| predicted protein [Laccaria bicolor S238N-H82]	1e-15	Unassigned protein	1e-15	N	33
	Contig2833_Genezilla_v6x_g1	gi|164642258|gb|EDR06515.1| predicted protein [Laccaria bicolor S238N-H82]	6e-17	Unassigned protein	6e-17	N	33
	Contig2307_AUGUSTUSv9_g1	gi|164636857|gb|EDR01148.1| predicted protein [Laccaria bicolor S238N-H82]	1e-07	Unclassifed	-	N	33
	Contig17860_Genezilla_v6x_g1	gi|164636857|gb|EDR01148.1| predicted protein [Laccaria bicolor S238N-H82]	4e-18	Unassigned protein	6e-10	N	33
	Contig17627_Genezilla_v6x_g1	gi|164642258|gb|EDR06515.1| predicted protein [Laccaria bicolor S238N-H82]	2e-45	Unassigned protein	1e-18	N	33
	Contig15688_Genezilla_v6x_g2	gi|164639338|gb|EDR03610.1| predicted protein [Laccaria bicolor S238N-H82]	4e-15	Unassigned protein	4e-15	N	33
	Contig1529_Genezilla_v6x_g1	gi|164636857|gb|EDR01148.1| predicted protein [Laccaria bicolor S238N-H82]	6e-11	Unassigned protein	6e-11	N	33
	Contig15252_AUGUSTUSv9_g1	gi|164636857|gb|EDR01148.1| predicted protein [Laccaria bicolor S238N-H82]	8e-27	Unassigned protein	1e-12	N	33
	Contig1399_AUGUSTUSv9_g1	gi|164636857|gb|EDR01148.1| predicted protein [Laccaria bicolor S238N-H82]	4e-16	Unassigned protein	4e-16	N	33
	Contig12501_Genezilla_v6x_g1	gi|164642258|gb|EDR06515.1| predicted protein [Laccaria bicolor S238N-H82]	5e-14	Unassigned protein	5e-14	N	33
	Contig11820_SNAPv2_g1	gi|164636857|gb|EDR01148.1| predicted protein [Laccaria bicolor S238N-H82]	1e-13	Unassigned protein	1e-13	N	33
	Contig10071_AUGUSTUSv9_g1	gi|164642258|gb|EDR06515.1| predicted protein [Laccaria bicolor S238N-H82]	4e-18	Unassigned protein	4e-18	N	33
	Contig14626_BLASTMODELSv1_g1	gi|164634963|gb|EDQ99279.1| predicted protein [Laccaria bicolor S238N-H82]	1e-11	Unassigned protein	1e-11	N	33
	Contig1969_BLASTMODELSv1_g1	gi|164636857|gb|EDR01148.1| predicted protein [Laccaria bicolor S238N-H82]	5e-19	Unassigned protein	5e-19	N	33
	Contig4894_BLASTMODELSv1_g1	No hits found	-	Unclassifed	-	N	33
	CP02-S2-000-157-B01-CL.F_BLASTMODELSv1_g1	gi|164649960|gb|EDR14201.1| predicted protein [Laccaria bicolor S238N-H82]	4e-07	Unclassifed	-	N	33
	Contig7697_BLASTMODELSv1_g1	No hits found	-	Unclassifed	-	N	33
	Contig6984_BLASTMODELSv1_g1	gi|164649960|gb|EDR14201.1| predicted protein [Laccaria bicolor S238N-H82]	4e-14	Unassigned protein	4e-14	N	33
Family 35	Contig8901_SNAPv2_g1	gi|116504656|gb|EAU87551.1| hypothetical protein CC1G_12350 [Coprinopsis cinerea okayama7#130]	1e-19	Unassigned protein	1e-19	N	35
	Contig8233_SNAPv2_g1	gi|164636106|gb|EDR00405.1| predicted protein [Laccaria bicolor S238N-H82]	3e-16	Unassigned protein	-	N	35
	Contig788_Genezilla_v6x_g1	gi|164649343|gb|EDR13585.1| predicted protein [Laccaria bicolor S238N-H82]	4e-11	Unassigned protein	4e-11	N	35
	Contig7427_Genezilla_v6x_g1	gi|164649343|gb|EDR13585.1| predicted protein [Laccaria bicolor S238N-H82]	7e-14	Unassigned protein	7e-14	N	35
	Contig590_AUGUSTUSv9_g1	gi|116502766|gb|EAU85661.1| predicted protein [Coprinopsis cinerea okayama7#130]	2e-11	Unassigned protein	2e-11	N	35
	Contig5044_AUGUSTUSv9_g1	gi|164649343|gb|EDR13585.1| predicted protein [Laccaria bicolor S238N-H82]	6e-13	Unassigned protein	6e-13	N	35
	Contig2727_Genezilla_v6x_g1	gi|164636109|gb|EDR00408.1| predicted protein [Laccaria bicolor S238N-H82]	6e-16	Unassigned protein	6e-16	N	35
	Contig2139_SNAPv2_g1	gi|116502766|gb|EAU85661.1| predicted protein [Coprinopsis cinerea okayama7#130]	4e-14	Unassigned protein	-	N	35
	Contig16628_Genezilla_v6x_g2	gi|116504656|gb|EAU87551.1| hypothetical protein CC1G_12350 [Coprinopsis cinerea okayama7#130]	8e-39	Unassigned protein	8e-39	N	35
	Contig13329_Genezilla_v6x_g1	gi|116502766|gb|EAU85661.1| predicted protein [Coprinopsis cinerea okayama7#130]	4e-11	Unassigned protein	4e-11	N	35
	Contig13156_Genezilla_v6x_g1	gi|164649343|gb|EDR13585.1| predicted protein [Laccaria bicolor S238N-H82]	1e-14	Unassigned protein	-	N	35
	Contig13063_SNAPv2_g1	gi|116502766|gb|EAU85661.1| predicted protein [Coprinopsis cinerea okayama7#130]	2e-37	Unassigned protein	2e-37	N	35
	Contig12674_AUGUSTUSv9_g1	gi|116504656|gb|EAU87551.1| hypothetical protein CC1G_12350 [Coprinopsis cinerea okayama7#130]	5e-17	Unassigned protein	5e-17	N	35
	Contig11574_AUGUSTUSv9_g1	gi|116504656|gb|EAU87551.1| hypothetical protein CC1G_12350 [Coprinopsis cinerea okayama7#130]	1e-18	Unassigned protein	-	N	35
	Contig1099_SNAPv2_g1	gi|116504656|gb|EAU87551.1| hypothetical protein CC1G_12350 [Coprinopsis cinerea okayama7#130]	3e-26	Unassigned protein	-	N	35
	Contig10120_AUGUSTUSv9_g1	gi|116502766|gb|EAU85661.1| predicted protein [Coprinopsis cinerea okayama7#130]	1e-20	Unassigned protein	-	N	35
	Contig1458_BLASTMODELSv1_g1	gi|164649343|gb|EDR13585.1| predicted protein [Laccaria bicolor S238N-H82]	1e-06	Unclassifed	-	N	35
	Contig321_BLASTMODELSv1_g1	gi|116504656|gb|EAU87551.1| hypothetical protein CC1G_12350 [Coprinopsis cinerea okayama7#130]	9e-07	Unclassifed	-	N	35
	Contig5407_BLASTMODELSv1_g1	gi|116504656|gb|EAU87551.1| hypothetical protein CC1G_12350 [Coprinopsis cinerea okayama7#130]	2e-15	Unassigned protein	-	N	35
	CP02-S2-032-295-D05-UE.F_BLASTMODELSv1_g1	gi|164636102|gb|EDR00401.1| WD40-containing domain protein [Laccaria bicolor S238N-H82]	5e-11	Unassigned protein	-	N	35
	Contig9843_BLASTMODELSv1_g1	gi|116502766|gb|EAU85661.1| predicted protein [Coprinopsis cinerea okayama7#130]	5e-11	Unassigned protein	5e-11	N	35
	Contig8738_BLASTMODELSv1_g1	gi|116502766|gb|EAU85661.1| predicted protein [Coprinopsis cinerea okayama7#130]	2e-12	Unassigned protein	2e-12	N	35
	Contig7021_BLASTMODELSv1_g1	gi|116502766|gb|EAU85661.1| predicted protein [Coprinopsis cinerea okayama7#130]	1e-09	Unclassifed	-	N	35
	CP02-S3-041-667-B05-UE.F_BLASTMODELSv1_g1	gi|164649343|gb|EDR13585.1| predicted protein [Laccaria bicolor S238N-H82]	2e-12	Unassigned protein	2e-12	N	35
Family 41	Contig9873_AUGUSTUSv9_g1	No hits found	-	Unclassifed	-	N	41
	Contig8755_AUGUSTUSv9_g1	gi|164645705|gb|EDR09952.1| predicted protein [Laccaria bicolor S238N-H82]	1e-08	Unclassifed	-	N	41
	Contig8715_AUGUSTUSv9_g1	No hits found	-	Unclassifed	-	N	41
	Contig3367_AUGUSTUSv9_g1	No hits found	-	Unclassifed	-	N	41
	Contig2213_SNAPv2_g1	No hits found	-	Unclassifed	-	N	41
	Contig18123_AUGUSTUSv9_g2	gi|116504017|gb|EAU86912.1| predicted protein [Coprinopsis cinerea okayama7#130]	6e-08	Unclassifed	-	N	41
	Contig18123_AUGUSTUSv9_g1	gi|116504017|gb|EAU86912.1| predicted protein [Coprinopsis cinerea okayama7#130]	1e-07	Unclassifed	-	N	41
	Contig18010_AUGUSTUSv9_g1	gi|116504017|gb|EAU86912.1| predicted protein [Coprinopsis cinerea okayama7#130]	2e-07	Unclassifed	-	N	41
	Contig17802_AUGUSTUSv9_g1	gi|116504017|gb|EAU86912.1| predicted protein [Coprinopsis cinerea okayama7#130]	4e-14	Unassigned protein	4e-14	N	41
	Contig17609_AUGUSTUSv9_g2	No hits found	-	Unclassifed	-	N	41
	Contig16861_AUGUSTUSv9_g1	No hits found	-	Unclassifed	-	Y	41
	Contig16719_Genezilla_v6x_g1	gi|116504017|gb|EAU86912.1| predicted protein [Coprinopsis cinerea okayama7#130]	3e-10	Unassigned protein	3e-10	N	41
	Contig16497_AUGUSTUSv9_g1	gi|116504017|gb|EAU86912.1| predicted protein [Coprinopsis cinerea okayama7#130]	4e-14	Unassigned protein	4e-14	N	41
	Contig15126_AUGUSTUSv9_g1	No hits found	-	Unclassifed	-	N	41
	Contig15066_AUGUSTUSv9_g1	gi|116504017|gb|EAU86912.1| predicted protein [Coprinopsis cinerea okayama7#130]	8e-09	Unclassifed	-	N	41
	Contig13892_AUGUSTUSv9_g1	No hits found	-	Unclassifed	-	Y	41
	Contig13069_AUGUSTUSv9_g1	No hits found	-	Unclassifed	-	N	41
	Contig10495_AUGUSTUSv9_g1	gi|116499233|gb|EAU82128.1| predicted protein [Coprinopsis cinerea okayama7#130]	2e-06	Unclassifed	-	N	41
	Contig10440_AUGUSTUSv9_g1	gi|116504017|gb|EAU86912.1| predicted protein [Coprinopsis cinerea okayama7#130]	2e-08	Unclassifed	-	N	41
	Contig10068_AUGUSTUSv9_g1	gi|116504052|gb|EAU86947.1| predicted protein [Coprinopsis cinerea okayama7#130]	2e-06	Unclassifed	-	N	41
	Contig10020_AUGUSTUSv9_g1	No hits found	-	Unclassifed	-	N	41
Family 47	CP02-S2-033-328-G02-UE.F_Genezilla_v6x_g1	gi|116504017|gb|EAU86912.1| predicted protein [Coprinopsis cinerea okayama7#130]	1e-06	Unclassifed	-	N	47
	Contig9627_AUGUSTUSv9_g1	gnl|jgiPH|4560 jgi|Phchr1|4560|fgenesh1_pg.C_scaffold_7000373 [Phanerochaete chrysosporium]	7e-09	Unclassifed	-	N	47
	Contig4440_AUGUSTUSv9_g1	No hits found	-	Unclassifed	-	N	47
	Contig3454_SNAPv2_g1	No hits found	-	Unclassifed	-	Y	47
	Contig2955_AUGUSTUSv9_g1	gi|116504017|gb|EAU86912.1| predicted protein [Coprinopsis cinerea okayama7#130]	1e-07	Unclassifed	-	N	47
	Contig17051_SNAPv2_g2	gi|164645723|gb|EDR09970.1| predicted protein [Laccaria bicolor S238N-H82]	1e-12	Unassigned protein	1e-12	N	47
	Contig16932_AUGUSTUSv9_g1	gnl|jgiPH|4560 jgi|Phchr1|4560|fgenesh1_pg.C_scaffold_7000373 [Phanerochaete chrysosporium]	5e-12	Unassigned protein	5e-12	Y	47
	Contig16100_AUGUSTUSv9_g1	gi|116507553|gb|EAU90448.1| predicted protein [Coprinopsis cinerea okayama7#130]	5e-37	Unassigned protein	5e-37	N	47
	Contig15789_Genezilla_v6x_g2	gnl|jgiPH|4560 jgi|Phchr1|4560|fgenesh1_pg.C_scaffold_7000373 [Phanerochaete chrysosporium]	2e-06	Unclassifed	-	N	47
	Contig15482_Genezilla_v6x_g2	gi|164645723|gb|EDR09970.1| predicted protein [Laccaria bicolor S238N-H82]	4e-09	Unclassifed	-	N	47
	Contig15320_AUGUSTUSv9_g1	gi|116507000|gb|EAU89895.1| predicted protein [Coprinopsis cinerea okayama7#130]	1e-09	Unclassifed	-	N	47
	Contig14687_Genezilla_v6x_g2	gi|116509534|gb|EAU92429.1| predicted protein [Coprinopsis cinerea okayama7#130]	2e-07	Unclassifed	-	N	47
	Contig14526_AUGUSTUSv9_g1	gi|116504017|gb|EAU86912.1| predicted protein [Coprinopsis cinerea okayama7#130]	1e-19	Unassigned protein	1e-19	N	47
	Contig14014_Genezilla_v6x_g1	gnl|jgiPH|3559 jgi|Phchr1|3559|fgenesh1_pg.C_scaffold_5000121 [Phanerochaete chrysosporium]	6e-11	Unassigned protein	6e-11	N	47
	Contig13616_SNAPv2_g1	No hits found	-	Unclassifed	-	N	47
	Contig13578_AUGUSTUSv9_g1	gi|164645723|gb|EDR09970.1| predicted protein [Laccaria bicolor S238N-H82]	2e-23	Unassigned protein	2e-23	N	47
	Contig11788_AUGUSTUSv9_g1	gnl|jgiPH|5253 jgi|Phchr1|5253|fgenesh1_pg.C_scaffold_8000428 [Phanerochaete chrysosporium]	9e-14	Unassigned protein	9e-14	N	47
	Contig11120_AUGUSTUSv9_g1	gnl|jgiPH|3559 jgi|Phchr1|3559|fgenesh1_pg.C_scaffold_5000121 [Phanerochaete chrysosporium]	1e-12	Unassigned protein	1e-12	N	47
Family 57	Contig9575_Genezilla_v6x_g1	gi|164636584|gb|EDR00878.1| predicted protein [Laccaria bicolor S238N-H82]	2e-21	Unassigned protein	2e-21	N	57
	Contig8934_SNAPv2_g1	gi|116504096|gb|EAU86991.1| predicted protein [Coprinopsis cinerea okayama7#130]	2e-33	Unassigned protein	2e-33	N	57
	Contig55_SNAPv2_g1	No hits found	-	Unclassifed	-	N	57
	Contig4864_Genezilla_v6x_g1	gi|116507069|gb|EAU89964.1| predicted protein [Coprinopsis cinerea okayama7#130]	2e-17	Unassigned protein	2e-17	N	57
	Contig4154_Genezilla_v6x_g1	gi|164648823|gb|EDR13065.1| predicted protein [Laccaria bicolor S238N-H82]	2e-24	Unassigned protein	2e-24	N	57
	Contig18265_Genezilla_v6x_g5	gi|164640331|gb|EDR04597.1| predicted protein [Laccaria bicolor S238N-H82]	1e-23	Unassigned protein	1e-23	N	57
	Contig17709_AUGUSTUSv9_g1	gi|116506632|gb|EAU89527.1| predicted protein [Coprinopsis cinerea okayama7#130]	1e-52	Unassigned protein	1e-52	N	57
	Contig15724_AUGUSTUSv9_g1	gi|116500325|gb|EAU83220.1| predicted protein [Coprinopsis cinerea okayama7#130]	2e-08	Unclassifed	-	N	57
	Contig15718_SNAPv2_g1	gi|116506632|gb|EAU89527.1| predicted protein [Coprinopsis cinerea okayama7#130]	8e-13	Unassigned protein	8e-13	N	57
	Contig14759_Genezilla_v6x_g1	gi|164640331|gb|EDR04597.1| predicted protein [Laccaria bicolor S238N-H82]	1e-29	Unassigned protein	1e-29	N	57
	Contig12373_AUGUSTUSv9_g1	gi|116504096|gb|EAU86991.1| predicted protein [Coprinopsis cinerea okayama7#130]	3e-46	Unassigned protein	3e-46	N	57
	Contig10535_BLASTMODELSv1_g1	gi|116507069|gb|EAU89964.1| predicted protein [Coprinopsis cinerea okayama7#130]	9e-07	Unclassifed	-	N	57
	Contig13043_BLASTMODELSv1_g1	gi|116504096|gb|EAU86991.1| predicted protein [Coprinopsis cinerea okayama7#130]	2e-14	Unassigned protein	2e-14	N	57
	Contig14269_BLASTMODELSv1_g1	gi|116507069|gb|EAU89964.1| predicted protein [Coprinopsis cinerea okayama7#130]	3e-12	Unassigned protein	3e-12	N	57
	Contig18091_BLASTMODELSv1_g1	gi|116504096|gb|EAU86991.1| predicted protein [Coprinopsis cinerea okayama7#130]	2e-23	Unassigned protein	2e-23	N	57
	CP02-S2-029-343-C06-UC.F_BLASTMODELSv1_g1	gi|164648655|gb|EDR12898.1| predicted protein [Laccaria bicolor S238N-H82]	6e-17	Unassigned protein	6e-17	N	57
	Contig8578_BLASTMODELSv1_g1	gi|116500447|gb|EAU83342.1| predicted protein [Coprinopsis cinerea okayama7#130]	8e-08	Unclassifed	-	N	57
Family 71	Contig7075_AUGUSTUSv9_g1	No hits found	-	Unclassifed	-	N	71
	Contig2906_AUGUSTUSv9_g1	gi|164637890|gb|EDR02171.1| predicted protein [Laccaria bicolor S238N-H82]	5e-07	Unclassifed	-	Y	71
	Contig17901_AUGUSTUSv9_g2	gi|164644029|gb|EDR08280.1| predicted protein [Laccaria bicolor S238N-H82]	2e-11	Unassigned protein	2e-11	N	71
	Contig17381_AUGUSTUSv9_g1	gi|164637890|gb|EDR02171.1| predicted protein [Laccaria bicolor S238N-H82]	2e-66	Unassigned protein	2e-14	Y	71
	Contig17154_AUGUSTUSv9_g1	gi|116500713|gb|EAU83608.1| predicted protein [Coprinopsis cinerea okayama7#130]	1e-09	Unclassifed	-	N	71
	Contig16774_Genezilla_v6x_g1	gi|116500713|gb|EAU83608.1| predicted protein [Coprinopsis cinerea okayama7#130]	4e-07	Unclassifed	-	N	71
	Contig16439_AUGUSTUSv9_g1	gi|164638583|gb|EDR02860.1| predicted protein [Laccaria bicolor S238N-H82]	9e-09	Unclassifed	-	N	71
	Contig15458_AUGUSTUSv9_g1	No hits found	-	Unclassifed	-	N	71
	Contig15281_AUGUSTUSv9_g1	gi|164637890|gb|EDR02171.1| predicted protein [Laccaria bicolor S238N-H82]	6e-42	Unassigned protein	6e-42	Y	71
	Contig14737_Genezilla_v6x_g1	gnl|jgiPH|1800 jgi|Phchr1|1800|fgenesh1_pg.C_scaffold_2000778 [Phanerochaete chrysosporium]	2e-10	Unassigned protein	2e-10	Y	71
	Contig14478_Genezilla_v6x_g1	No hits found	-	Unclassifed	-	N	71
	Contig14424_AUGUSTUSv9_g1	No hits found	-	Unclassifed	-	Y	71
	Contig1222_AUGUSTUSv9_g1	gi|164637890|gb|EDR02171.1| predicted protein [Laccaria bicolor S238N-H82]	1e-10	Unassigned protein	1e-10	Y	71
	Contig10153_AUGUSTUSv9_g1	No hits found	-	Unclassifed	-	N	71
Family 72	CP02-S3-033-150-D03-EM.F_AUGUSTUSv9_g1	No hits found	-	Unclassifed	-	N	72
	Contig8305_AUGUSTUSv9_g1	No hits found	-	Unclassifed	-	N	72
	Contig7901_AUGUSTUSv9_g1	No hits found	-	Unclassifed	-	N	72
	Contig6634_SNAPv2_g1	No hits found	-	Unclassifed	-	N	72
	Contig17909_SNAPv2_g1	gi|164641555|gb|EDR05815.1| predicted protein [Laccaria bicolor S238N-H82]	1e-16	Unassigned protein	1e-16	N	72
	Contig17868_AUGUSTUSv9_g1	No hits found	-	Unclassifed	-	N	72
	Contig17427_SNAPv2_g1	gi|116500633|gb|EAU83528.1| predicted protein [Coprinopsis cinerea okayama7#130]	5e-14	Unassigned protein	5e-14	N	72
	Contig15096_AUGUSTUSv9_g1	No hits found	-	Unclassifed	-	Y	72
	Contig14766_AUGUSTUSv9_g1	No hits found	-	Unclassifed	-	Y	72
	Contig14368_AUGUSTUSv9_g1	No hits found	-	Unclassifed	-	N	72
	Contig12590_AUGUSTUSv9_g1	No hits found	-	Unclassifed	-	N	72
	Contig11996_AUGUSTUSv9_g1	No hits found	-	Unclassifed	-	N	72
	Contig11152_AUGUSTUSv9_g1	No hits found	-	Unassigned protein	-	N	72
	Contig12489_BLASTMODELSv1_g1	gi|164641581|gb|EDR05841.1| predicted protein [Laccaria bicolor S238N-H82]	1e-20	Unassigned protein	1e-20	N	72
Family 73	CP02-S3-038-559-D03-UC.G_AUGUSTUSv9_g1	gi|164638462|gb|EDR02739.1| predicted protein [Laccaria bicolor S238N-H82]	5e-09	Unclassifed	-	N	73
	Contig7397_Genezilla_v6x_g1	gi|116509492|gb|EAU92387.1| predicted protein [Coprinopsis cinerea okayama7#130]	1e-16	Unassigned protein	1e-16	N	73
	Contig6035_AUGUSTUSv9_g1	gi|116498918|gb|EAU81813.1| predicted protein [Coprinopsis cinerea okayama7#130]	5e-09	Unclassifed	-	N	73
	Contig18236_SNAPv2_g1	gi|116498918|gb|EAU81813.1| predicted protein [Coprinopsis cinerea okayama7#130]	5e-07	Unclassifed	-	N	73
	Contig17219_SNAPv2_g2	No hits found	-	Unclassifed	-	N	73
	Contig16543_Genezilla_v6x_g1	gi|164638462|gb|EDR02739.1| predicted protein [Laccaria bicolor S238N-H82]	3e-08	Unclassifed	-	N	73
	Contig15733_AUGUSTUSv9_g1	No hits found	-	Unclassifed	-	N	73
	Contig15375_Genezilla_v6x_g1	gi|116509492|gb|EAU92387.1| predicted protein [Coprinopsis cinerea okayama7#130]	4e-13	Unassigned protein	4e-13	N	73
	Contig15307_AUGUSTUSv9_g1	gi|116498918|gb|EAU81813.1| predicted protein [Coprinopsis cinerea okayama7#130]	3e-06	Unclassifed	-	N	73
	Contig15251_AUGUSTUSv9_g1	gi|164638462|gb|EDR02739.1| predicted protein [Laccaria bicolor S238N-H82]	5e-19	Unassigned protein	5e-19	N	73
	Contig14284_Genezilla_v6x_g1	gi|116509172|gb|EAU92067.1| predicted protein [Coprinopsis cinerea okayama7#130]	6e-15	Unassigned protein	6e-15	N	73
	Contig12104_Genezilla_v6x_g2	No hits found	-	Unclassifed	-	N	73
	Contig12405_BLASTMODELSv1_g1	gi|116498918|gb|EAU81813.1| predicted protein [Coprinopsis cinerea okayama7#130]	2e-09	Unclassifed	-	N	73
	Contig13524_BLASTMODELSv1_g1	gi|116498918|gb|EAU81813.1| predicted protein [Coprinopsis cinerea okayama7#130]	1e-10	Unassigned protein	1e-10	N	73
Family 74	Contig4357_AUGUSTUSv9_g1	No hits found	-	Unclassifed	-	N	74
	Contig16525_AUGUSTUSv9_g1	No hits found	-	Unclassifed	-	N	74
	Contig16446_AUGUSTUSv9_g1	No hits found	-	Unassigned protein	-	N	74
	Contig16304_SNAPv2_g1	gi|164639989|gb|EDR04257.1| predicted protein [Laccaria bicolor S238N-H82]	1e-09	Unclassifed	-	N	74
	Contig15187_AUGUSTUSv9_g1	No hits found	-	Unclassifed	-	N	74
	Contig14819_SNAPv2_g1	No hits found	-	Unclassifed	-	N	74
	Contig10193_BLASTMODELSv1_g1	gi|116504265|gb|EAU87160.1| predicted protein [Coprinopsis cinerea okayama7#130]	4e-06	Unclassifed	-	N	74
	Contig11624_BLASTMODELSv1_g1	gi|164651910|gb|EDR16150.1| predicted protein [Laccaria bicolor S238N-H82]	5e-10	Unassigned protein	5e-10	N	74
	Contig12021_BLASTMODELSv1_g1	gi|164641555|gb|EDR05815.1| predicted protein [Laccaria bicolor S238N-H82]	4e-09	Unassigned protein	-	N	74
	Contig14167_BLASTMODELSv1_g1	gi|164641955|gb|EDR06213.1| predicted protein [Laccaria bicolor S238N-H82]	5e-07	Unclassifed	-	N	74
	Contig14819_BLASTMODELSv1_g1	gi|116500490|gb|EAU83385.1| predicted protein [Coprinopsis cinerea okayama7#130]	3e-06	Unclassifed	-	N	74
	Contig15530_BLASTMODELSv1_g1	gi|116500490|gb|EAU83385.1| predicted protein [Coprinopsis cinerea okayama7#130]	3e-07	Unclassifed	-	N	74
	Contig16967_BLASTMODELSv1_g1	No hits found	-	Unclassifed	-	N	74
	Contig17358_BLASTMODELSv1_g1	gi|164647425|gb|EDR11669.1| predicted protein [Laccaria bicolor S238N-H82]	7e-07	Unclassifed	-	N	74
Family 80	Contig8882_AUGUSTUSv9_g1	gi|116505431|gb|EAU88326.1| predicted protein [Coprinopsis cinerea okayama7#130]	9e-43	Unassigned protein	9e-43	N	80
	Contig5698_AUGUSTUSv9_g1	gi|164642431|gb|EDR06687.1| predicted protein [Laccaria bicolor S238N-H82]	1e-15	Unassigned protein	1e-15	N	80
	Contig3589_SNAPv2_g1	No hits found	-	Unclassifed	-	N	80
	Contig17774_Genezilla_v6x_g1	gi|164642431|gb|EDR06687.1| predicted protein [Laccaria bicolor S238N-H82]	3e-25	Unassigned protein	3e-25	N	80
	Contig16191_AUGUSTUSv9_g1	gi|164642431|gb|EDR06687.1| predicted protein [Laccaria bicolor S238N-H82]	3e-16	Unassigned protein	3e-16	N	80
	Contig15491_AUGUSTUSv9_g2	gi|164649407|gb|EDR13649.1| predicted protein [Laccaria bicolor S238N-H82]	1e-20	Unassigned protein	-	N	80
	Contig15277_AUGUSTUSv9_g1	gi|164642431|gb|EDR06687.1| predicted protein [Laccaria bicolor S238N-H82]	7e-15	Unassigned protein	7e-15	N	80
	Contig14898_AUGUSTUSv9_g1	gi|164642431|gb|EDR06687.1| predicted protein [Laccaria bicolor S238N-H82]	7e-23	Unassigned protein	7e-23	N	80
	Contig14357_AUGUSTUSv9_g1	gi|164642431|gb|EDR06687.1| predicted protein [Laccaria bicolor S238N-H82]	6e-26	Unassigned protein	6e-26	N	80
	Contig14255_Genezilla_v6x_g1	gi|164642431|gb|EDR06687.1| predicted protein [Laccaria bicolor S238N-H82]	5e-07	Unclassifed	-	N	80
	Contig14135_AUGUSTUSv9_g1	gi|164642431|gb|EDR06687.1| predicted protein [Laccaria bicolor S238N-H82]	5e-29	Unassigned protein	5e-29	N	80
	Contig11999_AUGUSTUSv9_g1	gi|164642431|gb|EDR06687.1| predicted protein [Laccaria bicolor S238N-H82]	1e-18	Unassigned protein	1e-18	N	80
	Contig10877_SNAPv2_g1	No hits found	-	Unclassifed	-	N	80
	CP02-S2-038-267-E04-EM.F_BLASTMODELSv1_g1	gi|116499220|gb|EAU82115.1| predicted protein [Coprinopsis cinerea okayama7#130]	6e-08	Unclassifed	-	N	80
Family 83	Contig9779_AUGUSTUSv9_g1	gi|164642310|gb|EDR06567.1| predicted protein [Laccaria bicolor S238N-H82]	1e-15	Unassigned protein	1e-15	N	83
	Contig971_Genezilla_v6x_g1	gi|116500112|gb|EAU83007.1| predicted protein [Coprinopsis cinerea okayama7#130]	4e-11	Unassigned protein	4e-11	N	83
	Contig7829_AUGUSTUSv9_g1	gi|164638583|gb|EDR02860.1| predicted protein [Laccaria bicolor S238N-H82]	4e-13	Unassigned protein	4e-13	Y	83
	Contig5585_AUGUSTUSv9_g1	gi|164638583|gb|EDR02860.1| predicted protein [Laccaria bicolor S238N-H82]	2e-07	Unclassifed	-	N	83
	Contig3801_AUGUSTUSv9_g1	gi|164637999|gb|EDR02279.1| predicted protein [Laccaria bicolor S238N-H82]	6e-25	Unassigned protein	-	N	83
	Contig3225_AUGUSTUSv9_g1	gi|164640171|gb|EDR04438.1| predicted protein [Laccaria bicolor S238N-H82]	4e-08	Unclassifed	-	N	83
	Contig16309_Genezilla_v6x_g1	gi|116504204|gb|EAU87099.1| predicted protein [Coprinopsis cinerea okayama7#130]	1e-18	Unassigned protein	1e-18	N	83
	Contig15731_Genezilla_v6x_g2	No hits found	-	Unclassifed	-	Y	83
	Contig15409_AUGUSTUSv9_g1	gi|164642242|gb|EDR06499.1| predicted protein [Laccaria bicolor S238N-H82]	3e-16	Unassigned protein	3e-16	N	83
	Contig14707_AUGUSTUSv9_g1	gi|116501410|gb|EAU84305.1| predicted protein [Coprinopsis cinerea okayama7#130]	2e-33	Unassigned protein	2e-33	N	83
	Contig13322_Genezilla_v6x_g2	gi|164637999|gb|EDR02279.1| predicted protein [Laccaria bicolor S238N-H82]	4e-08	Unclassifed	-	N	83
Family 86	CP02-S3-040-586-B06-UE.F_SNAPv2_g1	No hits found	-	Unclassifed	-	N	86
	CP02-S3-036-188-E12-EM.F_AUGUSTUSv9_g1	gi|116509217|gb|EAU92112.1| predicted protein [Coprinopsis cinerea okayama7#130]	1e-14	Unassigned protein	1e-14	Y	86
	CP02-S3-033-411-A04-UE.F_SNAPv2_g1	gi|116509184|gb|EAU92079.1| predicted protein [Coprinopsis cinerea okayama7#130]	3e-14	Unassigned protein	3e-14	N	86
	Contig8917_AUGUSTUSv9_g1	gi|116509217|gb|EAU92112.1| predicted protein [Coprinopsis cinerea okayama7#130]	6e-10	Unassigned protein	6e-10	N	86
	Contig17893_AUGUSTUSv9_g1	gi|116509217|gb|EAU92112.1| predicted protein [Coprinopsis cinerea okayama7#130]	4e-18	Unassigned protein	4e-18	N	86
	Contig17739_Genezilla_v6x_g1	gi|116509217|gb|EAU92112.1| predicted protein [Coprinopsis cinerea okayama7#130]	2e-11	Unassigned protein	2e-11	N	86
	Contig16906_SNAPv2_g1	gi|116509184|gb|EAU92079.1| predicted protein [Coprinopsis cinerea okayama7#130]	4e-09	Unclassifed	-	N	86
	Contig16193_AUGUSTUSv9_g1	gi|116509184|gb|EAU92079.1| predicted protein [Coprinopsis cinerea okayama7#130]	1e-12	Unassigned protein	1e-12	N	86
	Contig15887_AUGUSTUSv9_g2	No hits found	-	Unclassifed	-	N	86
	Contig15490_SNAPv2_g1	gi|116509184|gb|EAU92079.1| predicted protein [Coprinopsis cinerea okayama7#130]	2e-15	Unassigned protein	2e-15	N	86
	Contig14500_SNAPv2_g1	gi|116509217|gb|EAU92112.1| predicted protein [Coprinopsis cinerea okayama7#130]	2e-14	Unassigned protein	2e-14	N	86
	Contig14208_AUGUSTUSv9_g1	No hits found	-	Unclassifed	-	N	86
	Contig11678_BLASTMODELSv1_g1	gi|116509217|gb|EAU92112.1| predicted protein [Coprinopsis cinerea okayama7#130]	5e-10	Unassigned protein	8e-19	N	86
Family 90	Contig9993_Genezilla_v6x_g1	gi|160702111|gb|EAT84690.2| hypothetical protein SNOG_08414 [Phaeosphaeria nodorum SN15]	2e-15	Predicted protein Gibberella zeae	7e-11	N	90
	Contig7709_Genezilla_v6x_g1	No hits found	-	Unclassifed	-	N	90
	Contig4354_AUGUSTUSv9_g1	gi|160702111|gb|EAT84690.2| hypothetical protein SNOG_08414 [Phaeosphaeria nodorum SN15]	9e-15	Predicted protein Gibberella zeae	1e-11	N	90
	Contig318_Genezilla_v6x_g1	No hits found	-	Unclassifed	-	N	90
	Contig16761_Genezilla_v6x_g1	gi|160702111|gb|EAT84690.2| hypothetical protein SNOG_08414 [Phaeosphaeria nodorum SN15]	9e-14	Unassigned protein	5e-14	N	90
	Contig16314_SNAPv2_g2	gi|119193612|ref|XP_001247412.1| hypothetical protein CIMG_01183 [Coccidioides immitis RS]	1e-20	Predicted protein Gibberella zeae	8e-21	N	90
	Contig15877_AUGUSTUSv9_g1	gi|46110831|ref|XP_382473.1| predicted protein [Gibberella zeae PH-1]	4e-08	Unclassifed	-	N	90
	Contig15028_AUGUSTUSv9_g1	gi|119193612|ref|XP_001247412.1| hypothetical protein CIMG_01183 [Coccidioides immitis RS]	8e-17	Predicted protein Gibberella zeae	2e-16	N	90
	Contig11507_SNAPv2_g1	gi|160702111|gb|EAT84690.2| hypothetical protein SNOG_08414 [Phaeosphaeria nodorum SN15]	7e-12	Unassigned protein	2e-12	N	90
	Contig17314_BLASTMODELSv1_g1	gi|160702111|gb|EAT84690.2| hypothetical protein SNOG_08414 [Phaeosphaeria nodorum SN15]	8e-07	Unclassifed	-	N	90
	Contig2303_BLASTMODELSv1_g1	gi|160702111|gb|EAT84690.2| hypothetical protein SNOG_08414 [Phaeosphaeria nodorum SN15]	9e-09	Unclassifed	-	N	90
	CP02-S2-000-196-C07-UE.F_BLASTMODELSv1_g1	gi|46110831|ref|XP_382473.1| predicted protein [Gibberella zeae PH-1]	4e-11	Predicted protein Gibberella zeae	2e-11	N	90
Family 91	CP02-S2-033-321-D11-UE.F_Genezilla_v6x_g1	gi|164639451|gb|EDR03722.1| predicted protein [Laccaria bicolor S238N-H82]	9e-06	Unclassifed	-	N	91
	Contig6062_Genezilla_v6x_g1	gnl|jgiPH|254 jgi|Phchr1|254|fgenesh1_pg.C_scaffold_1000254 [Phanerochaete chrysosporium]	6e-14	Unassigned protein	6e-14	N	91
	Contig4849_AUGUSTUSv9_g1	gi|164640650|gb|EDR04914.1| predicted protein [Laccaria bicolor S238N-H82]	3e-15	Unassigned protein	3e-15	N	91
	Contig417_AUGUSTUSv9_g1	gi|164639451|gb|EDR03722.1| predicted protein [Laccaria bicolor S238N-H82]	6e-32	Unassigned protein	6e-32	N	91
	Contig17839_AUGUSTUSv9_g1	gi|164649201|gb|EDR13443.1| predicted protein [Laccaria bicolor S238N-H82]	1e-59	Unassigned protein	1e-59	N	91
	Contig14698_SNAPv2_g1	gi|164649201|gb|EDR13443.1| predicted protein [Laccaria bicolor S238N-H82]	2e-22	Unassigned protein	2e-22	N	91
	Contig13390_Genezilla_v6x_g1	gi|164649201|gb|EDR13443.1| predicted protein [Laccaria bicolor S238N-H82]	1e-35	Unassigned protein	1e-35	N	91
	Contig10424_Genezilla_v6x_g1	gnl|jgiPH|254 jgi|Phchr1|254|fgenesh1_pg.C_scaffold_1000254 [Phanerochaete chrysosporium]	8e-08	Unclassifed	-	N	91
	Contig16098_BLASTMODELSv1_g1	gi|164638454|gb|EDR02732.1| predicted protein [Laccaria bicolor S238N-H82]	3e-15	Unassigned protein	3e-15	N	91
	Contig16647_BLASTMODELSv1_g1	gi|164649201|gb|EDR13443.1| predicted protein [Laccaria bicolor S238N-H82]	2e-39	Unassigned protein	2e-39	N	91
	Contig2615_BLASTMODELSv1_g1	gi|164639451|gb|EDR03722.1| predicted protein [Laccaria bicolor S238N-H82]	6e-22	Unassigned protein	6e-22	N	91
	Contig2741_BLASTMODELSv1_g1	gi|164639451|gb|EDR03722.1| predicted protein [Laccaria bicolor S238N-H82]	1e-24	Unassigned protein	1e-24	N	91
Family 102	Contig8788_SNAPv2_g1	No hits found	-	Unclassifed	-	N	102
	Contig6882_SNAPv2_g1	gi|116509504|gb|EAU92399.1| predicted protein [Coprinopsis cinerea okayama7#130]	6e-09	Unclassifed	-	N	102
	Contig3229_SNAPv2_g1	No hits found	-	Unclassifed	-	N	102
	Contig18259_Genezilla_v6x_g4	gi|164636031|gb|EDR00331.1| predicted protein [Laccaria bicolor S238N-H82]	1e-15	Unassigned protein	1e-15	N	102
	Contig16889_Genezilla_v6x_g1	gi|164636031|gb|EDR00331.1| predicted protein [Laccaria bicolor S238N-H82]	1e-10	Unassigned protein	1e-10	N	102
	Contig16044_AUGUSTUSv9_g1	gi|164636031|gb|EDR00331.1| predicted protein [Laccaria bicolor S238N-H82]	8e-51	Unassigned protein	8e-51	N	102
	Contig15382_Genezilla_v6x_g1	gi|164636031|gb|EDR00331.1| predicted protein [Laccaria bicolor S238N-H82]	1e-39	Unassigned protein	1e-39	Y	102
	Contig15360_Genezilla_v6x_g2	gi|164636031|gb|EDR00331.1| predicted protein [Laccaria bicolor S238N-H82]	2e-18	Unassigned protein	2e-18	N	102
	Contig14281_SNAPv2_g1	gi|164636031|gb|EDR00331.1| predicted protein [Laccaria bicolor S238N-H82]	8e-16	Unassigned protein	8e-16	N	102
	Contig12425_SNAPv2_g1	gi|164636031|gb|EDR00331.1| predicted protein [Laccaria bicolor S238N-H82]	4e-12	Unassigned protein	4e-12	N	102
	Contig3328_BLASTMODELSv1_g1	gi|116509504|gb|EAU92399.1| predicted protein [Coprinopsis cinerea okayama7#130]	3e-21	Unassigned protein	3e-21	N	102
Family 110	CP02-S2-000-105-D07-UE.R_AUGUSTUSv9_g1	No hits found	-	Unclassifed	-	N	110
	Contig9303_AUGUSTUSv9_g1	No hits found	-	Unclassifed	-	N	110
	Contig8798_AUGUSTUSv9_g1	No hits found	-	Unclassifed	-	N	110
	Contig7000_SNAPv2_g1	gi|164651054|gb|EDR15294.1| predicted protein [Laccaria bicolor S238N-H82]	1e-23	Unassigned protein	1e-23	N	110
	Contig566_SNAPv2_g1	No hits found	-	Unclassifed	-	N	110
	Contig4071_AUGUSTUSv9_g1	No hits found	-	Unclassifed	-	Y	110
	Contig17328_SNAPv2_g1	gi|116509446|gb|EAU92341.1| predicted protein [Coprinopsis cinerea okayama7#130]	4e-36	Unassigned protein	4e-36	N	110
	Contig13148_AUGUSTUSv9_g1	gi|116509446|gb|EAU92341.1| predicted protein [Coprinopsis cinerea okayama7#130]	8e-09	Unclassifed	-	N	110
	Contig12158_AUGUSTUSv9_g1	No hits found	-	Unclassifed	-	N	110
	Contig11131_AUGUSTUSv9_g1	No hits found	-	Unassigned protein	-	N	110
	Contig10857_AUGUSTUSv9_g1	No hits found	-	Unclassifed	-	Y	110

## Sheet: P450
Cytochrome P450 monooxygenases classification
	ID	First Hit (CDS-BLASTX-NR)	E-value	AutoFACT annotation	AutoFACT E-value	EST	MCL Family
	CP02-S3-036-503-B05-UE.F_AUGUSTUSv9_g1	gi|116499032|gb|EAU81927.1| hypothetical protein CC1G_06138 [Coprinopsis cinerea okayama7#130]	2e-15	Cytochrome P450 Lentinula edodes	2e-13	N	1
	CP02-S3-036-486-A02-UE.F_Genezilla_v6x_g1	gnl|jgiPH|133327 jgi|Phchr1|133327|e_gww2.1.391.1 [Phanerochaete chrysosporium]	2e-07	Unclassified	-	Y	1
	CP02-S3-036-181-F11-EM.F_AUGUSTUSv9_g1	gi|116504159|gb|EAU87054.1| hypothetical protein CC1G_12391 [Coprinopsis cinerea okayama7#130]	5e-21	Putative CyP450 monooxygenase Pleurotus sapidus	7e-19	N	1
	CP02-S2-040-346-D03-EM.F_SNAPv2_g1	gi|154304290|ref|XP_001552550.1| hypothetical protein BC1G_08415 [Botryotinia fuckeliana B05.10]	2e-10	Unassigned protein	2e-10	N	1
	CP02-S2-038-278-D09-EM.F_Genezilla_v6x_g1	No hits found	1	Unclassified	-	N	1
	CP02-S2-038-254-B01-EM.F_SNAPv2_g1	gi|115391249|ref|XP_001213129.1| predicted protein [Aspergillus terreus NIH2624]	4e-10	p450 domain containing protein	4e-10	N	1
	CP02-S2-028-249-F10-UE.F_AUGUSTUSv9_g1	gi|164635087|gb|EDQ99400.1| predicted protein [Laccaria bicolor S238N-H82]	1e-31	Cytochrome P450 Lentinula edodes	5e-29	N	1
	CP02-S2-028-242-H01-UE.F_Genezilla_v6x_g1	gnl|jgiPH|132579 jgi|Phchr1|132579|e_gww2.1.427.1 [Phanerochaete chrysosporium]	1e-17	Putative CyP450 monooxygenase Pleurotus sapidus	3e-11	N	1
	CP02-S2-000-183-H12-UC.F_AUGUSTUSv9_g1	gi|118140608|emb|CAL69751.1| cytochrome P450 3 monooxygenase [Pleurotus sapidus]	4e-17	Putative cytochrome P450 monooxygenase Pleurotus sapidus	2e-17	N	1
	CP02-S2-000-115-D01-UE.R_Genezilla_v6x_g1	gi|164638000|gb|EDR02280.1| predicted protein [Laccaria bicolor S238N-H82]	2e-06	Unclassified	-	N	1
	CP02-S2-000-066-E05-UC.F_Genezilla_v6x_g1	gi|116501121|gb|EAU84016.1| hypothetical protein CC1G_11454 [Coprinopsis cinerea okayama7#130]	3e-16	Cytochrome P450 Lentinula edodes	6e-15	N	1
	CP02-S2-000-045-A07-UC.F_Genezilla_v6x_g1	gi|164642624|gb|EDR06880.1| predicted protein [Laccaria bicolor S238N-H82]	2e-09	Unclassified	-	N	1
	CP02-S2-000-023-C05-CL.F_Genezilla_v6x_g1	gi|164647924|gb|EDR12167.1| potential P450 cytochrome [Laccaria bicolor S238N-H82]	2e-13	Cytochrome P450 CYP2 subfamily Aspergillus oryzae	1e-10	Y	1
	Contig9996_AUGUSTUSv9_g1	gnl|jgiPH|139337 jgi|Phchr1|139337|e_gww2.2.307.1 [Phanerochaete chrysosporium]	4e-37	Cytochrome P450 Coprinopsis cinerea	1e-36	N	1
	Contig9887_AUGUSTUSv9_g1	gi|164642609|gb|EDR06865.1| predicted protein [Laccaria bicolor S238N-H82]	2e-26	Cytochrome P450 CYP2 subfamily Aspergillus oryzae	5e-24	N	1
	Contig988_Genezilla_v6x_g1	gi|71020051|ref|XP_760256.1| hypothetical protein UM04109.1 [Ustilago maydis 521]	2e-07	Unclassified	-	N	1
	Contig9848_Genezilla_v6x_g1	gnl|jgiPH|133327 jgi|Phchr1|133327|e_gww2.1.391.1 [Phanerochaete chrysosporium]	7e-09	Unclassified	-	N	1
	Contig9799_Genezilla_v6x_g2	gnl|jgiPH|663 jgi|Phchr1|663|fgenesh1_pg.C_scaffold_1000663 [Phanerochaete chrysosporium]	2e-18	Cytochrome P450 CYP2 subfamily Aspergillus oryzae	7e-13	N	1
	Contig9651_Genezilla_v6x_g1	gi|164639205|gb|EDR03478.1| predicted protein [Laccaria bicolor S238N-H82]	1e-49	Cytochrome P450 Lentinula edodes	5e-35	N	1
	Contig9577_AUGUSTUSv9_g1	gi|71020051|ref|XP_760256.1| hypothetical protein UM04109.1 [Ustilago maydis 521]	1e-74	Cytochrome P450, putative Aspergillus fumigatus	2e-44	N	1
	Contig9465_SNAPv2_g1	gi|115401660|ref|XP_001216418.1| conserved hypothetical protein [Aspergillus terreus NIH2624]	1e-39	Cytochrome P450 Heterobasidion annosum	9e-36	N	1
	Contig9448_Genezilla_v6x_g1	gi|116501122|gb|EAU84017.1| hypothetical protein CC1G_11455 [Coprinopsis cinerea okayama7#130]	3e-44	Cytochrome P450 Lentinula edodes	5e-39	N	1
	Contig9423_AUGUSTUSv9_g1	gnl|jgiPH|766 jgi|Phchr1|766|fgenesh1_pg.C_scaffold_1000766 [Phanerochaete chrysosporium]	6e-42	Cytochrome P450 Coprinopsis cinerea	8e-38	Y	1
	Contig9404_AUGUSTUSv9_g1	gi|67537750|ref|XP_662649.1| hypothetical protein AN5045.2 [Aspergillus nidulans FGSC A4]	2e-34	Putative cytochrome P450 monooxygenase Pleurotus sapidus	8e-28	Y	1
	Contig9177_SNAPv2_g1	gnl|jgiPH|38101 jgi|Phchr1|38101|gww2.1.413.1 [Phanerochaete chrysosporium]	2e-37	Cytochrome P450 Coprinopsis cinerea	2e-37	Y	1
	Contig9167_Genezilla_v6x_g1	gi|164645637|gb|EDR09884.1| predicted protein [Laccaria bicolor S238N-H82]	5e-29	Putative CyP450 monooxygenase Pleurotus sapidus	1e-25	N	1
	Contig9138_Genezilla_v6x_g1	gnl|jgiPH|131322 jgi|Phchr1|131322|e_gww2.5.175.1 [Phanerochaete chrysosporium]	9e-21	Cytochrome P450 Heterobasidion annosum	3e-19	N	1
	Contig9108_AUGUSTUSv9_g1	gi|116501023|gb|EAU83918.1| hypothetical protein CC1G_10323 [Coprinopsis cinerea okayama7#130]	1e-26	Putative CyP450 monooxygenase Pleurotus sapidus	3e-16	N	1
	Contig8481_Genezilla_v6x_g2	gi|164641937|gb|EDR06195.1| predicted protein [Laccaria bicolor S238N-H82]	4e-28	Putative CyP450 monooxygenase Pleurotus sapidus	1e-22	N	1
	Contig8389_SNAPv2_g1	gnl|jgiPH|133327 jgi|Phchr1|133327|e_gww2.1.391.1 [Phanerochaete chrysosporium]	3e-17	Cytochrome P450 oxidoreductase, putative Aspergillus clavatus	1e-17	N	1
	Contig8006_SNAPv2_g1	gi|164645216|gb|EDR09464.1| predicted protein [Laccaria bicolor S238N-H82]	2e-20	Family 64 cytochrome P450 Phanerochaete chrysosporium	9e-16	N	1
	Contig7956_Genezilla_v6x_g1	No hits found	1	Unclassified	-	N	1
	Contig7690_Genezilla_v6x_g1	gi|164642624|gb|EDR06880.1| predicted protein [Laccaria bicolor S238N-H82]	8e-26	Cytochrome P450 Heterobasidion annosum	3e-25	N	1
	Contig7586_Genezilla_v6x_g1	gi|67902742|ref|XP_681627.1| hypothetical protein AN8358.2 [Aspergillus nidulans FGSC A4]	9e-21	Cytochrome P450 CYP2 subfamily Aspergillus oryzae	8e-17	N	1
	Contig6798_Genezilla_v6x_g1	gi|164645637|gb|EDR09884.1| predicted protein [Laccaria bicolor S238N-H82]	4e-18	Cytochrome P450 2 Le.CYP2 Lentinula edodes	2e-17	N	1
	Contig6695_Genezilla_v6x_g1	gi|121699404|ref|XP_001268010.1| cytochrome P450 [Aspergillus clavatus NRRL 1]	3e-21	Cytochrome P450 Aspergillus clavatus	1e-21	N	1
	Contig6450_AUGUSTUSv9_g1	gi|164645656|gb|EDR09903.1| predicted protein [Laccaria bicolor S238N-H82]	8e-11	Cytochrome P450 Coprinopsis cinerea	6e-10	N	1
	Contig643_AUGUSTUSv9_g1	gi|164639205|gb|EDR03478.1| predicted protein [Laccaria bicolor S238N-H82]	2e-09	Unclassified	-	N	1
	Contig6320_Genezilla_v6x_g1	gi|164639205|gb|EDR03478.1| predicted protein [Laccaria bicolor S238N-H82]	3e-21	Cytochrome P450 1 Lentinula edodes	3e-21	N	1
	Contig6271_Genezilla_v6x_g2	gnl|jgiPH|766 jgi|Phchr1|766|fgenesh1_pg.C_scaffold_1000766 [Phanerochaete chrysosporium]	2e-32	Cytochrome P450 Coprinopsis cinerea	5e-24	Y	1
	Contig5881_AUGUSTUSv9_g1	gi|116503869|gb|EAU86764.1| hypothetical protein CC1G_06525 [Coprinopsis cinerea okayama7#130]	3e-18	Cytochrome P450 Lentinula edodes	2e-15	N	1
	Contig5631_Genezilla_v6x_g1	gi|164642609|gb|EDR06865.1| predicted protein [Laccaria bicolor S238N-H82]	6e-14	Cytochrome P450 Lentinula edodes	5e-10	N	1
	Contig5427_Genezilla_v6x_g1	gi|164642609|gb|EDR06865.1| predicted protein [Laccaria bicolor S238N-H82]	4e-47	Cytochrome P450 Agaricus bisporus	3e-43	N	1
	Contig532_Genezilla_v6x_g1	gi|164647924|gb|EDR12167.1| potential P450 cytochrome [Laccaria bicolor S238N-H82]	5e-07	Unclassified	-	N	1
	Contig5068_AUGUSTUSv9_g1	gi|116501023|gb|EAU83918.1| hypothetical protein CC1G_10323 [Coprinopsis cinerea okayama7#130]	6e-11	Unassigned protein	6e-11	N	1
	Contig4594_SNAPv2_g1	gi|116501119|gb|EAU84014.1| hypothetical protein CC1G_11452 [Coprinopsis cinerea okayama7#130]	5e-26	Cytochrome P450 Lentinula edodes	1e-22	N	1
	Contig4590_Genezilla_v6x_g1	gnl|jgiPH|131322 jgi|Phchr1|131322|e_gww2.5.175.1 [Phanerochaete chrysosporium]	3e-25	Putative CyP450 monooxygenase Pleurotus sapidus	1e-21	N	1
	Contig4488_AUGUSTUSv9_g1	gi|71020051|ref|XP_760256.1| hypothetical protein UM04109.1 [Ustilago maydis 521]	7e-43	Cytochrome P450, putative Aspergillus fumigatus	2e-39	N	1
	Contig4219_Genezilla_v6x_g1	gnl|jgiPH|7086 jgi|Phchr1|7086|fgenesh1_pg.C_scaffold_12000270 [Phanerochaete chrysosporium]	3e-20	Putative CyP450 monooxygenase Pleurotus sapidus	1e-15	N	1
	Contig4077_AUGUSTUSv9_g1	gi|116500303|gb|EAU83198.1| hypothetical protein CC1G_11659 [Coprinopsis cinerea okayama7#130]	3e-16	Putative CyP450 monooxygenase Pleurotus sapidus	3e-14	N	1
	Contig4049_AUGUSTUSv9_g1	gi|164642624|gb|EDR06880.1| predicted protein [Laccaria bicolor S238N-H82]	2e-22	Putative CyP450 monooxygenase Pleurotus sapidus	1e-15	N	1
	Contig3748_AUGUSTUSv9_g1	gi|83771999|dbj|BAE62129.1| unnamed protein product [Aspergillus oryzae]	7e-14	Cytochrome P450 CYP2 subfamily Aspergillus oryzae	3e-14	N	1
	Contig3347_AUGUSTUSv9_g1	gi|164647924|gb|EDR12167.1| potential P450 cytochrome [Laccaria bicolor S238N-H82]	3e-49	Cytochrome P450 CYP2 subfamily Aspergillus oryzae	2e-36	N	1
	Contig3073_AUGUSTUSv9_g1	gi|160705568|gb|EAT76840.2| hypothetical protein SNOG_15745 [Phaeosphaeria nodorum SN15]	2e-31	Cytochrome P450 Lentinula edodes	2e-26	N	1
	Contig2931_AUGUSTUSv9_g1	gnl|jgiPH|131322 jgi|Phchr1|131322|e_gww2.5.175.1 [Phanerochaete chrysosporium]	4e-23	Putative CyP450 monooxygenase Pleurotus sapidus	2e-17	N	1
	Contig2900_AUGUSTUSv9_g1	gi|116503869|gb|EAU86764.1| hypothetical protein CC1G_06525 [Coprinopsis cinerea okayama7#130]	1e-18	Putative CyP450 monooxygenase Pleurotus sapidus	3e-13	N	1
	Contig2820_AUGUSTUSv9_g1	gi|115401660|ref|XP_001216418.1| conserved hypothetical protein [Aspergillus terreus NIH2624]	3e-36	Cytochrome P450 CYP2 subfamily Aspergillus oryzae	2e-34	N	1
	Contig2456_AUGUSTUSv9_g1	gi|67902742|ref|XP_681627.1| hypothetical protein AN8358.2 [Aspergillus nidulans FGSC A4]	8e-24	cytochrome P450 CYP2 subfamily	4e-14	Y	1
	Contig2452_AUGUSTUSv9_g1	gnl|jgiPH|132481 jgi|Phchr1|132481|e_gww2.1.398.1 [Phanerochaete chrysosporium]	5e-08	Unclassified	-	N	1
	Contig242_SNAPv2_g1	gi|126306029|ref|XP_001381089.1| PREDICTED: similar to CYP2J4 [Monodelphis domestica]	8e-11	similar to cytochrome P450 monooxygenase CYP2J2 Monodelphis domestica	3e-11	N	1
	Contig2321_Genezilla_v6x_g1	gnl|jgiPH|766 jgi|Phchr1|766|fgenesh1_pg.C_scaffold_1000766 [Phanerochaete chrysosporium]	1e-58	Putative CyP450 monooxygenase Pleurotus sapidus	4e-50	N	1
	Contig2276_Genezilla_v6x_g1	gi|116502504|gb|EAU85399.1| eukaryotic translation initiation factor 6 [Coprinopsis cinerea okayama7#130]	1e-19	Integrin beta 4 binding protein Homo sapiens	2e-16	Y	1
	Contig2255_AUGUSTUSv9_g1	gi|116501411|gb|EAU84306.1| hypothetical protein CC1G_01302 [Coprinopsis cinerea okayama7#130]	2e-07	Unclassified	-	N	1
	Contig2088_AUGUSTUSv9_g1	gi|164641937|gb|EDR06195.1| predicted protein [Laccaria bicolor S238N-H82]	2e-14	Cytochrome P450 oxidoreductase, putative Aspergillus clavatus	7e-11	N	1
	Contig1879_Genezilla_v6x_g1	No hits found	1	Unclassified	-	N	1
	Contig1837_Genezilla_v6x_g1	gi|116506402|gb|EAU89297.1| hypothetical protein CC1G_03562 [Coprinopsis cinerea okayama7#130]	2e-16	Cytochrome P450 CYP2 subfamily Aspergillus oryzae	8e-14	N	1
	Contig18257_Genezilla_v6x_g4	gi|164642624|gb|EDR06880.1| predicted protein [Laccaria bicolor S238N-H82]	2e-21	Putative CyP450 monooxygenase Pleurotus sapidus	1e-19	N	1
	Contig18170_AUGUSTUSv9_g1	gi|164645216|gb|EDR09464.1| predicted protein [Laccaria bicolor S238N-H82]	1e-128	Cytochrome P450 Coprinopsis cinerea	9e-77	N	1
	Contig18164_AUGUSTUSv9_g1	gi|116506108|gb|EAU89003.1| hypothetical protein CC1G_10699 [Coprinopsis cinerea okayama7#130]	8e-55	Cytochrome P450 Lentinula edodes	4e-55	N	1
	Contig18142_AUGUSTUSv9_g1	gnl|jgiPH|133327 jgi|Phchr1|133327|e_gww2.1.391.1 [Phanerochaete chrysosporium]	7e-22	Putative CyP450 monooxygenase Pleurotus sapidus	5e-16	N	1
	Contig18135_Genezilla_v6x_g1	gi|67524539|ref|XP_660331.1| hypothetical protein AN2727.2 [ FGSC A4]	3e-46	Putative cytochrome P450 monooxygenase Pleurotus sapidus	8e-41	Y	1
	Contig18133_AUGUSTUSv9_g1	gi|116498910|gb|EAU81805.1| hypothetical protein CC1G_10408 [Coprinopsis cinerea okayama7#130]	2e-15	Cytochrome P450 1 Lentinula edodes	1e-13	N	1
	Contig17969_Genezilla_v6x_g1	gi|116510172|gb|EAU93067.1| hypothetical protein CC1G_06787 [Coprinopsis cinerea okayama7#130]	3e-39	Putative CyP450 monooxygenase Pleurotus sapidus	6e-27	N	1
	Contig17949_AUGUSTUSv9_g2	gi|23978177|dbj|BAC21103.1| cytochrome P450 2 Le.CYP2 [Lentinula edodes]	2e-34	Cytochrome P450 2 Le.CYP2 Lentinula edodes	7e-35	N	1
	Contig17943_AUGUSTUSv9_g2	gi|164642624|gb|EDR06880.1| predicted protein [Laccaria bicolor S238N-H82]	3e-69	Putative CyP450 monooxygenase Pleurotus sapidus	1e-48	N	1
	Contig17786_AUGUSTUSv9_g1	gi|71020051|ref|XP_760256.1| hypothetical protein UM04109.1 [Ustilago maydis 521]	1e-45	Cytochrome P450 CYP2 subfamily Aspergillus oryzae	7e-29	N	1
	Contig1770_AUGUSTUSv9_g1	gi|164635087|gb|EDQ99400.1| predicted protein [Laccaria bicolor S238N-H82]	5e-33	Cytochrome P450 Lentinula edodes	2e-25	N	1
	Contig17598_AUGUSTUSv9_g1	gi|116503869|gb|EAU86764.1| hypothetical protein CC1G_06525 [Coprinopsis cinerea okayama7#130]	1e-103	Putative CyP450 monooxygenase Pleurotus sapidus	1e-80	N	1
	Contig1756_AUGUSTUSv9_g1	gi|29122575|dbj|BAC66085.1| cytochrome P450 1 [Lentinula edodes]	2e-09	Unassigned protein	-	N	1
	Contig1753_Genezilla_v6x_g1	gi|164642609|gb|EDR06865.1| predicted protein [Laccaria bicolor S238N-H82]	6e-27	Putative CyP450 monooxygenase Pleurotus sapidus	1e-24	N	1
	Contig17467_Genezilla_v6x_g2	gnl|jgiPH|766 jgi|Phchr1|766|fgenesh1_pg.C_scaffold_1000766 [Phanerochaete chrysosporium]	1e-40	Cytochrome P450 2 Le.CYP2 Lentinula edodes	2e-34	Y	1
	Contig17370_AUGUSTUSv9_g1	gi|116506402|gb|EAU89297.1| hypothetical protein CC1G_03562 [Coprinopsis cinerea okayama7#130]	3e-33	Cytochrome P450 CYP2 subfamily Aspergillus oryzae	1e-29	N	1
	Contig17185_AUGUSTUSv9_g2	gi|44885671|dbj|BAD11817.1| cytochrome P450 [Lentinula edodes]	1e-33	Cytochrome P450 Lentinula edodes	5e-34	N	1
	Contig17149_AUGUSTUSv9_g1	gi|164637062|gb|EDR01351.1| predicted protein [Laccaria bicolor S238N-H82]	4e-79	Cytochrome P450 Lentinula edodes	2e-44	N	1
	Contig16995_Genezilla_v6x_g1	gi|164639205|gb|EDR03478.1| predicted protein [Laccaria bicolor S238N-H82]	2e-44	Putative frameshift precursor Aspergillus niger	1e-39	N	1
	Contig16851_Genezilla_v6x_g2	gi|116510718|gb|EAU93613.1| hypothetical protein CC1G_02843 [Coprinopsis cinerea okayama7#130]	2e-52	Cytochrome P450 Phanerochaete chrysosporium	2e-31	N	1
	Contig16654_AUGUSTUSv9_g1	gnl|jgiPH|7086 jgi|Phchr1|7086|fgenesh1_pg.C_scaffold_12000270 [Phanerochaete chrysosporium]	1e-16	Cytochrome P450 Lentinula edodes	4e-13	N	1
	Contig1661_SNAPv2_g1	gi|164638000|gb|EDR02280.1| predicted protein [Laccaria bicolor S238N-H82]	3e-19	Cytochrome P450 Lentinula edodes	5e-18	N	1
	Contig16582_AUGUSTUSv9_g1	gi|29122575|dbj|BAC66085.1| cytochrome P450 1 [Lentinula edodes]	3e-56	Cytochrome P450 1 Lentinula edodes	1e-56	N	1
	Contig16582_Genezilla_v6x_g1	gi|164645637|gb|EDR09884.1| predicted protein [Laccaria bicolor S238N-H82]	1e-15	Cytochrome P450 2 Le.CYP2 Lentinula edodes	3e-12	N	1
	Contig15878_Genezilla_v6x_g1	gi|116503869|gb|EAU86764.1| hypothetical protein CC1G_06525 [Coprinopsis cinerea okayama7#130]	5e-34	Cytochrome P450 Lentinula edodes	3e-30	N	1
	Contig15836_AUGUSTUSv9_g1	gi|145230666|ref|XP_001389597.1| hypothetical protein An01g11880 [Aspergillus niger]	1e-33	Putative frameshift precursor Aspergillus niger	5e-34	N	1
	Contig15758_AUGUSTUSv9_g2	gi|115399720|ref|XP_001215455.1| predicted protein [Aspergillus terreus NIH2624]	1e-16	Cytochrome P450 CYP2 subfamily Aspergillus oryzae	2e-15	N	1
	Contig15758_AUGUSTUSv9_g1	gi|67537750|ref|XP_662649.1| hypothetical protein AN5045.2 [Aspergillus nidulans FGSC A4]	2e-23	Cytochrome P450 oxidoreductase, putative Aspergillus clavatus	9e-20	N	1
	Contig15669_Genezilla_v6x_g2	gnl|jgiPH|1804 jgi|Phchr1|1804|fgenesh1_pg.C_scaffold_2000782 [Phanerochaete chrysosporium]	4e-53	Putative CyP450 monooxygenase Pleurotus sapidus	3e-33	N	1
	Contig15538_SNAPv2_g1	gi|116499032|gb|EAU81927.1| hypothetical protein CC1G_06138 [Coprinopsis cinerea okayama7#130]	5e-16	Cytochrome P450 CYP2 subfamily Aspergillus oryzae	7e-14	N	1
	Contig15515_Genezilla_v6x_g1	gi|46138113|ref|XP_390747.1| hypothetical protein FG10571.1 [Gibberella zeae PH-1]	7e-06	Unclassified	-	N	1
	Contig15459_AUGUSTUSv9_g1	gnl|jgiPH|121157 jgi|Phchr1|121157|e_gwh2.5.180.1 [Phanerochaete chrysosporium]	8e-52	Cytochrome P450 Lentinula edodes	9e-48	N	1
	Contig1527_AUGUSTUSv9_g1	gi|119483586|ref|XP_001261696.1| Cytochrome P450 oxidoreductase, putative [Neosartorya fischeri NRRL 181]	7e-06	Unclassified	-	N	1
	Contig15258_AUGUSTUSv9_g1	gi|71020051|ref|XP_760256.1| hypothetical protein UM04109.1 [Ustilago maydis 521]	3e-73	cytochrome P450, putative	4e-52	N	1
	Contig15228_Genezilla_v6x_g1	gi|116506723|gb|EAU89618.1| hypothetical protein CC1G_02507 [Coprinopsis cinerea okayama7#130]	9e-20	Cytochrome P450 CYP2 subfamily Aspergillus oryzae	2e-14	N	1
	Contig15161_AUGUSTUSv9_g1	gi|164647924|gb|EDR12167.1| potential P450 cytochrome [Laccaria bicolor S238N-H82]	3e-91	Cytochrome P450 CYP2 subfamily Aspergillus oryzae	5e-66	N	1
	Contig15045_Genezilla_v6x_g2	gi|164645216|gb|EDR09464.1| predicted protein [Laccaria bicolor S238N-H82]	1e-10	Unassigned protein	4e-11	N	1
	Contig15045_Genezilla_v6x_g1	gi|67522288|ref|XP_659205.1| hypothetical protein AN1601.2 [Aspergillus nidulans FGSC A4]	3e-40	Putative CyP450 monooxygenase Pleurotus sapidus	2e-38	N	1
	Contig14989_AUGUSTUSv9_g1	gi|44885671|dbj|BAD11817.1| cytochrome P450 [Lentinula edodes]	4e-14	Cytochrome P450 Lentinula edodes	2e-14	N	1
	Contig14959_Genezilla_v6x_g1	gi|67537750|ref|XP_662649.1| hypothetical protein AN5045.2 [Aspergillus nidulans FGSC A4]	5e-16	Cytochrome P450 oxidoreductase, putative Aspergillus clavatus	7e-10	N	1
	Contig14893_Genezilla_v6x_g1	No hits found	1	Unclassified	-	N	1
	Contig14547_AUGUSTUSv9_g1	gi|164642624|gb|EDR06880.1| predicted protein [Laccaria bicolor S238N-H82]	9e-30	Putative CyP450 monooxygenase Pleurotus sapidus	2e-24	N	1
	Contig14448_AUGUSTUSv9_g1	gi|116503869|gb|EAU86764.1| hypothetical protein CC1G_06525 [Coprinopsis cinerea okayama7#130]	3e-37	Cytochrome P450 CYP2 subfamily Aspergillus oryzae	1e-31	N	1
	Contig14367_Genezilla_v6x_g1	gi|116501122|gb|EAU84017.1| hypothetical protein CC1G_11455 [Coprinopsis cinerea okayama7#130]	7e-91	Cytochrome P450 Lentinula edodes	2e-86	Y	1
	Contig14238_Genezilla_v6x_g1	gi|164645216|gb|EDR09464.1| predicted protein [Laccaria bicolor S238N-H82]	3e-34	Cytochrome P450 Lentinula edodes	9e-24	N	1
	Contig14189_AUGUSTUSv9_g1	gi|71020051|ref|XP_760256.1| hypothetical protein UM04109.1 [Ustilago maydis 521]	1e-61	Cytochrome P450, putative Aspergillus fumigatus	5e-56	N	1
	Contig141_Genezilla_v6x_g1	No hits found	1	Unclassified	-	N	1
	Contig14061_Genezilla_v6x_g1	gi|71020051|ref|XP_760256.1| hypothetical protein UM04109.1 [Ustilago maydis 521]	5e-44	cytochrome P450 CYP2 subfamily	4e-16	N	1
	Contig13649_Genezilla_v6x_g1	gi|164642609|gb|EDR06865.1| predicted protein [Laccaria bicolor S238N-H82]	3e-12	Putative CyP450 monooxygenase Pleurotus sapidus	2e-11	N	1
	Contig13350_AUGUSTUSv9_g1	gi|164642624|gb|EDR06880.1| predicted protein [Laccaria bicolor S238N-H82]	7e-40	Family 64 cytochrome P450 Phanerochaete chrysosporium	1e-29	N	1
	Contig13061_SNAPv2_g2	gi|116498886|gb|EAU81781.1| hypothetical protein CC1G_10384 [Coprinopsis cinerea okayama7#130]	1e-08	p450 domain containing protein	3e-11	Y	1
	Contig13061_SNAPv2_g1	gi|85111866|ref|XP_964142.1| hypothetical protein NCU11242 [Neurospora crassa OR74A]	2e-19	Cytochrome P450 CYP2 subfamily Aspergillus oryzae	4e-19	N	1
	Contig13018_Genezilla_v6x_g1	gi|116501119|gb|EAU84014.1| hypothetical protein CC1G_11452 [Coprinopsis cinerea okayama7#130]	1e-14	Cytochrome P450 CYP2 subfamily Aspergillus oryzae	2e-13	Y	1
	Contig12965_Genezilla_v6x_g1	gi|116503869|gb|EAU86764.1| hypothetical protein CC1G_06525 [Coprinopsis cinerea okayama7#130]	3e-18	Putative CyP450 monooxygenase Pleurotus sapidus	2e-14	Y	1
	Contig12914_AUGUSTUSv9_g1	gi|164647924|gb|EDR12167.1| potential P450 cytochrome [Laccaria bicolor S238N-H82]	8e-40	ord1 of A. flavus converts O-methylsterigmatocystin to aflatoxin B1 Aspergillus niger	8e-26	N	1
	Contig12879_AUGUSTUSv9_g1	gnl|jgiPH|766 jgi|Phchr1|766|fgenesh1_pg.C_scaffold_1000766 [Phanerochaete chrysosporium]	1e-12	p450 domain containing protein	4e-11	N	1
	Contig12839_Genezilla_v6x_g1	gi|164642624|gb|EDR06880.1| predicted protein [Laccaria bicolor S238N-H82]	3e-11	Unassigned protein	3e-11	N	1
	Contig12670_AUGUSTUSv9_g1	gi|121699404|ref|XP_001268010.1| cytochrome P450 [Aspergillus clavatus NRRL 1]	4e-57	Cytochrome P450 Aspergillus clavatus	2e-57	N	1
	Contig12647_Genezilla_v6x_g1	gi|164647924|gb|EDR12167.1| potential P450 cytochrome [Laccaria bicolor S238N-H82]	8e-29	Putative CyP450 monooxygenase Pleurotus sapidus	1e-13	Y	1
	Contig12440_AUGUSTUSv9_g1	gi|164642624|gb|EDR06880.1| predicted protein [Laccaria bicolor S238N-H82]	5e-53	Cytochrome P450 CYP2 subfamily Aspergillus oryzae	2e-41	N	1
	Contig12391_AUGUSTUSv9_g1	gi|116504159|gb|EAU87054.1| hypothetical protein CC1G_12391 [Coprinopsis cinerea okayama7#130]	6e-87	Putative CyP450 monooxygenase Pleurotus sapidus	1e-74	N	1
	Contig12362_Genezilla_v6x_g1	gi|116503869|gb|EAU86764.1| hypothetical protein CC1G_06525 [Coprinopsis cinerea okayama7#130]	9e-42	Cytochrome P450 CYP2 subfamily Aspergillus oryzae	1e-38	N	1
	Contig12341_SNAPv2_g1	gi|1666269|emb|CAB04786.1| cytochrome P450 [Agaricus bisporus]	9e-25	Cytochrome P450 Agaricus bisporus	3e-25	N	1
	Contig12322_AUGUSTUSv9_g1	gi|116499034|gb|EAU81929.1| hypothetical protein CC1G_06140 [Coprinopsis cinerea okayama7#130]	3e-16	Cytochrome P450 Lentinula edodes	2e-13	N	1
	Contig12060_Genezilla_v6x_g2	gi|116501119|gb|EAU84014.1| hypothetical protein CC1G_11452 [Coprinopsis cinerea okayama7#130]	6e-29	Cytochrome P450 Lentinula edodes	1e-24	N	1
	Contig12014_AUGUSTUSv9_g1	gnl|jgiPH|139445 jgi|Phchr1|139445|e_gww2.2.297.1 [Phanerochaete chrysosporium]	4e-35	Cytochrome P450 CYP2 subfamily Aspergillus oryzae	2e-34	N	1
	Contig11816_Genezilla_v6x_g1	gi|164647924|gb|EDR12167.1| potential P450 cytochrome [Laccaria bicolor S238N-H82]	3e-77	Cytochrome P450 Lentinula edodes	1e-48	N	1
	Contig11677_Genezilla_v6x_g1	gi|23978177|dbj|BAC21103.1| cytochrome P450 2 Le.CYP2 [Lentinula edodes]	2e-09	Unclassified	-	N	1
	Contig11435_AUGUSTUSv9_g1	gi|67902742|ref|XP_681627.1| hypothetical protein AN8358.2 [Aspergillus nidulans FGSC A4]	2e-14	Cytochrome P450, putative Aspergillus fumigatus	3e-11	N	1
	Contig1133_Genezilla_v6x_g1	gi|85111866|ref|XP_964142.1| hypothetical protein NCU11242 [Neurospora crassa OR74A]	1e-17	Cytochrome P450 CYP2 subfamily Aspergillus oryzae	5e-13	N	1
	Contig1130_Genezilla_v6x_g1	gnl|jgiPH|131322 jgi|Phchr1|131322|e_gww2.5.175.1 [Phanerochaete chrysosporium]	1e-14	Putative CyP450 monooxygenase Pleurotus sapidus	2e-11	N	1
	Contig11046_Genezilla_v6x_g1	gnl|jgiPH|131322 jgi|Phchr1|131322|e_gww2.5.175.1 [Phanerochaete chrysosporium]	3e-15	Cytochrome P450, putative Aspergillus fumigatus	8e-13	N	1
	Contig10996_AUGUSTUSv9_g1	gi|164642624|gb|EDR06880.1| predicted protein [Laccaria bicolor S238N-H82]	5e-34	Cytochrome P450 Agaricus bisporus	7e-28	N	1
	Contig10899_AUGUSTUSv9_g1	gi|164639205|gb|EDR03478.1| predicted protein [Laccaria bicolor S238N-H82]	2e-44	Cytochrome P450 1 Lentinula edodes	1e-42	N	1
	Contig10889_Genezilla_v6x_g2	gnl|jgiPH|38012 jgi|Phchr1|38012|gww2.5.171.1 [Phanerochaete chrysosporium]	4e-12	Putative CyP450 monooxygenase Pleurotus sapidus	1e-11	N	1
	Contig10450_Genezilla_v6x_g1	gnl|jgiPH|38012 jgi|Phchr1|38012|gww2.5.171.1 [Phanerochaete chrysosporium]	7e-30	Cytochrome P450 Lentinula edodes	3e-16	N	1
	Contig10334_Genezilla_v6x_g1	No hits found	1	Unclassified	-	N	1
	Contig10238_AUGUSTUSv9_g1	gi|116501122|gb|EAU84017.1| hypothetical protein CC1G_11455 [Coprinopsis cinerea okayama7#130]	2e-37	Cytochrome P450 CYP2 subfamily Aspergillus oryzae	3e-32	N	1
	Contig10195_AUGUSTUSv9_g1	gi|164645637|gb|EDR09884.1| predicted protein [Laccaria bicolor S238N-H82]	2e-17	Putative CyP450 monooxygenase Pleurotus sapidus	3e-14	N	1
	Contig10191_SNAPv2_g1	gi|29122575|dbj|BAC66085.1| cytochrome P450 1 [Lentinula edodes]	6e-31	Cytochrome P450 1 Lentinula edodes	3e-31	N	1
	Contig10160_AUGUSTUSv9_g1	gi|111055018|gb|EAT76138.1| hypothetical protein SNOG_16440 [Phaeosphaeria nodorum SN15]	9e-07	Unclassified	-	N	1
	Contig10123_AUGUSTUSv9_g1	gi|115401660|ref|XP_001216418.1| conserved hypothetical protein [Aspergillus terreus NIH2624]	3e-25	Cytochrome P450 CYP2 subfamily Aspergillus oryzae	1e-24	Y	1
	Contig10088_AUGUSTUSv9_g1	gi|116503869|gb|EAU86764.1| hypothetical protein CC1G_06525 [Coprinopsis cinerea okayama7#130]	4e-59	Putative CyP450 monooxygenase Pleurotus sapidus	4e-52	N	1
	Contig10266_COMBINEDMODELSv1_g1	gi|164645216|gb|EDR09464.1| predicted protein [Laccaria bicolor S238N-H82]	7e-25	Related to cytochrome p450 Neurospora crassa	3e-18	Y	1
	Contig11068_BLASTMODELSv1_g1	gi|116501121|gb|EAU84016.1| hypothetical protein CC1G_11454 [Coprinopsis cinerea okayama7#130]	2e-10	Unassigned protein	3e-10	N	1
	Contig1128_BLASTMODELSv1_g1	gi|46138113|ref|XP_390747.1| hypothetical protein FG10571.1 [Gibberella zeae PH-1]	4e-10	Unassigned protein	1e-10	N	1
	Contig11421_BLASTMODELSv1_g1	gi|83770169|dbj|BAE60302.1| unnamed protein product [Aspergillus oryzae]	1e-12	Cytochrome P450 CYP2 subfamily Aspergillus oryzae	5e-13	N	1
	Contig12583_BLASTMODELSv1_g1	gi|83318552|emb|CAJ00405.1| putative CyP450 monooxygenase [Pleurotus sapidus]	4e-09	Unclassified	-	N	1
	Contig15116_BLASTMODELSv1_g1	gnl|jgiPH|785 jgi|Phchr1|785|fgenesh1_pg.C_scaffold_1000785 [Phanerochaete chrysosporium]	6e-25	Putative CyP450 monooxygenase Pleurotus sapidus	1e-20	N	1
	Contig16789_BLASTMODELSv1_g1	gnl|jgiPH|139337 jgi|Phchr1|139337|e_gww2.2.307.1 [Phanerochaete chrysosporium]	5e-15	Cytochrome P450 Lentinula edodes	1e-12	N	1
	Contig16928_BLASTMODELSv1_g1	gnl|jgiPH|131399 jgi|Phchr1|131399|e_gww2.5.180.1 [Phanerochaete chrysosporium]	1e-23	Putative CyP450 monooxygenase Pleurotus sapidus	5e-18	N	1
	Contig17467_BLASTMODELSv1_g1	gnl|jgiPH|132579 jgi|Phchr1|132579|e_gww2.1.427.1 [Phanerochaete chrysosporium]	2e-24	Cytochrome P450 Lentinula edodes	2e-15	N	1
	Contig4131_BLASTMODELSv1_g1	gi|116500113|gb|EAU83008.1| hypothetical protein CC1G_08945 [Coprinopsis cinerea okayama7#130]	3e-20	ord1 of A. flavus converts O-methylsterigmatocystin to aflatoxin B1 Aspergillus niger	2e-13	N	1
	CP02-S2-020-220-B11-UC.R_BLASTMODELSv1_g1	gi|116501122|gb|EAU84017.1| hypothetical protein CC1G_11455 [Coprinopsis cinerea okayama7#130]	2e-09	Unclassified	-	N	1
	CP02-S2-000-132-F09-UE.F_BLASTMODELSv1_g1	gi|44885671|dbj|BAD11817.1| cytochrome P450 [Lentinula edodes]	3e-34	Cytochrome P450 Lentinula edodes	1e-34	N	1
	CP02-S2-000-102-G11-UE.R_BLASTMODELSv1_g1	gi|115401660|ref|XP_001216418.1| conserved hypothetical protein [Aspergillus terreus NIH2624]	2e-09	p450 domain containing protein	3e-10	N	1
	CP02-S2-000-102-C09-EM.S_BLASTMODELSv1_g1	gi|67522288|ref|XP_659205.1| hypothetical protein AN1601.2 [Aspergillus nidulans FGSC A4]	1e-18	Cytochrome P450 CYP2 subfamily Aspergillus oryzae	7e-17	N	1
	CP02-S2-000-032-H11-EM.R_BLASTMODELSv1_g1	gi|62318469|dbj|BAD94553.1| cytochrome P450 [Phanerochaete chrysosporium]	8e-18	Cytochrome P450 Phanerochaete chrysosporium	4e-18	N	1
	CP02-S1-000-014-G01-UE.F_BLASTMODELSv1_g1	gi|164635616|gb|EDQ99921.1| cytochrome P450 [Laccaria bicolor S238N-H82]	8e-16	Cytochrome P450 Coprinopsis cinerea	5e-13	N	1
	Contig8115_BLASTMODELSv1_g1	gi|116499784|gb|EAU82679.1| hypothetical protein CC1G_08836 [Coprinopsis cinerea okayama7#130]	1e-19	Cytochrome P450 CYP2 subfamily Aspergillus oryzae	2e-10	N	1
	Contig7586_BLASTMODELSv1_g1	gi|115401660|ref|XP_001216418.1| conserved hypothetical protein [Aspergillus terreus NIH2624]	2e-23	Cytochrome P450 CYP2 subfamily Aspergillus oryzae	2e-23	N	1
	Contig7506_BLASTMODELSv1_g1	gnl|jgiPH|138183 jgi|Phchr1|138183|e_gww2.4.188.1 [Phanerochaete chrysosporium]	3e-11	Unassigned protein	3e-11	N	1
	Contig710_BLASTMODELSv1_g1	gi|116503869|gb|EAU86764.1| hypothetical protein CC1G_06525 [Coprinopsis cinerea okayama7#130]	1e-15	Putative CyP450 monooxygenase Pleurotus sapidus	1e-11	N	1
	Contig650_BLASTMODELSv1_g1	gi|148222486|ref|NP_001087043.1| cytochrome P450, family 2, subfamily D, polypeptide 6 [Xenopus laevis]	4e-06	p450 domain containing protein	9e-10	N	1
	Contig6355_BLASTMODELSv1_g1	gnl|jgiPH|766 jgi|Phchr1|766|fgenesh1_pg.C_scaffold_1000766 [Phanerochaete chrysosporium]	2e-08	Unclassified	-	N	1
	CP02-S2-039-550-C08-UC.F_BLASTMODELSv1_g1	gnl|jgiPH|133267 jgi|Phchr1|133267|e_gww2.1.326.1 [Phanerochaete chrysosporium]	6e-11	Unassigned protein	6e-11	N	1
	CP02-S2-041-320-G12-EM.F_BLASTMODELSv1_g1	gi|164645655|gb|EDR09902.1| predicted protein [Laccaria bicolor S238N-H82]	9e-09	Unclassified	-	N	1
	CP02-S3-000-082-C05-UC.F_BLASTMODELSv1_g1	gi|119466975|ref|XP_001257294.1| Cytochrome P450 oxidoreductase, putative [Neosartorya fischeri NRRL 181]	2e-12	Unassigned protein	-	N	1
	CP02-S3-038-540-H11-UE.F_BLASTMODELSv1_g1	gi|67537750|ref|XP_662649.1| hypothetical protein AN5045.2 [Aspergillus nidulans FGSC A4]	1e-10	Unassigned protein	6e-11	N	1
	CP02-S3-039-544-E12-UC.F_AUGUSTUSv9_g1	gi|164636010|gb|EDR00310.1| predicted protein [Laccaria bicolor S238N-H82]	4e-12	Unassigned protein	4e-12	N	11
	CP02-S3-036-180-F01-EM.F_Genezilla_v6x_g1	gi|116508284|gb|EAU91179.1| hypothetical protein CC1G_06814 [Coprinopsis cinerea okayama7#130]	4e-17	Unassigned protein	4e-17	N	11
	Contig9764_AUGUSTUSv9_g1	gnl|jgiPH|5001 jgi|Phchr1|5001|fgenesh1_pg.C_scaffold_8000176 [Phanerochaete chrysosporium]	1e-37	B-carotene oxygenase Xanthophyllomyces dendrorhous	6e-29	N	11
	Contig8583_AUGUSTUSv9_g1	gi|164646964|gb|EDR11209.1| cytochrome P450 [Laccaria bicolor S238N-H82]	9e-25	Cytochrome P450, putative Cryptococcus neoformans	7e-19	N	11
	Contig8560_SNAPv2_g1	gi|116499079|gb|EAU81974.1| hypothetical protein CC1G_09160 [Coprinopsis cinerea okayama7#130]	5e-28	Cytochrome P450, putative Cryptococcus neoformans	5e-20	N	11
	Contig8495_SNAPv2_g1	gi|164646600|gb|EDR10845.1| predicted protein [Laccaria bicolor S238N-H82]	1e-54	Cytochrome P450, putative Cryptococcus neoformans	3e-35	Y	11
	Contig8356_AUGUSTUSv9_g1	gi|164646600|gb|EDR10845.1| predicted protein [Laccaria bicolor S238N-H82]	7e-22	Cytochrome P450, putative Cryptococcus neoformans	5e-16	N	11
	Contig8213_AUGUSTUSv9_g1	gi|164646600|gb|EDR10845.1| predicted protein [Laccaria bicolor S238N-H82]	3e-52	Cytochrome P450, putative Cryptococcus neoformans	1e-36	N	11
	Contig8207_AUGUSTUSv9_g1	gnl|jgiPH|5001 jgi|Phchr1|5001|fgenesh1_pg.C_scaffold_8000176 [Phanerochaete chrysosporium]	2e-57	Cytochrome P450, putative Cryptococcus neoformans	1e-39	N	11
	Contig8078_AUGUSTUSv9_g1	gi|164646600|gb|EDR10845.1| predicted protein [Laccaria bicolor S238N-H82]	1e-43	Cytochrome P450, putative Cryptococcus neoformans	1e-18	N	11
	Contig8002_AUGUSTUSv9_g1	gi|116504590|gb|EAU87485.1| hypothetical protein CC1G_02244 [Coprinopsis cinerea okayama7#130]	1e-82	Cytochrome P450 monooxygenase pc-1 Phanerochaete chrysosporium	2e-73	N	11
	Contig7982_SNAPv2_g1	gnl|jgiPH|5852 jgi|Phchr1|5852|fgenesh1_pg.C_scaffold_9000456 [Phanerochaete chrysosporium]	4e-27	Cytochrome P450, putative Cryptococcus neoformans	1e-15	N	11
	Contig751_AUGUSTUSv9_g1	gnl|jgiPH|5001 jgi|Phchr1|5001|fgenesh1_pg.C_scaffold_8000176 [Phanerochaete chrysosporium]	4e-07	Unclassified	-	N	11
	Contig7393_AUGUSTUSv9_g1	gnl|jgiPH|137601 jgi|Phchr1|137601|e_gww2.3.23.1 [Phanerochaete chrysosporium]	8e-32	P450 family fatty acid hydroxylase, putative Aspergillus fumigatus	2e-21	N	11
	Contig7296_AUGUSTUSv9_g1	gnl|jgiPH|5001 jgi|Phchr1|5001|fgenesh1_pg.C_scaffold_8000176 [Phanerochaete chrysosporium]	2e-34	Cytochrome P450, putative Cryptococcus neoformans	2e-18	N	11
	Contig7208_SNAPv2_g1	gi|116502440|gb|EAU85335.1| hypothetical protein CC1G_07605 [Coprinopsis cinerea okayama7#130]	1e-101	Lanosterol 14-alpha-demethylase Coprinopsis cinerea	2e-92	Y	11
	Contig6972_AUGUSTUSv9_g1	gi|164646963|gb|EDR11208.1| cytochrome P450 [Laccaria bicolor S238N-H82]	4e-11	Unassigned protein	-	N	11
	Contig6786_AUGUSTUSv9_g1	gi|164638042|gb|EDR02322.1| predicted protein [Laccaria bicolor S238N-H82]	5e-26	Cytochrome P450, putative Cryptococcus neoformans	2e-11	N	11
	Contig6085_SNAPv2_g1	gi|116508666|gb|EAU91561.1| hypothetical protein CC1G_02050 [Coprinopsis cinerea okayama7#130]	6e-18	Unassigned protein	-	N	11
	Contig4984_AUGUSTUSv9_g1	gi|116501707|gb|EAU84602.1| hypothetical protein CC1G_00121 [Coprinopsis cinerea okayama7#130]	5e-33	p450 domain containing protein	5e-10	N	11
	Contig4936_Genezilla_v6x_g1	gi|164640450|gb|EDR04715.1| predicted protein [Laccaria bicolor S238N-H82]	1e-37	p450 domain containing protein	7e-13	N	11
	Contig4710_Genezilla_v6x_g1	gnl|jgiPH|5001 jgi|Phchr1|5001|fgenesh1_pg.C_scaffold_8000176 [Phanerochaete chrysosporium]	9e-10	Unassigned protein	9e-10	N	11
	Contig4246_AUGUSTUSv9_g1	gi|116508666|gb|EAU91561.1| hypothetical protein CC1G_02050 [Coprinopsis cinerea okayama7#130]	5e-16	p450 domain containing protein	1e-15	N	11
	Contig4195_AUGUSTUSv9_g1	gi|164636010|gb|EDR00310.1| predicted protein [Laccaria bicolor S238N-H82]	3e-50	B-carotene oxygenase Xanthophyllomyces dendrorhous	4e-26	N	11
	Contig4080_Genezilla_v6x_g1	gi|164646964|gb|EDR11209.1| cytochrome P450 [Laccaria bicolor S238N-H82]	3e-23	Cytochrome P450, putative Cryptococcus neoformans	7e-14	N	11
	Contig3691_SNAPv2_g1	gi|164640450|gb|EDR04715.1| predicted protein [Laccaria bicolor S238N-H82]	1e-23	Unassigned protein	1e-23	N	11
	Contig3630_AUGUSTUSv9_g1	gi|116508666|gb|EAU91561.1| hypothetical protein CC1G_02050 [Coprinopsis cinerea okayama7#130]	8e-10	Unassigned protein	8e-10	N	11
	Contig3539_Genezilla_v6x_g1	gi|71023163|ref|XP_761811.1| hypothetical protein UM05664.1 [Ustilago maydis 521]	1e-22	Cytochrome P450-like protein Arabidopsis thaliana	5e-14	N	11
	Contig2454_SNAPv2_g1	gi|164646964|gb|EDR11209.1| cytochrome P450 [Laccaria bicolor S238N-H82]	5e-38	Cytochrome P450, putative Cryptococcus neoformans	1e-21	N	11
	Contig18050_Genezilla_v6x_g2	gi|164644944|gb|EDR09193.1| predicted protein [Laccaria bicolor S238N-H82]	8e-16	Unassigned protein	8e-16	N	11
	Contig13656_CURATEDMODELSv1_g1	gi|164651475|gb|EDR15715.1| predicted protein [Laccaria bicolor S238N-H82]	2e-20	Cytochrome P450, putative Cryptococcus neoformans	2e-14	N	11
	Contig17344_AUGUSTUSv9_g2	gi|116501708|gb|EAU84603.1| hypothetical protein CC1G_00122 [Coprinopsis cinerea okayama7#130]	7e-54	Cytochrome P450, putative Cryptococcus neoformans	3e-24	N	11
	Contig17200_Genezilla_v6x_g1	gi|164638042|gb|EDR02322.1| predicted protein [Laccaria bicolor S238N-H82]	1e-111	Cytochrome P450, putative Cryptococcus neoformans	8e-43	N	11
	Contig17110_AUGUSTUSv9_g1	gi|116501143|gb|EAU84038.1| hypothetical protein CC1G_12478 [Coprinopsis cinerea okayama7#130]	1e-106	Cytochrome P450, putative Cryptococcus neoformans	9e-42	N	11
	Contig17108_AUGUSTUSv9_g1	gi|116499079|gb|EAU81974.1| hypothetical protein CC1G_09160 [Coprinopsis cinerea okayama7#130]	2e-30	Cytochrome P450, putative Cryptococcus neoformans	5e-27	N	11
	Contig16662_SNAPv2_g1	gi|164646964|gb|EDR11209.1| cytochrome P450 [Laccaria bicolor S238N-H82]	1e-105	Cytochrome P450, putative Cryptococcus neoformans	2e-75	N	11
	Contig15909_AUGUSTUSv9_g1	gi|164636010|gb|EDR00310.1| predicted protein [Laccaria bicolor S238N-H82]	5e-32	Cytochrome P450, putative Cryptococcus neoformans	2e-15	N	11
	Contig15808_SNAPv2_g1	gi|164646600|gb|EDR10845.1| predicted protein [Laccaria bicolor S238N-H82]	1e-98	Cytochrome P450, putative Cryptococcus neoformans	5e-54	N	11
	Contig15584_SNAPv2_g1	gi|116508666|gb|EAU91561.1| hypothetical protein CC1G_02050 [Coprinopsis cinerea okayama7#130]	6e-55	Cytochrome P450, putative Cryptococcus neoformans	4e-31	N	11
	Contig14611_Genezilla_v6x_g1	gnl|jgiPH|5851 jgi|Phchr1|5851|fgenesh1_pg.C_scaffold_9000455 [Phanerochaete chrysosporium]	4e-30	Cytochrome P450, putative Cryptococcus neoformans	3e-11	N	11
	Contig14488_SNAPv2_g1	gi|71006408|ref|XP_757870.1| hypothetical protein UM01723.1 [Ustilago maydis 521]	5e-12	p450 domain containing protein	2e-14	N	11
	Contig14016_AUGUSTUSv9_g1	gi|164650856|gb|EDR15096.1| predicted protein [Laccaria bicolor S238N-H82]	1e-53	B-carotene oxygenase Xanthophyllomyces dendrorhous	4e-23	N	11
	Contig13963_AUGUSTUSv9_g1	gi|116508666|gb|EAU91561.1| hypothetical protein CC1G_02050 [Coprinopsis cinerea okayama7#130]	9e-68	Cytochrome P450, putative Cryptococcus neoformans	2e-37	N	11
	Contig13232_AUGUSTUSv9_g1	gnl|jgiPH|5852 jgi|Phchr1|5852|fgenesh1_pg.C_scaffold_9000456 [Phanerochaete chrysosporium]	1e-49	Cytochrome P450, putative Cryptococcus neoformans	5e-32	N	11
	Contig12257_AUGUSTUSv9_g1	gnl|jgiPH|5001 jgi|Phchr1|5001|fgenesh1_pg.C_scaffold_8000176 [Phanerochaete chrysosporium]	5e-12	Unassigned protein	5e-12	N	11
	Contig11928_Genezilla_v6x_g2	gi|116508284|gb|EAU91179.1| hypothetical protein CC1G_06814 [Coprinopsis cinerea okayama7#130]	1e-17	Unassigned protein	1e-17	N	11
	Contig11778_Genezilla_v6x_g1	gi|164640415|gb|EDR04680.1| predicted protein [Laccaria bicolor S238N-H82]	3e-19	Unassigned protein	3e-19	N	11
	Contig10100_Genezilla_v6x_g1	gi|116508666|gb|EAU91561.1| hypothetical protein CC1G_02050 [Coprinopsis cinerea okayama7#130]	6e-48	B-carotene oxygenase Xanthophyllomyces dendrorhous	7e-20	N	11
	Contig1302_BLASTMODELSv1_g1	gi|116499079|gb|EAU81974.1| hypothetical protein CC1G_09160 [Coprinopsis cinerea okayama7#130]	5e-25	Cytochrome P450, putative Cryptococcus neoformans	1e-14	N	11
	Contig14582_BLASTMODELSv1_g2	No hits found	1	Unclassified	-	N	11
	Contig9745_BLASTMODELSv1_g1	gnl|jgiPH|6929 jgi|Phchr1|6929|fgenesh1_pg.C_scaffold_12000113 [Phanerochaete chrysosporium]	4e-14	Cytochrome P450, putative Cryptococcus neoformans	3e-10	N	11
	CP02-S3-000-064-H02-UC.F_BLASTMODELSv1_g1	gi|164646600|gb|EDR10845.1| predicted protein [Laccaria bicolor S238N-H82]	2e-08	Unclassified	-	N	11
	CP02-S3-000-089-A02-UC.F_AUGUSTUSv9_g1	gi|164638545|gb|EDR02822.1| predicted protein [Laccaria bicolor S238N-H82]	2e-20	Unassigned protein	5e-10	N	14
	Contig8999_AUGUSTUSv9_g1	gi|46370462|gb|AAS89997.1| CypA [Aspergillus flavus]	5e-13	CypA Aspergillus flavus	2e-13	N	14
	Contig8965_AUGUSTUSv9_g1	gi|164649708|gb|EDR13949.1| predicted protein [Laccaria bicolor S238N-H82]	5e-08	Unclassified	-	N	14
	Contig6144_AUGUSTUSv9_g1	gi|164649708|gb|EDR13949.1| predicted protein [Laccaria bicolor S238N-H82]	6e-09	Unclassified	-	N	14
	Contig4802_AUGUSTUSv9_g1	gi|164649708|gb|EDR13949.1| predicted protein [Laccaria bicolor S238N-H82]	3e-10	CypA Aspergillus flavus	4e-10	N	14
	Contig468_AUGUSTUSv9_g1	gi|164649708|gb|EDR13949.1| predicted protein [Laccaria bicolor S238N-H82]	5e-07	Unclassified	-	N	14
	Contig300_Genezilla_v6x_g1	gi|67903256|ref|XP_681884.1| hypothetical protein AN8615.2 [Aspergillus nidulans FGSC A4]	7e-15	Predicted protein Aspergillus oryzae	2e-10	N	14
	Contig2317_AUGUSTUSv9_g1	gi|164649708|gb|EDR13949.1| predicted protein [Laccaria bicolor S238N-H82]	6e-14	Unassigned protein	-	N	14
	Contig1920_Genezilla_v6x_g1	gnl|jgiPH|126341 jgi|Phchr1|126341|e_gwh2.7.300.1 [Phanerochaete chrysosporium]	9e-39	Predicted protein Aspergillus oryzae	4e-26	N	14
	Contig17955_AUGUSTUSv9_g1	gi|116506489|gb|EAU89384.1| hypothetical protein CC1G_11080 [Coprinopsis cinerea okayama7#130]	1e-79	Cytochrome P450 monooxygenase Phanerochaete chrysosporium	2e-78	Y	14
	Contig17640_AUGUSTUSv9_g2	gi|164649708|gb|EDR13949.1| predicted protein [Laccaria bicolor S238N-H82]	1e-21	Benzoate 4-monooxygenase cytochrome P450 Aspergillus clavatus	9e-11	N	14
	Contig17543_AUGUSTUSv9_g1	gi|164649708|gb|EDR13949.1| predicted protein [Laccaria bicolor S238N-H82]	3e-60	Benzoate 4-monooxygenase cytochrome P450 Aspergillus clavatus	1e-32	N	14
	Contig17003_Genezilla_v6x_g1	gi|164638545|gb|EDR02822.1| predicted protein [Laccaria bicolor S238N-H82]	6e-53	Predicted protein Aspergillus oryzae	1e-33	N	14
	Contig16912_Genezilla_v6x_g1	gi|164649708|gb|EDR13949.1| predicted protein [Laccaria bicolor S238N-H82]	3e-64	Benzoate 4-monooxygenase cytochrome P450 Aspergillus clavatus	3e-34	Y	14
	Contig16840_AUGUSTUSv9_g2	gi|164649708|gb|EDR13949.1| predicted protein [Laccaria bicolor S238N-H82]	9e-26	Benzoate 4-monooxygenase cytochrome P450 Aspergillus clavatus	2e-17	N	14
	Contig16156_SNAPv2_g1	gi|164649708|gb|EDR13949.1| predicted protein [Laccaria bicolor S238N-H82]	2e-45	Cytochrome P450, putative Aspergillus clavatus	2e-27	N	14
	Contig16078_Genezilla_v6x_g1	gi|164649708|gb|EDR13949.1| predicted protein [Laccaria bicolor S238N-H82]	8e-76	Benzoate 4-monooxygenase cytochrome P450 Aspergillus clavatus	3e-47	N	14
	Contig15646_SNAPv2_g1	gi|164649708|gb|EDR13949.1| predicted protein [Laccaria bicolor S238N-H82]	4e-47	Benzoate 4-monooxygenase cytochrome P450 Aspergillus clavatus	5e-32	N	14
	Contig15553_SNAPv2_g1	gi|164649708|gb|EDR13949.1| predicted protein [Laccaria bicolor S238N-H82]	2e-91	cytochrome P450 CYP3/CYP5/CYP6/CYP9 subfamilies	1e-50	N	14
	Contig15312_AUGUSTUSv9_g2	gi|164649708|gb|EDR13949.1| predicted protein [Laccaria bicolor S238N-H82]	9e-14	Predicted protein Aspergillus oryzae	1e-11	N	14
	Contig15312_AUGUSTUSv9_g1	gi|164649708|gb|EDR13949.1| predicted protein [Laccaria bicolor S238N-H82]	1e-46	Benzoate 4-monooxygenase cytochrome P450 Aspergillus clavatus	2e-30	N	14
	Contig14583_AUGUSTUSv9_g1	gi|164649708|gb|EDR13949.1| predicted protein [Laccaria bicolor S238N-H82]	6e-50	cytochrome P450 CYP3/CYP5/CYP6/CYP9 subfamilies	1e-24	N	14
	Contig13907_Genezilla_v6x_g1	gi|164649708|gb|EDR13949.1| predicted protein [Laccaria bicolor S238N-H82]	4e-47	Predicted protein Aspergillus oryzae	3e-29	N	14
	Contig13884_AUGUSTUSv9_g1	gi|164649708|gb|EDR13949.1| predicted protein [Laccaria bicolor S238N-H82]	4e-21	Predicted protein Aspergillus oryzae	6e-18	N	14
	Contig1384_AUGUSTUSv9_g1	gi|164649708|gb|EDR13949.1| predicted protein [Laccaria bicolor S238N-H82]	2e-35	Predicted protein Aspergillus oryzae	9e-28	N	14
	Contig13187_AUGUSTUSv9_g1	gi|164649708|gb|EDR13949.1| predicted protein [Laccaria bicolor S238N-H82]	2e-53	Benzoate 4-monooxygenase cytochrome P450 Aspergillus clavatus	1e-37	N	14
	Contig13105_SNAPv2_g1	gi|116504711|gb|EAU87606.1| hypothetical protein CC1G_09703 [Coprinopsis cinerea okayama7#130]	1e-51	High nitrogen upregulated cytochrome P450 monooxygenase 1 Phanerochaete chrysosporium	4e-40	N	14
	Contig12167_SNAPv2_g1	gi|164647881|gb|EDR12124.1| predicted protein [Laccaria bicolor S238N-H82]	1e-159	Probable benzoate 4-monooxygenase cytochrome P450 Neurospora crassa	4e-29	N	14
	Contig1209_Genezilla_v6x_g1	gi|164649708|gb|EDR13949.1| predicted protein [Laccaria bicolor S238N-H82]	3e-11	Unassigned protein	7e-10	N	14
	Contig11950_AUGUSTUSv9_g1	gi|164649708|gb|EDR13949.1| predicted protein [Laccaria bicolor S238N-H82]	1e-27	Benzoate 4-monooxygenase cytochrome P450 Aspergillus clavatus	1e-17	N	14
	Contig11586_Genezilla_v6x_g1	gi|164649708|gb|EDR13949.1| predicted protein [Laccaria bicolor S238N-H82]	5e-22	Unassigned protein	5e-22	N	14
	Contig11357_SNAPv2_g1	gnl|jgiPH|127987 jgi|Phchr1|127987|e_gwh2.4.258.1 [Phanerochaete chrysosporium]	4e-16	Predicted protein Aspergillus oryzae	1e-11	N	14
	Contig1111_SNAPv2_g1	gi|164649708|gb|EDR13949.1| predicted protein [Laccaria bicolor S238N-H82]	6e-19	Unassigned protein	6e-19	N	14
	Contig10990_SNAPv2_g1	gi|164649708|gb|EDR13949.1| predicted protein [Laccaria bicolor S238N-H82]	3e-52	Benzoate 4-monooxygenase cytochrome P450 Aspergillus clavatus	5e-27	N	14
	Contig10805_AUGUSTUSv9_g1	gi|145234316|ref|XP_001400529.1| hypothetical protein An02g13980 [Aspergillus niger]	3e-25	Predicted protein Aspergillus oryzae	3e-23	N	14
	Contig10240_Genezilla_v6x_g1	gi|164649708|gb|EDR13949.1| predicted protein [Laccaria bicolor S238N-H82]	1e-23	TRI4 of M. roridum is a cytochrome P450-type monooxygenase Aspergillus niger	8e-16	N	14
	Contig15716_CURATEDMODELSv1_g2	gi|164649708|gb|EDR13949.1| predicted protein [Laccaria bicolor S238N-H82]	1e-23	Unassigned protein	-	N	14
	Contig13669_BLASTMODELSv1_g1	gi|164649708|gb|EDR13949.1| predicted protein [Laccaria bicolor S238N-H82]	1e-10	Unassigned protein	1e-10	N	14
	Contig18252_BLASTMODELSv1_g1	gi|164649708|gb|EDR13949.1| predicted protein [Laccaria bicolor S238N-H82]	2e-34	Putative frameshift precursor Aspergillus niger	6e-19	N	14
	Contig5533_BLASTMODELSv1_g1	gi|164649708|gb|EDR13949.1| predicted protein [Laccaria bicolor S238N-H82]	6e-10	Unassigned protein	6e-10	N	14
	Contig9688_BLASTMODELSv1_g1	gi|83773897|dbj|BAE64022.1| unnamed protein product [Aspergillus oryzae]	3e-10	Predicted protein Aspergillus oryzae	1e-10	N	14
	Contig624_BLASTMODELSv1_g1	gi|119472265|ref|XP_001258304.1| benzoate 4-monooxygenase cytochrome P450 [Neosartorya fischeri NRRL 181]	4e-16	Predicted protein Aspergillus oryzae	1e-14	N	14
	Contig6099_BLASTMODELSv1_g1	gi|116501383|gb|EAU84278.1| hypothetical protein CC1G_01274 [Coprinopsis cinerea okayama7#130]	7e-22	Predicted protein Aspergillus oryzae	8e-17	N	14
	CP02-S3-040-626-G08-FC.F_AUGUSTUSv9_g1	gnl|jgiPH|130733 jgi|Phchr1|130733|e_gwh2.15.57.1 [Phanerochaete chrysosporium]	1e-13	Cytochrome P450 Phanerochaete chrysosporium	1e-11	N	28
	CP02-S3-038-559-H11-UC.G_Genezilla_v6x_g1	No hits found	1	Unclassified	-	N	28
	CP02-S3-038-547-G02-FS.F_SNAPv2_g1	gi|164636171|gb|EDR00469.1| predicted protein [Laccaria bicolor S238N-H82]	2e-33	Cytochrome P450 Phanerochaete chrysosporium	1e-29	N	28
	CP02-S3-033-162-E08-EM.F_SNAPv2_g1	gi|51511762|gb|AAU05113.1| cytochrome P450 [Antrodia camphorata]	1e-14	Cytochrome P450 Phanerochaete chrysosporium	5e-15	N	28
	CP02-S3-000-124-G02-UC.F_AUGUSTUSv9_g1	gi|39974563|ref|XP_368672.1| hypothetical protein MGG_00572 [Magnaporthe grisea 70-15]	1e-12	Unassigned protein	4e-13	N	28
	CP02-S2-000-144-G06-CL.H_Genezilla_v6x_g1	gi|51511762|gb|AAU05113.1| cytochrome P450 [Antrodia camphorata]	4e-14	Cytochrome P450 Trametes versicolor	4e-14	N	28
	Contig9302_Genezilla_v6x_g2	gnl|jgiPH|136973 jgi|Phchr1|136973|e_gww2.14.90.1 [Phanerochaete chrysosporium]	3e-27	Cytochrome P450 Trametes versicolor	2e-20	N	28
	Contig6354_Genezilla_v6x_g1	gnl|jgiPH|136973 jgi|Phchr1|136973|e_gww2.14.90.1 [Phanerochaete chrysosporium]	8e-29	Cytochrome P450 Trametes versicolor	4e-29	N	28
	Contig5354_AUGUSTUSv9_g1	gi|164639192|gb|EDR03465.1| predicted protein [Laccaria bicolor S238N-H82]	2e-09	Unclassified	-	N	28
	Contig2231_AUGUSTUSv9_g1	gi|46139535|ref|XP_391458.1| hypothetical protein FG11282.1 [Gibberella zeae PH-1]	8e-36	Cytochrome P450, putative Aspergillus clavatus	4e-34	N	28
	Contig17386_SNAPv2_g2	gi|62318471|dbj|BAD94556.1| cytochrome P450 [Phanerochaete chrysosporium]	3e-07	Unclassified	-	N	28
	Contig17361_Genezilla_v6x_g2	gnl|jgiPH|130733 jgi|Phchr1|130733|e_gwh2.15.57.1 [Phanerochaete chrysosporium]	3e-65	Cytochrome P450 Trametes versicolor	8e-55	N	28
	Contig17234_AUGUSTUSv9_g1	gnl|jgiPH|130797 jgi|Phchr1|130797|e_gwh2.15.68.1 [Phanerochaete chrysosporium]	8e-44	Cytochrome P450 Trametes versicolor	2e-41	N	28
	Contig15597_Genezilla_v6x_g1	gnl|jgiPH|130797 jgi|Phchr1|130797|e_gwh2.15.68.1 [Phanerochaete chrysosporium]	3e-84	Cytochrome P450 Trametes versicolor	8e-80	N	28
	Contig15588_AUGUSTUSv9_g1	gnl|jgiPH|130502 jgi|Phchr1|130502|e_gwh2.18.56.1 [Phanerochaete chrysosporium]	1e-59	Cytochrome P450 Trametes versicolor	2e-59	N	28
	Contig15582_Genezilla_v6x_g1	gnl|jgiPH|130797 jgi|Phchr1|130797|e_gwh2.15.68.1 [Phanerochaete chrysosporium]	2e-54	Cytochrome P450 Trametes versicolor	6e-46	N	28
	Contig15305_AUGUSTUSv9_g1	gi|145606494|ref|XP_365592.2| hypothetical protein MGG_02294 [Magnaporthe grisea 70-15]	2e-16	Catalytic activity: P450 enzymes catalyse the reaction precursor Aspergillus niger	8e-17	N	28
	Contig13446_AUGUSTUSv9_g1	gnl|jgiPH|136973 jgi|Phchr1|136973|e_gww2.14.90.1 [Phanerochaete chrysosporium]	1e-52	Cytochrome P450 Trametes versicolor	5e-45	N	28
	Contig13026_AUGUSTUSv9_g1	gnl|jgiPH|130733 jgi|Phchr1|130733|e_gwh2.15.57.1 [Phanerochaete chrysosporium]	7e-20	Cytochrome P450 Phanerochaete chrysosporium	7e-17	N	28
	Contig12180_AUGUSTUSv9_g1	gi|164639192|gb|EDR03465.1| predicted protein [Laccaria bicolor S238N-H82]	3e-28	Cytochrome P450 Trametes versicolor	9e-24	N	28
	Contig12091_Genezilla_v6x_g1	gi|164636171|gb|EDR00469.1| predicted protein [Laccaria bicolor S238N-H82]	4e-11	Unassigned protein	4e-11	N	28
	Contig11546_AUGUSTUSv9_g1	gnl|jgiPH|130733 jgi|Phchr1|130733|e_gwh2.15.57.1 [Phanerochaete chrysosporium]	4e-21	Cytochrome P450 Phanerochaete chrysosporium	1e-20	N	28
	Contig11496_Genezilla_v6x_g1	gi|116505096|gb|EAU87991.1| hypothetical protein CC1G_01638 [Coprinopsis cinerea okayama7#130]	4e-13	Unassigned protein	-	N	28
	Contig10803_AUGUSTUSv9_g1	gnl|jgiPH|130733 jgi|Phchr1|130733|e_gwh2.15.57.1 [Phanerochaete chrysosporium]	1e-47	Cytochrome P450 Trametes versicolor	1e-39	Y	28
	Contig5032_BLASTMODELSv1_g1	gi|164636171|gb|EDR00469.1| predicted protein [Laccaria bicolor S238N-H82]	5e-27	Cytochrome P450 Trametes versicolor	5e-25	N	28
	Contig8121_BLASTMODELSv1_g1	gi|164636171|gb|EDR00469.1| predicted protein [Laccaria bicolor S238N-H82]	3e-51	Cytochrome P450 Trametes versicolor	2e-46	N	28
	CP02-S3-041-662-G05-UE.F_AUGUSTUSv9_g1	No hits found	1	Unclassified	-	Y	37
	CP02-S3-041-657-H03-UE.F_SNAPv2_g1	No hits found	1	Unclassified	-	N	37
	CP02-S2-040-326-F07-EM.F_SNAPv2_g1	gnl|jgiPH|5852 jgi|Phchr1|5852|fgenesh1_pg.C_scaffold_9000456 [Phanerochaete chrysosporium]	6e-12	Unassigned protein	6e-12	N	37
	CP02-S2-038-292-E04-EM.F_AUGUSTUSv9_g1	gnl|jgiPH|5001 jgi|Phchr1|5001|fgenesh1_pg.C_scaffold_8000176 [Phanerochaete chrysosporium]	2e-17	Cytochrome P450 CYP4/CYP19/CYP26 subfamilies Aspergillus oryzae	2e-11	N	37
	CP02-S2-038-266-A11-EM.F_Genezilla_v6x_g1	gi|116508666|gb|EAU91561.1| hypothetical protein CC1G_02050 [Coprinopsis cinerea okayama7#130]	1e-37	Cytochrome P450 monooxygenase, Aspergillus fumigatus	1e-12	N	37
	CP02-S2-000-112-A09-UE.F_AUGUSTUSv9_g1	gi|164651475|gb|EDR15715.1| predicted protein [Laccaria bicolor S238N-H82]	2e-23	Unassigned protein	2e-23	N	37
	Contig7955_Genezilla_v6x_g1	gnl|jgiPH|5001 jgi|Phchr1|5001|fgenesh1_pg.C_scaffold_8000176 [Phanerochaete chrysosporium]	3e-28	Cytochrome P450 CYP4/CYP19/CYP26 subfamilies Aspergillus oryzae	1e-12	N	37
	Contig7942_Genezilla_v6x_g1	gnl|jgiPH|5001 jgi|Phchr1|5001|fgenesh1_pg.C_scaffold_8000176 [Phanerochaete chrysosporium]	2e-20	Cytochrome P450 CYP4/CYP19/CYP26 subfamilies Aspergillus oryzae	2e-10	N	37
	Contig7663_AUGUSTUSv9_g1	gnl|jgiPH|5001 jgi|Phchr1|5001|fgenesh1_pg.C_scaffold_8000176 [Phanerochaete chrysosporium]	4e-18	similar to Probable cytochrome P450 6a14 (CYPVIA14) Apis mellifera	1e-11	N	37
	Contig7615_AUGUSTUSv9_g1	gnl|jgiPH|5852 jgi|Phchr1|5852|fgenesh1_pg.C_scaffold_9000456 [Phanerochaete chrysosporium]	7e-17	Unassigned protein	7e-17	N	37
	Contig4609_AUGUSTUSv9_g1	No hits found	1	Unclassified	-	Y	37
	Contig3535_AUGUSTUSv9_g1	gi|116508666|gb|EAU91561.1| hypothetical protein CC1G_02050 [Coprinopsis cinerea okayama7#130]	5e-54	Unassigned protein	5e-54	N	37
	Contig2817_AUGUSTUSv9_g1	gnl|jgiPH|5852 jgi|Phchr1|5852|fgenesh1_pg.C_scaffold_9000456 [Phanerochaete chrysosporium]	2e-06	Unclassified	-	N	37
	Contig17752_AUGUSTUSv9_g1	gnl|jgiPH|5852 jgi|Phchr1|5852|fgenesh1_pg.C_scaffold_9000456 [Phanerochaete chrysosporium]	3e-13	Cytochrome P450 CYP4/CYP19/CYP26 subfamilies Aspergillus oryzae	1e-13	N	37
	Contig16723_Genezilla_v6x_g1	No hits found	1	Unclassified	-	Y	37
	Contig16608_Genezilla_v6x_g2	gi|116508666|gb|EAU91561.1| hypothetical protein CC1G_02050 [Coprinopsis cinerea okayama7#130]	3e-14	Cytochrome P450 CYP4/CYP19/CYP26 subfamilies Aspergillus oryzae	4e-10	N	37
	Contig16470_AUGUSTUSv9_g1	gnl|jgiPH|5852 jgi|Phchr1|5852|fgenesh1_pg.C_scaffold_9000456 [Phanerochaete chrysosporium]	2e-40	Cytochrome P450 CYP4/CYP19/CYP26 subfamilies Aspergillus oryzae	5e-17	Y	37
	Contig16232_Genezilla_v6x_g1	gnl|jgiPH|5001 jgi|Phchr1|5001|fgenesh1_pg.C_scaffold_8000176 [Phanerochaete chrysosporium]	8e-36	Cytochrome P450, putative Cryptococcus neoformans	1e-22	N	37
	Contig15379_SNAPv2_g1	gnl|jgiPH|5852 jgi|Phchr1|5852|fgenesh1_pg.C_scaffold_9000456 [Phanerochaete chrysosporium]	3e-34	B-carotene oxygenase - Phaffia rhodozyma	5e-23	N	37
	Contig13222_AUGUSTUSv9_g1	gnl|jgiPH|5852 jgi|Phchr1|5852|fgenesh1_pg.C_scaffold_9000456 [Phanerochaete chrysosporium]	5e-28	Cytochrome P450 CYP4/CYP19/CYP26 subfamilies Aspergillus oryzae	4e-24	N	37
	Contig13221_AUGUSTUSv9_g1	gi|116508666|gb|EAU91561.1| hypothetical protein CC1G_02050 [Coprinopsis cinerea okayama7#130]	3e-30	Unassigned protein	3e-30	N	37
	Contig10865_Genezilla_v6x_g1	gi|108763934|ref|YP_630524.1| cytochrome P450 family protein [Myxococcus xanthus DK 1622]	4e-09	p450 domain containing protein	1e-11	N	37
	Contig10220_Genezilla_v6x_g1	gnl|jgiPH|5852 jgi|Phchr1|5852|fgenesh1_pg.C_scaffold_9000456 [Phanerochaete chrysosporium]	2e-18	B-carotene oxygenase Phaffia rhodozyma	1e-10	N	37
	Contig9017_Genezilla_v6x_g1	gi|116502724|gb|EAU85619.1| hypothetical protein CC1G_06332 [Coprinopsis cinerea okayama7#130]	5e-18	Unassigned protein	5e-18	N	87
	Contig8280_AUGUSTUSv9_g1	gi|164638042|gb|EDR02322.1| predicted protein [Laccaria bicolor S238N-H82]	5e-33	Cytochrome P450 monooxygenase (Fum15), putative Aspergillus fumigatus	8e-11	N	87
	Contig7801_AUGUSTUSv9_g1	gi|164640414|gb|EDR04679.1| predicted protein [Laccaria bicolor S238N-H82]	2e-28	Unassigned protein	2e-28	N	87
	Contig6591_AUGUSTUSv9_g1	gi|116498581|gb|EAU81476.1| hypothetical protein CC1G_05306 [Coprinopsis cinerea okayama7#130]	2e-36	p450 domain containing protein	4e-10	Y	87
	Contig17247_AUGUSTUSv9_g1	gi|164638042|gb|EDR02322.1| predicted protein [Laccaria bicolor S238N-H82]	2e-45	Rep: B-carotene oxygenase - Phaffia rhodozyma	9e-14	N	87
	Contig17061_AUGUSTUSv9_g1	gi|164638042|gb|EDR02322.1| predicted protein [Laccaria bicolor S238N-H82]	2e-81	Cytochrome P450, putative Cryptococcus neoformans	7e-19	Y	87
	Contig16343_Genezilla_v6x_g2	gnl|jgiPH|4920 jgi|Phchr1|4920|fgenesh1_pg.C_scaffold_8000095 [Phanerochaete chrysosporium]	7e-14	Unassigned protein	7e-14	N	87
	Contig16343_AUGUSTUSv9_g1	gi|164644944|gb|EDR09193.1| predicted protein [Laccaria bicolor S238N-H82]	4e-12	Unassigned protein	4e-12	N	87
	Contig14590_AUGUSTUSv9_g1	gi|164640414|gb|EDR04679.1| predicted protein [Laccaria bicolor S238N-H82]	2e-40	Unassigned protein	2e-40	N	87
	Contig12631_Genezilla_v6x_g1	gi|164640414|gb|EDR04679.1| predicted protein [Laccaria bicolor S238N-H82]	3e-09	Unclassified	-	N	87
	Contig11618_AUGUSTUSv9_g1	gi|164640414|gb|EDR04679.1| predicted protein [Laccaria bicolor S238N-H82]	4e-43	Unassigned protein	4e-43	N	87
	Contig10720_AUGUSTUSv9_g1	gi|164645864|gb|EDR10111.1| predicted protein [Laccaria bicolor S238N-H82]	9e-07	Unclassified	-	N	87
	CP02-S3-000-102-D07-UC.F_BLASTMODELSv1_g1	gi|164640414|gb|EDR04679.1| predicted protein [Laccaria bicolor S238N-H82]	3e-07	Unclassified	-	N	87
	Contig5992_Genezilla_v6x_g1	gi|116503408|gb|EAU86303.1| predicted protein [Coprinopsis cinerea okayama7#130]	6e-09	Unclassified	-	N	139
	Contig4089_AUGUSTUSv9_g1	gi|164643841|gb|EDR08092.1| predicted protein [Laccaria bicolor S238N-H82]	1e-14	Unassigned protein	1e-14	Y	139
	Contig275_Genezilla_v6x_g1	gi|116504390|gb|EAU87285.1| predicted protein [Coprinopsis cinerea okayama7#130]	1e-06	Unclassified	-	N	139
	Contig2354_Genezilla_v6x_g1	gi|164643841|gb|EDR08092.1| predicted protein [Laccaria bicolor S238N-H82]	3e-19	Unassigned protein	3e-19	N	139
	Contig18142_AUGUSTUSv9_g2	gi|116504390|gb|EAU87285.1| predicted protein [Coprinopsis cinerea okayama7#130]	5e-42	Putative cytochrome P450 CYP13A4 Caenorhabditis elegans	4e-27	N	139
	Contig17771_AUGUSTUSv9_g2	gi|116503519|gb|EAU86414.1| predicted protein [Coprinopsis cinerea okayama7#130]	1e-36	NADPH cytochrome P450 Aspergillus clavatus	4e-26	N	139
	Contig17202_SNAPv2_g1	gnl|jgiPH|5527 jgi|Phchr1|5527|fgenesh1_pg.C_scaffold_9000131 [Phanerochaete chrysosporium]	4e-12	Unassigned protein	4e-12	N	139
	Contig16067_Genezilla_v6x_g1	gi|116503407|gb|EAU86302.1| predicted protein [Coprinopsis cinerea okayama7#130]	5e-42	Cytochrome P450 4A14 precursor Rattus norvegicus	1e-13	N	139
	Contig13962_Genezilla_v6x_g1	gnl|jgiPH|4557 jgi|Phchr1|4557|fgenesh1_pg.C_scaffold_7000370 [Phanerochaete chrysosporium]	3e-33	Probable cytochrome P450 4p3 Drosophila melanogaster	4e-14	N	139
	Contig6161_Genezilla_v6x_g1	gi|164639289|gb|EDR03561.1| predicted protein [Laccaria bicolor S238N-H82]	9e-17	Cytochrome P450, putative Aspergillus fumigatus	3e-10	N	169
	Contig1845_SNAPv2_g1	gi|71020051|ref|XP_760256.1| hypothetical protein UM04109.1 [Ustilago maydis 521]	2e-17	Cytochrome P450 oxidoreductase, putative Aspergillus clavatus	6e-12	N	169
	Contig16403_SNAPv2_g1	gi|164639289|gb|EDR03561.1| predicted protein [Laccaria bicolor S238N-H82]	9e-12	Unassigned protein	-	N	169
	Contig14864_AUGUSTUSv9_g1	gi|164639289|gb|EDR03561.1| predicted protein [Laccaria bicolor S238N-H82]	7e-25	Putative cytochrome P450 monooxygenase Pleurotus sapidus	3e-17	N	169
	Contig14805_Genezilla_v6x_g1	gi|116197288|ref|XP_001224456.1| hypothetical protein CHGG_05242 [Chaetomium globosum CBS 148.51]	2e-09	Unassigned protein	8e-10	N	169
	Contig12872_AUGUSTUSv9_g1	gi|164639289|gb|EDR03561.1| predicted protein [Laccaria bicolor S238N-H82]	7e-14	Putative cytochrome P450 monooxygenase Pleurotus sapidus	3e-14	N	169
	Contig12795_SNAPv2_g3	gi|46138113|ref|XP_390747.1| hypothetical protein FG10571.1 [Gibberella zeae PH-1]	1e-07	Unclassified	-	N	169
	Contig7529_BLASTMODELSv1_g1	gi|46138113|ref|XP_390747.1| hypothetical protein FG10571.1 [Gibberella zeae PH-1]	4e-13	Unassigned protein	1e-13	N	169
	CP02-S2-028-242-D05-UE.F_Genezilla_v6x_g1	gnl|jgiPH|136973 jgi|Phchr1|136973|e_gww2.14.90.1 [Phanerochaete chrysosporium]	1e-19	Cytochrome P450 Phanerochaete chrysosporium	4e-14	N	177
	CP02-S2-000-115-E11-UE.R_AUGUSTUSv9_g1	gnl|jgiPH|130733 jgi|Phchr1|130733|e_gwh2.15.57.1 [Phanerochaete chrysosporium]	1e-20	Cytochrome P450 Phanerochaete chrysosporium	5e-16	N	177
	Contig1979_Genezilla_v6x_g1	gnl|jgiPH|128038 jgi|Phchr1|128038|e_gwh2.4.210.1 [Phanerochaete chrysosporium]	2e-06	Unclassified	-	N	177
	Contig17361_AUGUSTUSv9_g1	gi|116505077|gb|EAU87972.1| hypothetical protein CC1G_01619 [Coprinopsis cinerea okayama7#130]	7e-23	Cytochrome P450 Phanerochaete chrysosporium	1e-18	N	177
	Contig17332_Genezilla_v6x_g2	gi|116498638|gb|EAU81533.1| hypothetical protein CC1G_12752 [Coprinopsis cinerea okayama7#130]	4e-07	Unclassified	-	N	177
	Contig14069_AUGUSTUSv9_g1	gi|164639192|gb|EDR03465.1| predicted protein [Laccaria bicolor S238N-H82]	8e-27	Cytochrome P450 Trametes versicolor	1e-17	N	177
	Contig12953_AUGUSTUSv9_g1	gi|116505041|gb|EAU87936.1| hypothetical protein CC1G_01583 [Coprinopsis cinerea okayama7#130]	3e-17	Cytochrome P450 Trametes versicolor	1e-10	N	177
	CP02-S3-033-428-E01-UE.F_BLASTMODELSv1_g1	gi|116505096|gb|EAU87991.1| hypothetical protein CC1G_01638 [Coprinopsis cinerea okayama7#130]	1e-20	Cytochrome P450 Trametes versicolor	2e-11	N	177
	CP02-S3-033-141-E04-EM.F_Genezilla_v6x_g1	gi|83768628|dbj|BAE58765.1| unnamed protein product [Aspergillus oryzae]	5e-07	Unclassified	-	N	192
	Contig9605_AUGUSTUSv9_g1	gi|116499079|gb|EAU81974.1| hypothetical protein CC1G_09160 [Coprinopsis cinerea okayama7#130]	1e-22	Cytochrome P450, putative Cryptococcus neoformans	4e-12	N	192
	Contig9443_SNAPv2_g1	gnl|jgiPH|6929 jgi|Phchr1|6929|fgenesh1_pg.C_scaffold_12000113 [Phanerochaete chrysosporium]	6e-22	Unassigned protein	6e-22	N	192
	Contig8717_AUGUSTUSv9_g1	No hits found	1	Unclassified	-	N	192
	Contig864_Genezilla_v6x_g1	gi|116499079|gb|EAU81974.1| hypothetical protein CC1G_09160 [Coprinopsis cinerea okayama7#130]	4e-15	Unassigned protein	-	N	192
	Contig7245_AUGUSTUSv9_g1	gi|116499079|gb|EAU81974.1| hypothetical protein CC1G_09160 [Coprinopsis cinerea okayama7#130]	2e-10	Unassigned protein	2e-10	N	192
	Contig15772_AUGUSTUSv9_g1	gi|164646600|gb|EDR10845.1| predicted protein [Laccaria bicolor S238N-H82]	3e-18	Unassigned protein	-	N	192
	Contig11619_Genezilla_v6x_g2	gnl|jgiPH|129675 jgi|Phchr1|129675|e_gwh2.2.246.1 [Phanerochaete chrysosporium]	4e-27	Cytochrome P450, putative Cryptococcus neoformans	4e-18	N	192
	CP02-S2-041-308-G07-EM.F_Genezilla_v6x_g1	gi|164644567|gb|EDR08816.1| predicted protein [Laccaria bicolor S238N-H82]	2e-18	Family 614/534 cytochrome P450 Phanerochaete chrysosporium	1e-16	N	255
	CP02-S2-000-158-F07-CL.F_Genezilla_v6x_g1	gnl|jgiPH|5526 jgi|Phchr1|5526|fgenesh1_pg.C_scaffold_9000130 [Phanerochaete chrysosporium]	1e-06	Unclassified	-	N	255
	Contig8589_AUGUSTUSv9_g1	gnl|jgiPH|4557 jgi|Phchr1|4557|fgenesh1_pg.C_scaffold_7000370 [Phanerochaete chrysosporium]	8e-82	Family 614/534 cytochrome P450 Phanerochaete chrysosporium	1e-80	N	255
	Contig2028_AUGUSTUSv9_g1	gi|164643841|gb|EDR08092.1| predicted protein [Laccaria bicolor S238N-H82]	8e-09	Unclassified	-	N	255
	Contig12069_Genezilla_v6x_g1	gi|90902240|gb|ABE01888.1| family 614/534 cytochrome P450 [Phanerochaete chrysosporium]	3e-24	Family 614/534 cytochrome P450 Phanerochaete chrysosporium	8e-25	N	255
	Contig10062_AUGUSTUSv9_g1	gi|90902240|gb|ABE01888.1| family 614/534 cytochrome P450 [Phanerochaete chrysosporium]	5e-38	Family 614/534 cytochrome P450 Phanerochaete chrysosporium	3e-38	N	255
	CP02-S2-028-247-C07-UE.F_SNAPv2_g1	gi|164638267|gb|EDR02546.1| cytochrome P450 monooxygenase CYP63 [Laccaria bicolor S238N-H82]	7e-30	Unassigned protein	-	N	437
	CP02-S2-000-027-F02-UE.R_Genezilla_v6x_g1	gi|164640695|gb|EDR04959.1| predicted protein [Laccaria bicolor S238N-H82]	4e-08	Unclassified	-	N	437
	Contig16914_AUGUSTUSv9_g1	gi|116499587|gb|EAU82482.1| hypothetical protein CC1G_08233 [Coprinopsis cinerea okayama7#130]	1e-72	Cytochrome P450 monooxygenase pc-2 Phanerochaete chrysosporium	9e-58	N	437
	Contig10047_AUGUSTUSv9_g1	gi|116504590|gb|EAU87485.1| hypothetical protein CC1G_02244 [Coprinopsis cinerea okayama7#130]	5e-44	Cytochrome P450 monooxygenase pc-3 Phanerochaete chrysosporium	1e-37	N	437
	Contig1996_AUGUSTUSv9_g1	No hits found	1	Unclassified	-	N	909
	Contig15559_AUGUSTUSv9_g1	gi|116508532|gb|EAU91427.1| predicted protein [Coprinopsis cinerea okayama7#130]	1e-16	Family 614/534 cytochrome P450 Phanerochaete chrysosporium	1e-16	N	909
	CP02-S3-036-463-F04-UE.F_Genezilla_v6x_g1	gi|116504590|gb|EAU87485.1| hypothetical protein CC1G_02244 [Coprinopsis cinerea okayama7#130]	2e-06	Unclassified	-	N	1203
	Contig12679_BLASTMODELSv1_g1	gi|116504590|gb|EAU87485.1| hypothetical protein CC1G_02244 [Coprinopsis cinerea okayama7#130]	3e-13	Cytochrome P450 monooxygenase pc-1 Phanerochaete chrysosporium	3e-11	N	1203
	CP02-S2-000-197-E03-UC.F_BLASTMODELSv1_g1	gi|116503691|gb|EAU86586.1| hypothetical protein CC1G_07782 [Coprinopsis cinerea okayama7#130]	1e-10	Unassigned protein	1e-10	N	1209
	CP02-S2-000-113-H08-CL.F_BLASTMODELSv1_g1	gi|164640666|gb|EDR04930.1| cytochrome P450 [Laccaria bicolor S238N-H82]	4e-23	Cytochrome P450 monooxygenase pc-1 Phanerochaete chrysosporium	7e-19	N	1209

## Sheet: Transposons
Transposon Classification
Class	Family	ID	First Hit (CDS-BLASTX-NR)	E-value	Hit Autofact	E-value AutoFACT	EST	MCL Family
Class I transposons	CACTA	CP02-S2-000-195-F11-UE.F_Genezilla_v6x_g1	gi|116504368|gb|EAU87263.1| hypothetical protein CC1G_10857 [Coprinopsis cinerea okayama7#130]	2e-26	Unassigned protein	2e-26	N	297
		Contig9433_AUGUSTUSv9_g1	gi|164646473|gb|EDR10718.1| protein [Laccaria bicolor S238N-H82]	2e-68	Transposase domain-containing protein Cryptococcus neoformans	3e-13	N	297
		Contig2954_Genezilla_v6x_g1	gi|164646473|gb|EDR10718.1| protein [Laccaria bicolor S238N-H82]	3e-08	Unclassified	-	N	297
		Contig18223_AUGUSTUSv9_g3	gi|116504368|gb|EAU87263.1| hypothetical protein CC1G_10857 [Coprinopsis cinerea okayama7#130]	1e-159	Transposase domain-containing protein Cryptococcus neoformans	2e-19	N	297
		Contig11205_AUGUSTUSv9_g1	gi|164646473|gb|EDR10718.1| protein [Laccaria bicolor S238N-H82]	8e-24	Unassigned protein	8e-24	N	297
		CP02-S2-000-192-G06-UC.F_BLASTMODELSv1_g1	gi|164646473|gb|EDR10718.1| protein [Laccaria bicolor S238N-H82]	1e-12	Unassigned protein	1e-12	N	297
		Contig14612_AUGUSTUSv9_g1	gi|116504014|gb|EAU86909.1| protein [Coprinopsis cinerea okayama7#130]	1e-112	Unassigned protein	1e-112	N	1068
		CP02-S2-000-138-F05-EM.R_BLASTMODELSv1_g1	gi|116501272|gb|EAU84167.1| protein [Coprinopsis cinerea okayama7#130]	1e-07	Unclassified	-	N	1068
		Contig3986_Genezilla_v6x_g1	gi|116504184|gb|EAU87079.1| protein [Coprinopsis cinerea okayama7#130]	8e-12	Transposase domain-containing protein Phakopsora pachyrhizi	2e-11	N	263
		Contig18209_SNAPv2_g4	gi|164638325|gb|EDR02603.1| protein [Laccaria bicolor S238N-H82]	8e-79	Transposase domain-containing protein Phakopsora pachyrhizi	2e-41	N	263
		Contig18209_SNAPv2_g3	No hits found	-	Unclassified	-	N	263
		Contig13415_AUGUSTUSv9_g1	gi|164640143|gb|EDR04410.1| protein [Laccaria bicolor S238N-H82]	3e-41	Transposase domain-containing protein Phakopsora pachyrhizi	2e-13	N	263
		Contig11681_AUGUSTUSv9_g1	gi|116498229|gb|EAU81124.1| protein [Coprinopsis cinerea okayama7#130]	1e-21	Transposase domain-containing protein Phakopsora pachyrhizi	2e-11	N	263
		Contig9195_BLASTMODELSv1_g1	gi|164639556|gb|EDR03826.1| protein [Laccaria bicolor S238N-H82]	1e-07	Unclassified	-	N	263
	DDE	Contig6301_SNAPv2_g1	gi|116506251|gb|EAU89146.1| hypothetical protein CC1G_08554 [Coprinopsis cinerea okayama7#130]	7e-65	Putative transposase Phaeosphaeria nodorum	2e-34	N	1236
		Contig15520_BLASTMODELSv1_g1	gi|116509183|gb|EAU92078.1| hypothetical protein CC1G_09599 [Coprinopsis cinerea okayama7#130]	9e-41	Transposase Aspergillus fumigatus	1e-16	N	1236
	Hatc	Contig16048_AUGUSTUSv9_g1	gi|116505987|gb|EAU88882.1| hypothetical protein CC1G_12653 [Coprinopsis cinerea okayama7#130]	2e-13	Unassigned protein	2e-12	N	1440
		CP02-S2-000-031-B12-EM.R_SNAPv2_g1	gi|116498390|gb|EAU81285.1| protein [Coprinopsis cinerea okayama7#130]	1e-13	Unassigned protein	7e-19	N	1440
		Contig8631_SNAPv2_g1	gi|116506956|gb|EAU89851.1| hypothetical protein CC1G_07003 [Coprinopsis cinerea okayama7#130]	9e-25	Unassigned protein	9e-25	N	143
		Contig12976_CURATEDMODELSv1_g1	gi|116506956|gb|EAU89851.1| hypothetical protein CC1G_07003 [Coprinopsis cinerea okayama7#130]	9e-26	Unassigned protein	9e-26	N	143
		Contig7182_AUGUSTUSv9_g1	No hits found	-	Unassigned protein	-	N	143
		Contig18204_SNAPv2_g1	gi|116506956|gb|EAU89851.1| hypothetical protein CC1G_07003 [Coprinopsis cinerea okayama7#130]	7e-09	Unclassified	-	N	143
		Contig18103_SNAPv2_g1	gnl|jgiPH|4384 jgi|Phchr1|4384|fgenesh1_pg.C_scaffold_7000197 [Phanerochaete chrysosporium]	2e-44	Putative transposase Tolypocladium inflatum	1e-11	N	143
		Contig16012_AUGUSTUSv9_g1	gnl|jgiPH|4384 jgi|Phchr1|4384|fgenesh1_pg.C_scaffold_7000197 [Phanerochaete chrysosporium]	5e-58	Transposase Fusarium oxysporum f. sp. Lycopersici	4e-12	N	143
		Contig14836_AUGUSTUSv9_g1	gi|116507027|gb|EAU89922.1| protein [Coprinopsis cinerea okayama7#130]	3e-51	Restless-like transposase Nectria haematococca	8e-15	N	143
		Contig12584_AUGUSTUSv9_g2	gi|116506956|gb|EAU89851.1| hypothetical protein CC1G_07003 [Coprinopsis cinerea okayama7#130]	8e-10	Unassigned protein	8e-10	N	143
		Contig11676_SNAPv2_g1	gi|116507027|gb|EAU89922.1| protein [Coprinopsis cinerea okayama7#130]	3e-08	Unclassified	-	N	143
		Contig9884_AUGUSTUSv9_g2	gi|116505738|gb|EAU88633.1| protein [Coprinopsis cinerea okayama7#130]	8e-18	Unassigned protein	8e-18	N	227
		Contig5719_AUGUSTUSv9_g1	gi|116498390|gb|EAU81285.1| protein [Coprinopsis cinerea okayama7#130]	1e-38	Similar to transposase Danio rerio	1e-12	N	227
		Contig359_AUGUSTUSv9_g1	gi|116508382|gb|EAU91277.1| protein [Coprinopsis cinerea okayama7#130]	3e-08	Unclassified	-	N	227
		Contig15632_SNAPv2_g1	gi|116508382|gb|EAU91277.1| protein [Coprinopsis cinerea okayama7#130]	5e-15	Unassigned protein	5e-15	N	227
		Contig15100_AUGUSTUSv9_g1	gi|116499899|gb|EAU82794.1| protein [Coprinopsis cinerea okayama7#130]	4e-22	Unassigned protein	4e-22	N	227
		Contig13747_AUGUSTUSv9_g1	gi|116508382|gb|EAU91277.1| protein [Coprinopsis cinerea okayama7#130]	3e-37	Transposase-like protein Fusarium oxysporum	8e-16	N	227
		Contig16822_BLASTMODELSv1_g1	gi|116502804|gb|EAU85699.1| protein [Coprinopsis cinerea okayama7#130]	2e-08	Unclassified	-	N	227
		Contig18083_SNAPv2_g1	gnl|jgiPH|4384 jgi|Phchr1|4384|fgenesh1_pg.C_scaffold_7000197 [Phanerochaete chrysosporium]	5e-22	Unassigned protein	-	N	590
		Contig17874_SNAPv2_g2	gi|116503936|gb|EAU86831.1| protein [Coprinopsis cinerea okayama7#130]	6e-47	Putative transposase Tolypocladium inflatum	5e-15	N	590
		Contig14093_AUGUSTUSv9_g2	gi|116503936|gb|EAU86831.1| protein [Coprinopsis cinerea okayama7#130]	2e-32	Unassigned protein	2e-32	N	590
		Contig14198_SNAPv2_g1	gi|164637144|gb|EDR01432.1| protein [Laccaria bicolor S238N-H82]	1e-29	Transposase-like protein Fusarium oxysporum	7e-20	N	1063
		Contig12472_AUGUSTUSv9_g1	gi|164641558|gb|EDR05818.1| protein [Laccaria bicolor S238N-H82]	1e-12	Unassigned protein	1e-152	N	1063
	PIF/IS5 - BOTO	CP02-S2-000-144-C07-CL.H_SNAPv2_g1	gi|159786347|gb|ABW98496.1| transposase [Moniliophthora perniciosa]	3e-29	OJ1005_B10.22 protein Oryza sativa (japonica cultivar-group)	1e-11	N	251
		Contig2952_Genezilla_v6x_g1	gnl|jgiPH|32403 jgi|Phchr1|32403|gwh2.15.156.1 [Phanerochaete chrysosporium]	7e-30	Transposon protein, putative, CACTA, En/Spm sub-class Oryza sativa (japonica cultivar-group)	1e-19	N	251
		Contig18227_SNAPv2_g2	gi|159786347|gb|ABW98496.1| transposase [Moniliophthora perniciosa]	0	Transposon protein, putative, CACTA, En/Spm sub-class Oryza sativa (japonica cultivar-group)	8e-45	N	251
		Contig16034_Genezilla_v6x_g1	gnl|jgiPH|3026 jgi|Phchr1|3026|fgenesh1_pg.C_scaffold_4000285 [Phanerochaete chrysosporium]	2e-51	Transposon protein, putative, CACTA, En/Spm sub-class Oryza sativa	1e-39	N	251
		Contig14769_SNAPv2_g1	gi|159786347|gb|ABW98496.1| transposase [Moniliophthora perniciosa]	1e-10	Unassigned protein	-	N	251
		Contig3294_BLASTMODELSv1_g1	gnl|jgiPH|174 jgi|Phchr1|174|fgenesh1_pg.C_scaffold_1000174 [Phanerochaete chrysosporium]	7e-22	Transposase, IS4 Medicago truncatula	3e-16	N	251
	Tc-mariner	Contig18145_Genezilla_v6x_g2	gnl|jgiPH|41294 jgi|Phchr1|41294|gww2.9.342.1 [Phanerochaete chrysosporium]	1e-07	Unclassified	-	N	1259
		Contig12035_AUGUSTUSv9_g1	gnl|jgiPH|31665 jgi|Phchr1|31665|gwh2.21.39.1 [Phanerochaete chrysosporium]	4e-10	Unassigned protein	4e-10	N	1259
	Unclassified	CP02-S3-036-194-F06-EM.F_AUGUSTUSv9_g1	gi|158254101|gb|AAI54360.1| Unknown (protein for MGC:174680) [Danio rerio]	1e-06	Unclassified	-	N	767
		Contig9850_Genezilla_v6x_g1	gi|115727501|ref|XP_001197304.1|similar to expressed protein [Strongylocentrotus purpuratus]	5e-26	Unassigned protein	3e-26	N	767
		Contig14724_BLASTMODELSv1_g1	gi|164646496|gb|EDR10741.1| protein [Laccaria bicolor S238N-H82]	4e-14	Unassigned protein	6e-12	N	767
Class II transposons	Copia-like	Contig9876_SNAPv2_g1	gi|164634623|gb|EDQ98953.1| protein [Laccaria bicolor S238N-H82]	7e-29	Unassigned protein	7e-29	N	16
		Contig5507_SNAPv2_g1	gi|164634623|gb|EDQ98953.1| protein [Laccaria bicolor S238N-H82]	2e-19	Unassigned protein	2e-19	N	16
		Contig5422_SNAPv2_g1	gi|116504742|gb|EAU87637.1| hypothetical protein CC1G_09098 [Coprinopsis cinerea okayama7#130]	1e-101	Polyprotein Phanerochaete chrysosporium RP-78	3e-38	N	16
		Contig3483_AUGUSTUSv9_g1	gi|164643041|gb|EDR07295.1| protein [Laccaria bicolor S238N-H82]	1e-16	Unassigned protein	1e-16	N	16
		Contig3321_Genezilla_v6x_g1	gi|116498353|gb|EAU81248.1| hypothetical protein CC1G_09492 [Coprinopsis cinerea okayama7#130]	5e-11	Unassigned protein	5e-11	N	16
		Contig18256_SNAPv2_g2	gnl|jgiPH|6907 jgi|Phchr1|6907|fgenesh1_pg.C_scaffold_12000091 [Phanerochaete chrysosporium]	1e-180	Polyprotein Phanerochaete chrysosporium RP-78	1e-69	N	16
		Contig18251_Genezilla_v6x_g3	gi|116504742|gb|EAU87637.1| hypothetical protein CC1G_09098 [Coprinopsis cinerea okayama7#130]	2e-99	Polyprotein Phanerochaete chrysosporium RP-78	3e-31	N	16
		Contig18248_Genezilla_v6x_g10	gi|116504776|gb|EAU87671.1| hypothetical protein CC1G_09132 [Coprinopsis cinerea okayama7#130]	2e-06	Unclassified	-	N	16
		Contig18228_AUGUSTUSv9_g1	gnl|jgiPH|6907 jgi|Phchr1|6907|fgenesh1_pg.C_scaffold_12000091 [Phanerochaete chrysosporium]	1e-171	Polyprotein Phanerochaete chrysosporium RP-78	7e-48	N	16
		Contig18228_Genezilla_v6x_g1	gi|116504883|gb|EAU87778.1| hypothetical protein CC1G_13013 [Coprinopsis cinerea okayama7#130]	3e-43	Polyprotein Phanerochaete chrysosporium RP-78	7e-11	N	16
		Contig18224_AUGUSTUSv9_g1	gi|116504742|gb|EAU87637.1| hypothetical protein CC1G_09098 [Coprinopsis cinerea okayama7#130]	1e-167	Polyprotein Phanerochaete chrysosporium RP-78	4e-48	N	16
		Contig18208_AUGUSTUSv9_g2	gnl|jgiPH|6907 jgi|Phchr1|6907|fgenesh1_pg.C_scaffold_12000091 [Phanerochaete chrysosporium]	0	Polyprotein Phanerochaete chrysosporium RP-78	4e-77	N	16
		Contig18208_SNAPv2_g2	gi|164642147|gb|EDR06404.1| protein [Laccaria bicolor S238N-H82]	1e-24	Unassigned protein	1e-24	N	16
		Contig18119_SNAPv2_g1	gi|164643110|gb|EDR07363.1| protein [Laccaria bicolor S238N-H82]	2e-27	Unassigned protein	2e-27	N	16
		Contig17973_AUGUSTUSv9_g1	gi|116504694|gb|EAU87589.1| hypothetical protein CC1G_09686 [Coprinopsis cinerea okayama7#130]	3e-48	Polyprotein Phanerochaete chrysosporium RP-78	1e-13	N	16
		Contig17952_AUGUSTUSv9_g3	gi|116504694|gb|EAU87589.1| hypothetical protein CC1G_09686 [Coprinopsis cinerea okayama7#130]	9e-73	Polyprotein Phanerochaete chrysosporium RP-78	1e-20	N	16
		Contig17952_AUGUSTUSv9_g2	gi|116504742|gb|EAU87637.1| hypothetical protein CC1G_09098 [Coprinopsis cinerea okayama7#130]	1e-15	Unassigned protein	1e-15	N	16
		Contig17952_AUGUSTUSv9_g1	gi|116504776|gb|EAU87671.1| hypothetical protein CC1G_09132 [Coprinopsis cinerea okayama7#130]	1e-22	Putative retrotransposon polyprotein Ipomoea batatas	2e-11	N	16
		Contig17950_AUGUSTUSv9_g1	gi|116504742|gb|EAU87637.1| hypothetical protein CC1G_09098 [Coprinopsis cinerea okayama7#130]	1e-122	Polyprotein Phanerochaete chrysosporium RP-78	5e-34	N	16
		Contig17946_SNAPv2_g2	gi|164642147|gb|EDR06404.1| protein [Laccaria bicolor S238N-H82]	1e-21	Unassigned protein	1e-21	N	16
		Contig17852_SNAPv2_g1	gnl|jgiPH|6907 jgi|Phchr1|6907|fgenesh1_pg.C_scaffold_12000091 [Phanerochaete chrysosporium]	0	Polyprotein Phanerochaete chrysosporium RP-78	1e-76	N	16
		Contig15786_SNAPv2_g2	gi|164634623|gb|EDQ98953.1| protein [Laccaria bicolor S238N-H82]	8e-16	Unassigned protein	8e-16	N	16
		Contig14498_SNAPv2_g1	gi|56407688|gb|AAV88076.1| putative retrotransposon polyprotein [Ipomoea batatas]	4e-12	Putative retrotransposon polyprotein Ipomoea batatas	2e-12	N	16
		Contig14498_Genezilla_v6x_g1	gnl|jgiPH|6907 jgi|Phchr1|6907|fgenesh1_pg.C_scaffold_12000091 [Phanerochaete chrysosporium]	1e-10	Unassigned protein	1e-10	N	16
		Contig13654_SNAPv2_g1	gi|116508121|gb|EAU91016.1| hypothetical protein CC1G_02403 [Coprinopsis cinerea okayama7#130]	3e-56	Polyprotein Phanerochaete chrysosporium RP-78	4e-16	N	16
		Contig12883_SNAPv2_g1	gi|116504694|gb|EAU87589.1| hypothetical protein CC1G_09686 [Coprinopsis cinerea okayama7#130]	6e-30	Unassigned protein	6e-30	N	16
		Contig12294_SNAPv2_g1	No hits found	-	Unclassified	-	N	16
		Contig1038_AUGUSTUSv9_g1	gi|116504742|gb|EAU87637.1| hypothetical protein CC1G_09098 [Coprinopsis cinerea okayama7#130]	2e-26	Unassigned protein	2e-26	N	16
		Contig1078_BLASTMODELSv1_g1	gi|116508121|gb|EAU91016.1| hypothetical protein CC1G_02403 [Coprinopsis cinerea okayama7#130]	2e-24	Unassigned protein	2e-24	N	16
		Contig112_BLASTMODELSv1_g1	gi|116504883|gb|EAU87778.1| hypothetical protein CC1G_13013 [Coprinopsis cinerea okayama7#130]	2e-36	Unassigned protein	2e-36	N	16
		Contig1131_BLASTMODELSv1_g1	gi|116504742|gb|EAU87637.1| hypothetical protein CC1G_09098 [Coprinopsis cinerea okayama7#130]	8e-46	similar to putative pol protein Danio rerio	8e-16	N	16
		Contig12115_BLASTMODELSv1_g1	gi|116507882|gb|EAU90777.1| hypothetical protein CC1G_04046 [Coprinopsis cinerea okayama7#130]	6e-30	Unassigned protein	6e-30	N	16
		Contig1443_BLASTMODELSv1_g1	gi|116504694|gb|EAU87589.1| hypothetical protein CC1G_09686 [Coprinopsis cinerea okayama7#130]	9e-43	Polyprotein Phanerochaete chrysosporium RP-78	9e-11	N	16
		Contig14986_BLASTMODELSv1_g1	gi|116508121|gb|EAU91016.1| hypothetical protein CC1G_02403 [Coprinopsis cinerea okayama7#130]	3e-39	Putative retroelement pol polyprotein Arabidopsis thaliana	5e-10	N	16
		Contig15848_BLASTMODELSv1_g1	gi|116504742|gb|EAU87637.1| hypothetical protein CC1G_09098 [Coprinopsis cinerea okayama7#130]	4e-89	Polyprotein Phanerochaete chrysosporium RP-78	7e-35	N	16
		Contig1665_BLASTMODELSv1_g1	gi|116504742|gb|EAU87637.1| hypothetical protein CC1G_09098 [Coprinopsis cinerea okayama7#130]	4e-52	Polyprotein Phanerochaete chrysosporium RP-78	3e-22	N	16
		Contig18251_BLASTMODELSv1_g1	gi|116498353|gb|EAU81248.1| hypothetical protein CC1G_09492 [Coprinopsis cinerea okayama7#130]	2e-28	Gag-pol polyprotein Hordeum vulgare	7e-15	N	16
		Contig5081_BLASTMODELSv1_g1	gi|116504776|gb|EAU87671.1| hypothetical protein CC1G_09132 [Coprinopsis cinerea okayama7#130]	8e-11	Unassigned protein	8e-11	N	16
		Contig771_BLASTMODELSv1_g1	gi|164634623|gb|EDQ98953.1| protein [Laccaria bicolor S238N-H82]	4e-24	Unassigned protein	4e-24	N	16
		CP02-S3-033-484-F06-UC.F_SNAPv2_g1	gi|12321254|gb|AAG50698.1|AC079604_5 copia-type polyprotein, putative [Arabidopsis thaliana] gi|12321387|gb|AAG50765.1|AC079131_10 copia-type polyprotein, putative [Arabidopsis thaliana]	1e-21	UPI00004DBE7C related cluster Xenopus tropicalis	6e-23	N	36
		Contig9424_Genezilla_v6x_g1	gi|164642395|gb|EDR06651.1| retrovirus-related pol polyprotein [Laccaria bicolor S238N-H82]	7e-20	Polyprotein Phanerochaete chrysosporium RP-78	1e-17	N	36
		Contig8543_SNAPv2_g2	gi|164642395|gb|EDR06651.1| retrovirus-related pol polyprotein [Laccaria bicolor S238N-H82]	1e-27	Polyprotein Phanerochaete chrysosporium RP-78	5e-20	N	36
		Contig7991_SNAPv2_g1	gi|116510398|gb|EAU93293.1| hypothetical protein CC1G_12199 [Coprinopsis cinerea okayama7#130]	1e-62	Copia-like retroelement pol polyprotein Arabidopsis thaliana	6e-37	N	36
		Contig17642_CURATEDMODELSv1_g1	gi|116508379|gb|EAU91274.1| hypothetical protein CC1G_11532 [Coprinopsis cinerea okayama7#130]	1e-102	Copia-like retrotransposable element Arabidopsis thaliana	2e-62	N	36
		Contig434_Genezilla_v6x_g1	gi|50878355|gb|AAT85130.1| putative polyprotein [Oryza sativa (japonica cultivar-group)]	8e-29	Peptidase S8 and S53, subtilisin, kexin, sedolisin Integrase, catalytic region Zinc finger, CCHC-type Peptidase aspartic	1e-30	N	36
		Contig3217_SNAPv2_g1	gnl|jgiPH|40148 jgi|Phchr1|40148|gww2.20.72.1 [Phanerochaete chrysosporium]	3e-28	Polyprotein Phanerochaete chrysosporium RP-78	6e-29	N	36
		Contig18178_AUGUSTUSv9_g1	gi|147828211|emb|CAN71109.1| hypothetical protein [Vitis vinifera]	1e-72	Retrotransposon Tto1 DNA Nicotiana tabacum	4e-70	N	36
		Contig18086_AUGUSTUSv9_g2	gi|164642395|gb|EDR06651.1| retrovirus-related pol polyprotein [Laccaria bicolor S238N-H82]	2e-24	Polyprotein Phanerochaete chrysosporium RP-78	1e-18	N	36
		Contig17996_AUGUSTUSv9_g1	gnl|jgiPH|25801 jgi|Phchr1|25801|gwh2.14.26.1 [Phanerochaete chrysosporium]	1e-149	Peptidase, cysteine peptidase active site Zinc finger, CCHC-type Peptidase aspartic	1e-122	N	36
		Contig17887_AUGUSTUSv9_g2	gi|116510398|gb|EAU93293.1| hypothetical protein CC1G_12199 [Coprinopsis cinerea okayama7#130]	1e-101	OSIGBa0146N20.7 protein Oryza sativa	3e-59	N	36
		Contig16918_AUGUSTUSv9_g1	gi|116499194|gb|EAU82089.1| hypothetical protein CC1G_09548 [Coprinopsis cinerea okayama7#130]	1e-100	Polyprotein Phanerochaete chrysosporium RP-78	2e-73	N	36
		Contig16407_SNAPv2_g1	gi|116510398|gb|EAU93293.1| hypothetical protein CC1G_12199 [Coprinopsis cinerea okayama7#130]	3e-44	Os08g0125300 protein Oryza sativa (japonica cultivar-group)	1e-25	N	36
		Contig15455_Genezilla_v6x_g2	gi|164642395|gb|EDR06651.1| retrovirus-related pol polyprotein [Laccaria bicolor S238N-H82]	4e-30	similar to Copia protein (Gag-int-pol protein) Tribolium castaneum	2e-21	N	36
		Contig14449_SNAPv2_g1	gi|164642395|gb|EDR06651.1| retrovirus-related pol polyprotein [Laccaria bicolor S238N-H82]	2e-27	Polyprotein Phanerochaete chrysosporium RP-78	1e-22	N	36
		Contig13024_Genezilla_v6x_g1	gi|115476244|ref|NP_001061718.1| Os08g0389500 [Oryza sativa (japonica cultivar-group)	2e-13	Os08g0389500 protein Oryza sativa (japonica cultivar-group)	9e-14	N	36
		Contig12354_AUGUSTUSv9_g1	gnl|jgiPH|25866 jgi|Phchr1|25866|gwh2.15.31.1 [Phanerochaete chrysosporium]	2e-71	Polyprotein Phanerochaete chrysosporium RP-78	7e-71	N	36
		Contig13788_BLASTMODELSv1_g1	gi|116508916|gb|EAU91811.1| hypothetical protein CC1G_04578 [Coprinopsis cinerea okayama7#130]	2e-29	Retrovirus-related Pol polyprotein from transposon TNT 1-94 [Includes: Protease (EC 3.4.23.-) Reverse transcriptase (EC 2.7.7.49) Endonuclease]	3e-15	N	36
		Contig17153_BLASTMODELSv1_g1	gi|116497323|gb|EAU80218.1| hypothetical protein CC1G_13375 [Coprinopsis cinerea okayama7#130]	9e-30	Reverse transcriptase, RNA-dependent DNA polymerase Medicago truncatula	4e-18	N	36
		Contig4447_BLASTMODELSv1_g1	gi|159464070|ref|XP_001690265.1| reverse transcriptase, gag-pol polyprotein [Chlamydomonas reinhardtii] gi|158284253|gb|EDP10003.1| reverse transcriptase, gag-pol polyprotein [Chlamydomonas reinhardtii]	2e-10	Unassigned protein	-	N	36
		Contig5115_BLASTMODELSv1_g1	gi|116501101|gb|EAU83996.1| hypothetical protein CC1G_11434 [Coprinopsis cinerea okayama7#130]	1e-29	Retrotransposon protein, putative, Ty1-copia subclass Oryza sativa (japonica cultivar-group)|	4e-17	N	36
		CP02-S2-000-159-G10-UC.F_BLASTMODELSv1_g1	gi|71148681|gb|AAZ28936.1| polyprotein [Phanerochaete chrysosporium RP-78]	6e-23	Polyprotein Phanerochaete chrysosporium RP-78	2e-23	N	36
		Contig9673_BLASTMODELSv1_g1	gnl|jgiPH|9691 jgi|Phchr1|9691|fgenesh1_pg.C_scaffold_76000001 [Phanerochaete chrysosporium]	3e-11	Copia protein (Gag-int-pol protein) [Contains: Copia VLP protein Copia protease (EC 3.4.23.-)]	3e-10	N	36
		CP02-S3-032-470-A02-UC.F_BLASTMODELSv1_g1	gi|57900664|gb|AAW57789.1| putative polyprotein [Oryza sativa (japonica cultivar-group)]	3e-17	Putative polyprotein Oryza sativa (japonica cultivar-group)	1e-17	N	36
		Contig9539_AUGUSTUSv9_g1	gi|71148683|gb|AAZ28937.1| polyprotein [Phanerochaete chrysosporium RP-78]	2e-17	Polyprotein Phanerochaete chrysosporium RP-78	1e-17	N	121
		Contig5500_AUGUSTUSv9_g1	gi|116497332|gb|EAU80227.1| hypothetical protein CC1G_13365 [Coprinopsis cinerea okayama7#130]	1e-22	Putative retroelement pol polyprotein Arabidopsis thaliana	1e-15	N	121
		Contig18173_AUGUSTUSv9_g2	gi|116507272|gb|EAU90167.1| hypothetical protein CC1G_05705 [Coprinopsis cinerea okayama7#130]	3e-50	Retrotransposon protein, putative, unclassified Oryza sativa	5e-38	N	121
		Contig1210_SNAPv2_g1	gi|116497332|gb|EAU80227.1| hypothetical protein CC1G_13365 [Coprinopsis cinerea okayama7#130]	7e-22	Gag,protease,endonuclease, reverse transcriptase,RNaseH Volvox carteri	3e-21	N	121
		Contig11000_SNAPv2_g1	gi|116509487|gb|EAU92382.1| hypothetical protein CC1G_00601 [Coprinopsis cinerea okayama7#130]	2e-06	Unclassified	-	N	121
		Contig1044_AUGUSTUSv9_g1	gi|116499194|gb|EAU82089.1| hypothetical protein CC1G_09548 [Coprinopsis cinerea okayama7#130]	4e-07	Unclassified	-	N	121
		Contig1016_AUGUSTUSv9_g1	gi|116507272|gb|EAU90167.1| hypothetical protein CC1G_05705 [Coprinopsis cinerea okayama7#130]	8e-21	similar to Copia protein (Gag-int-pol protein) Tribolium castaneum	7e-19	N	121
		Contig1330_BLASTMODELSv1_g1	gi|33285932|gb|AAQ01581.1| agCP7521-like protein [Aedes albopictus]	5e-09	Unassigned protein	1e-10	N	121
		Contig6287_BLASTMODELSv1_g1	gi|116509487|gb|EAU92382.1| hypothetical protein CC1G_00601 [Coprinopsis cinerea okayama7#130]	2e-24	Unassigned protein	2e-24	N	121
		CP02-S2-041-301-F07-EM.F_BLASTMODELSv1_g1	gi|116507272|gb|EAU90167.1| hypothetical protein CC1G_05705 [Coprinopsis cinerea okayama7#130]	5e-08	Unclassified	-	N	121
		Contig8248_SNAPv2_g1	gi|164642395|gb|EDR06651.1| retrovirus-related pol polyprotein [Laccaria bicolor S238N-H82]	5e-44	T26F17.17 Arabidopsis thaliana	4e-25	N	128
		Contig7301_SNAPv2_g2	gi|116502181|gb|EAU85076.1| hypothetical protein CC1G_04172 [Coprinopsis cinerea okayama7#130]	1e-11	Unassigned protein	1e-11	N	128
		Contig3201_AUGUSTUSv9_g1	gi|164634622|gb|EDQ98952.1| protein [Laccaria bicolor S238N-H82]	4e-26	Unassigned protein	-	N	128
		Contig18162_AUGUSTUSv9_g1	gi|164642395|gb|EDR06651.1| retrovirus-related pol polyprotein [Laccaria bicolor S238N-H82]	3e-73	Retrotransposon protein, putative, Ty1-copia subclass Oryza sativa (japonica cultivar-group)	4e-48	N	128
		Contig17930_AUGUSTUSv9_g1	gi|71148683|gb|AAZ28937.1| polyprotein [Phanerochaete chrysosporium RP-78]	1e-09	Polyprotein Phanerochaete chrysosporium RP-78	2e-10	N	128
		Contig12956_AUGUSTUSv9_g1	gi|164642395|gb|EDR06651.1| retrovirus-related pol polyprotein [Laccaria bicolor S238N-H82]	3e-22	Copia-type polyprotein, putative Arabidopsis thaliana	5e-18	N	128
		Contig11810_Genezilla_v6x_g1	gi|164641284|gb|EDR05545.1| protein [Laccaria bicolor S238N-H82]	3e-46	Lanosterol synthase, putative	2e-29	N	128
		Contig11582_SNAPv2_g1	gi|164633132|gb|EDQ97999.1| protein [Laccaria bicolor S238N-H82]	9e-44	Lanosterol synthase Pneumocystis carinii	1e-29	N	128
		Contig14512_BLASTMODELSv1_g1	gi|164642395|gb|EDR06651.1| retrovirus-related pol polyprotein [Laccaria bicolor S238N-H82]	4e-10	Unassigned protein	-	N	128
		Contig523_BLASTMODELSv1_g1	gi|164642395|gb|EDR06651.1| retrovirus-related pol polyprotein [Laccaria bicolor S238N-H82]	3e-11	Unassigned protein	-	N	128
		Contig18210_AUGUSTUSv9_g1	gi|116508916|gb|EAU91811.1| hypothetical protein CC1G_04578 [Coprinopsis cinerea okayama7#130]	3e-16	Unassigned protein	3e-16	N	323
		Contig18057_SNAPv2_g2	gi|116500321|gb|EAU83216.1| hypothetical protein CC1G_11677 [Coprinopsis cinerea okayama7#130]	1e-130	Putative copia-type polyprotein Oryza sativa (japonica cultivar-group)	1e-49	N	323
		Contig16407_Genezilla_v6x_g3	gi|116505376|gb|EAU88271.1| hypothetical protein CC1G_11749 [Coprinopsis cinerea okayama7#130]	4e-11	Unassigned protein	4e-11	N	323
		Contig15093_SNAPv2_g1	gi|116500321|gb|EAU83216.1| hypothetical protein CC1G_11677 [Coprinopsis cinerea okayama7#130]	2e-20	Unassigned protein	2e-20	N	323
		Contig17757_BLASTMODELSv1_g2	gi|130582|sp|P10978|POLX_TOBAC Retrovirus-related Pol polyprotein from transposon TNT 1-94 [Includes: Protease ; Reverse transcriptase ; Endonuclease] gi|20045|emb|CAA32025.1| unnamed protein product [Nicotiana tabacum]	6e-16	Retrovirus-related Pol polyprotein from transposon TNT 1-94	2e-16	N	323
	Gypsy-like	Contig997_AUGUSTUSv9_g1	gi|116503598|gb|EAU86493.1| hypothetical protein CC1G_10215 [Coprinopsis cinerea okayama7#130]	4e-25	Reverse transcriptase-RNase H-integrase Tricholoma matsutake	9e-23	N	2
		Contig9695_AUGUSTUSv9_g1	gi|116506070|gb|EAU88965.1| hypothetical protein CC1G_10093 [Coprinopsis cinerea okayama7#130]	7e-84	Retrotransposon nucleocapsid protein, putative Cryptococcus neoformans	2e-44	N	2
		Contig9537_SNAPv2_g1	gi|116506070|gb|EAU88965.1| hypothetical protein CC1G_10093 [Coprinopsis cinerea okayama7#130]	7e-51	Retrotransposon nucleocapsid protein, putative Cryptococcus neoformans	2e-17	N	2
		Contig9269_AUGUSTUSv9_g1	gi|58268442|ref|XP_571377.1| retrotransposon nucleocapsid protein [Cryptococcus neoformans var. neoformans JEC21] gi|57227612|gb|AAW44070.1| retrotransposon nucleocapsid protein, putative [Cryptococcus neoformans var. neoformans JEC21]	3e-30	Retrotransposon nucleocapsid protein, putative Cryptococcus neoformans	2e-30	N	2
		Contig9213_Genezilla_v6x_g1	gi|116509252|gb|EAU92147.1| hypothetical protein CC1G_11432 [Coprinopsis cinerea okayama7#130]	1e-61	similar to pol polyprotein Danio rerio	1e-38	N	2
		Contig8687_AUGUSTUSv9_g1	gi|116497488|gb|EAU80383.1| hypothetical protein CC1G_12682 [Coprinopsis cinerea okayama7#130]	1e-109	Polyprotein Melampsora lini	1e-64	N	2
		Contig8513_Genezilla_v6x_g3	gi|116503598|gb|EAU86493.1| hypothetical protein CC1G_10215 [Coprinopsis cinerea okayama7#130]	6e-21	Reverse transcriptase-RNase H-integrase Tricholoma matsutake	2e-17	N	2
		Contig844_Genezilla_v6x_g1	gi|51234122|gb|AAT97973.1| reverse transcriptase [Crinipellis perniciosa]	6e-11	Reverse transcriptase Moniliophthora perniciosa	3e-11	N	2
		Contig18194_CURATEDMODELSv1_g1	gi|5002510|dbj|BAA78625.1| reverse transcriptase-RNase H-integrase [Tricholoma matsutake]	0	Reverse transcriptase-RNase H-integrase Tricholoma matsutake	0	N	2
		Contig7173_Genezilla_v6x_g1	gi|116500511|gb|EAU83406.1| hypothetical protein CC1G_12873 [Coprinopsis cinerea okayama7#130]	4e-29	Reverse transcriptase-RNase H-integrase Tricholoma matsutake	1e-29	N	2
		Contig7119_AUGUSTUSv9_g1	gi|116498882|gb|EAU81777.1| hypothetical protein CC1G_10380 [Coprinopsis cinerea okayama7#130]	6e-42	Reverse transcriptase-RNase H-integrase Tricholoma matsutake	6e-32	N	2
		Contig6167_AUGUSTUSv9_g1	gi|116510618|gb|EAU93513.1| hypothetical protein CC1G_02743 [Coprinopsis cinerea okayama7#130]	6e-73	Retrotransposon protein Beta vulgaris	2e-34	N	2
		Contig56_Genezilla_v6x_g1	gi|116508782|gb|EAU91677.1| hypothetical protein CC1G_04445 [Coprinopsis cinerea okayama7#130]	8e-13	Unassigned protein	-	N	2
		Contig5461_AUGUSTUSv9_g1	gi|116510618|gb|EAU93513.1| hypothetical protein CC1G_02743 [Coprinopsis cinerea okayama7#130]	1e-106	Retrotransposon nucleocapsid protein, Cryptococcus neoformans	8e-47	N	2
		Contig4930_SNAPv2_g1	gi|116497819|gb|EAU80714.1| hypothetical protein CC1G_04824 [Coprinopsis cinerea okayama7#130]	2e-83	Reverse transcriptase Tricholoma bakamatsutake	8e-67	N	2
		Contig4913_AUGUSTUSv9_g1	gi|116504934|gb|EAU87829.1| hypothetical protein CC1G_09448 [Coprinopsis cinerea okayama7#130]	8e-21	Polyprotein Phanerochaete chrysosporium RP-78	6e-18	N	2
		Contig479_SNAPv2_g1	gi|67538144|ref|XP_662846.1| hypothetical protein AN5242.2 [Aspergillus nidulans FGSC A4] gi|40743233|gb|EAA62423.1| hypothetical protein AN5242.2 [Aspergillus nidulans FGSC A4]	4e-16	Polyprotein Melampsora lini	1e-12	N	2
		Contig4438_AUGUSTUSv9_g1	gi|10946132|gb|AAG24792.1|AF264028_2 pol protein [Colletotrichum gloeosporioides]	3e-36	Pol protein Glomerella cingulata	3e-36	N	2
		Contig18270_AUGUSTUSv9_g3	gi|116506693|gb|EAU89588.1| hypothetical protein CC1G_02477 [Coprinopsis cinerea okayama7#130]	1e-37	Retrotransposon nucleocapsid protein, putative Cryptococcus neoformans	2e-21	N	2
		Contig18268_AUGUSTUSv9_g3	gi|116509252|gb|EAU92147.1| hypothetical protein CC1G_11432 [Coprinopsis cinerea okayama7#130]	1e-108	similar to pol polyprotein Danio rerio	2e-88	N	2
		Contig18262_AUGUSTUSv9_g1	gi|116500922|gb|EAU83817.1| hypothetical protein CC1G_07552 [Coprinopsis cinerea okayama7#130]	6e-32	Pol Phanerochaete chrysosporium	6e-20	N	2
		Contig18245_AUGUSTUSv9_g2	gi|116500922|gb|EAU83817.1| hypothetical protein CC1G_07552 [Coprinopsis cinerea okayama7#130]	0	Reverse transcriptase-RNase H-integrase Tricholoma matsutake	1e-142	N	2
		Contig18238_SNAPv2_g3	gi|116498882|gb|EAU81777.1| hypothetical protein CC1G_10380 [Coprinopsis cinerea okayama7#130]	2e-36	Pol Phanerochaete chrysosporium	9e-20	N	2
		Contig18238_SNAPv2_g2	gi|116500922|gb|EAU83817.1| hypothetical protein CC1G_07552 [Coprinopsis cinerea okayama7#130]	0	Reverse transcriptase-RNase H-integrase Tricholoma matsutake	1e-160	N	2
		Contig18226_AUGUSTUSv9_g1	gi|5002510|dbj|BAA78625.1| reverse transcriptase-RNase H-integrase [Tricholoma matsutake]	0	Reverse transcriptase-RNase H-integrase Tricholoma matsutake	0	N	2
		Contig18221_SNAPv2_g3	gi|116505411|gb|EAU88306.1| hypothetical protein CC1G_13006 [Coprinopsis cinerea okayama7#130]	2e-46	Polyprotein Melampsora lini	2e-28	N	2
		Contig18221_AUGUSTUSv9_g2	gi|116503965|gb|EAU86860.1| hypothetical protein CC1G_11492 [Coprinopsis cinerea okayama7#130]	1e-177	Reverse transcriptase-RNase H-integrase Tricholoma matsutake	1e-142	N	2
		Contig18211_SNAPv2_g4	gnl|jgiPH|31095 jgi|Phchr1|31095|gwh2.6.412.1 [Phanerochaete chrysosporium]	1e-18	similar to pol polyprotein Danio rerio	4e-16	N	2
		Contig18211_AUGUSTUSv9_g2	gi|116498882|gb|EAU81777.1| hypothetical protein CC1G_10380 [Coprinopsis cinerea okayama7#130]	0	Reverse transcriptase-RNase H-integrase Tricholoma matsutake	1e-147	N	2
		Contig18207_AUGUSTUSv9_g1	gi|116500568|gb|EAU83463.1| hypothetical protein CC1G_04719 [Coprinopsis cinerea okayama7#130]	2e-62	Polyprotein Melampsora lini	2e-41	N	2
		Contig18202_AUGUSTUSv9_g1	gi|116500922|gb|EAU83817.1| hypothetical protein CC1G_07552 [Coprinopsis cinerea okayama7#130]	0	Reverse transcriptase-RNase H-integrase Tricholoma matsutake	1e-126	N	2
		Contig18201_SNAPv2_g2	gi|116500568|gb|EAU83463.1| hypothetical protein CC1G_04719 [Coprinopsis cinerea okayama7#130]	2e-61	Polyprotein Melampsora lini	1e-41	N	2
		Contig18196_Genezilla_v6x_g5	gi|50402537|gb|AAT76520.1| putative reverse transcriptase-RNaseH-integrase [Moniliophthora perniciosa]	1e-143	Putative reverse transcriptase-RNaseH-integrase Moniliophthora perniciosa	1e-143	N	2
		Contig18192_SNAPv2_g3	gi|116498882|gb|EAU81777.1| hypothetical protein CC1G_10380 [Coprinopsis cinerea okayama7#130]	0	Reverse transcriptase-RNase H-integrase Tricholoma matsutake	1e-120	N	2
		Contig18192_Genezilla_v6x_g3	gi|116508781|gb|EAU91676.1| hypothetical protein CC1G_04444 [Coprinopsis cinerea okayama7#130]	2e-23	Polyprotein Tricholoma matsutake	9e-24	N	2
		Contig18190_SNAPv2_g2	gi|116504067|gb|EAU86962.1| hypothetical protein CC1G_09819 [Coprinopsis cinerea okayama7#130]	0	Retrotransposon nucleocapsid protein, putative Cryptococcus neoformans	1e-154	N	2
		Contig18190_AUGUSTUSv9_g1	gi|50402537|gb|AAT76520.1| putative reverse transcriptase-RNaseH-integrase [Moniliophthora perniciosa]	4e-37	Putative reverse transcriptase-RNaseH-integrase Moniliophthora perniciosa	1e-37	N	2
		Contig18189_SNAPv2_g3	gi|116499326|gb|EAU82221.1| hypothetical protein CC1G_10623 [Coprinopsis cinerea okayama7#130]	1e-119	Retrotransposon nucleocapsid protein, putative Cryptococcus neoformans	1e-108	N	2
		Contig18179_SNAPv2_g2	gi|116509252|gb|EAU92147.1| hypothetical protein CC1G_11432 [Coprinopsis cinerea okayama7#130]	2e-84	similar to pol polyprotein Danio rerio	2e-69	N	2
		Contig18161_SNAPv2_g3	gi|116503598|gb|EAU86493.1| hypothetical protein CC1G_10215 [Coprinopsis cinerea okayama7#130]	0	Reverse transcriptase-RNase H-integrase Tricholoma matsutake	0	N	2
		Contig18154_AUGUSTUSv9_g1	gi|164637785|gb|EDR02067.1| reverse transcriptase-RNase H-integrase [Laccaria bicolor S238N-H82]	0	Retrotransposon nucleocapsid protein, putative Cryptococcus neoformans	5e-89	N	2
		Contig18151_SNAPv2_g1	gi|116498882|gb|EAU81777.1| hypothetical protein CC1G_10380 [Coprinopsis cinerea okayama7#130]	7e-45	Polyprotein Melampsora lini	3e-23	N	2
		Contig18147_Genezilla_v6x_g1	gi|116504067|gb|EAU86962.1| hypothetical protein CC1G_09819 [Coprinopsis cinerea okayama7#130]	0	Retrotransposon nucleocapsid protein, putative Cryptococcus neoformans	1e-131	N	2
		Contig18128_AUGUSTUSv9_g1	gi|116497488|gb|EAU80383.1| hypothetical protein CC1G_12682 [Coprinopsis cinerea okayama7#130]	2e-81	Polyprotein Melampsora lini	2e-54	N	2
		Contig18085_Genezilla_v6x_g2	gi|116509252|gb|EAU92147.1| hypothetical protein CC1G_11432 [Coprinopsis cinerea okayama7#130]	4e-44	Polymerase Magnaporthe grisea	6e-38	N	2
		Contig18060_Genezilla_v6x_g2	gi|116504397|gb|EAU87292.1| hypothetical protein CC1G_12205 [Coprinopsis cinerea okayama7#130]	1e-111	Reverse transcriptase-RNase H-integrase Tricholoma matsutake	1e-105	N	2
		Contig18060_AUGUSTUSv9_g1	gi|116508782|gb|EAU91677.1| hypothetical protein CC1G_04445 [Coprinopsis cinerea okayama7#130]	4e-45	Protease Tricholoma matsutake	3e-11	N	2
		Contig18058_Genezilla_v6x_g2	gi|116509252|gb|EAU92147.1| hypothetical protein CC1G_11432 [Coprinopsis cinerea okayama7#130]	0	Reverse transcriptase-RNase H-integrase Tricholoma matsutake	1e-179	N	2
		Contig18049_AUGUSTUSv9_g1	gi|5002510|dbj|BAA78625.1| reverse transcriptase-RNase H-integrase [Tricholoma matsutake]	0	Reverse transcriptase-RNase H-integrase Tricholoma matsutake	0	N	2
		Contig18016_AUGUSTUSv9_g3	gi|116509252|gb|EAU92147.1| hypothetical protein CC1G_11432 [Coprinopsis cinerea okayama7#130]	5e-94	Similar to pol polyprotein Danio rerio	3e-83	N	2
		Contig18016_Genezilla_v6x_g2	gi|116500568|gb|EAU83463.1| hypothetical protein CC1G_04719 [Coprinopsis cinerea okayama7#130]	7e-76	similar to pol polyprotein 6 Danio rerio	6e-49	N	2
		Contig17984_AUGUSTUSv9_g1	gi|116500922|gb|EAU83817.1| hypothetical protein CC1G_07552 [Coprinopsis cinerea okayama7#130]	1e-169	Reverse transcriptase-RNase H-integrase Tricholoma matsutake	1e-127	N	2
		Contig17907_AUGUSTUSv9_g1	gi|116498882|gb|EAU81777.1| hypothetical protein CC1G_10380 [Coprinopsis cinerea okayama7#130]	1e-37	Pol Phanerochaete chrysosporium	3e-23	N	2
		Contig17866_SNAPv2_g1	gi|116500824|gb|EAU83719.1| hypothetical protein CC1G_05623 [Coprinopsis cinerea okayama7#130]	2e-67	Reverse transcriptase-RNase H-integrase Tricholoma matsutake	9e-50	N	2
		Contig17824_SNAPv2_g2	gi|116508781|gb|EAU91676.1| hypothetical protein CC1G_04444 [Coprinopsis cinerea okayama7#130]	1e-171	Reverse transcriptase-RNase H-integrase Tricholoma matsutake	1e-159	N	2
		Contig17801_Genezilla_v6x_g1	No hits found	-	Unclassified	-	N	2
		Contig17782_AUGUSTUSv9_g2	gi|50402537|gb|AAT76520.1| putative reverse transcriptase-RNaseH-integrase [Moniliophthora perniciosa]	0	Putative reverse transcriptase-RNaseH-integrase Moniliophthora perniciosa	0	N	2
		Contig17728_Genezilla_v6x_g2	gi|116504067|gb|EAU86962.1| hypothetical protein CC1G_09819 [Coprinopsis cinerea okayama7#130]	1e-101	Retrotransposon nucleocapsid protein, putative Cryptococcus neoformans	2e-66	N	2
		Contig17723_Genezilla_v6x_g2	gi|116505986|gb|EAU88881.1| hypothetical protein CC1G_12652 [Coprinopsis cinerea okayama7#130]	8e-99	Reverse transcriptase-RNase H-integrase Tricholoma matsutake	4e-48	N	2
		Contig17723_AUGUSTUSv9_g1	gi|116497620|gb|EAU80515.1| conserved hypothetical protein [Coprinopsis cinerea okayama7#130]	4e-70	TF2 type transposable element Geobacter uraniumreducens Rf4	2e-51	N	2
		Contig17720_AUGUSTUSv9_g1	gi|116508781|gb|EAU91676.1| hypothetical protein CC1G_04444 [Coprinopsis cinerea okayama7#130]	0	Reverse transcriptase-RNase H-integrase Tricholoma matsutake	0	N	2
		Contig17690_Genezilla_v6x_g1	gi|116503965|gb|EAU86860.1| hypothetical protein CC1G_11492 [Coprinopsis cinerea okayama7#130]	3e-53	Reverse transcriptase-RNase H-integrase Tricholoma matsutake	3e-28	N	2
		Contig17597_SNAPv2_g2	gi|50402537|gb|AAT76520.1| putative reverse transcriptase-RNaseH-integrase [Moniliophthora perniciosa]	5e-42	Putative reverse transcriptase-RNaseH-integrase Moniliophthora perniciosa	2e-42	N	2
		Contig17574_SNAPv2_g1	gi|116497819|gb|EAU80714.1| hypothetical protein CC1G_04824 [Coprinopsis cinerea okayama7#130]	1e-158	Reverse transcriptase-RNase H-integrase Tricholoma matsutake	1e-129	N	2
		Contig17556_AUGUSTUSv9_g1	gi|116509252|gb|EAU92147.1| hypothetical protein CC1G_11432 [Coprinopsis cinerea okayama7#130]	0	Reverse transcriptase-RNase H-integrase Tricholoma matsutake	1e-135	N	2
		Contig17384_AUGUSTUSv9_g1	gi|116498882|gb|EAU81777.1| hypothetical protein CC1G_10380 [Coprinopsis cinerea okayama7#130]	1e-33	Pol Phanerochaete chrysosporium	1e-20	N	2
		Contig16936_AUGUSTUSv9_g1	gi|116498882|gb|EAU81777.1| hypothetical protein CC1G_10380 [Coprinopsis cinerea okayama7#130]	3e-32	Pol Phanerochaete chrysosporium	1e-17	N	2
		Contig16717_SNAPv2_g1	gi|116508781|gb|EAU91676.1| hypothetical protein CC1G_04444 [Coprinopsis cinerea okayama7#130]	7e-36	Reverse transcriptase-RNase H-integrase Tricholoma matsutake	5e-30	N	2
		Contig16691_SNAPv2_g1	gi|116509252|gb|EAU92147.1| hypothetical protein CC1G_11432 [Coprinopsis cinerea okayama7#130]	6e-37	Reverse transcriptase-RNase H-integrase Tricholoma matsutake	5e-26	N	2
		Contig16430_SNAPv2_g1	gi|116497816|gb|EAU80711.1| conserved hypothetical protein [Coprinopsis cinerea okayama7#130]	6e-91	Reverse transcriptase-RNase H-integrase Tricholoma matsutake	8e-90	N	2
		Contig16122_AUGUSTUSv9_g1	gi|116508781|gb|EAU91676.1| hypothetical protein CC1G_04444 [Coprinopsis cinerea okayama7#130]	1e-25	Reverse transcriptase-RNase H-integrase Tricholoma matsutake	7e-25	N	2
		Contig1612_Genezilla_v6x_g1	gi|116506693|gb|EAU89588.1| hypothetical protein CC1G_02477 [Coprinopsis cinerea okayama7#130]	1e-38	Retrotransposon nucleocapsid protein, putative Cryptococcus neoformans	2e-23	N	2
		Contig16041_SNAPv2_g1	gi|116508781|gb|EAU91676.1| hypothetical protein CC1G_04444 [Coprinopsis cinerea okayama7#130]	2e-28	Reverse transcriptase-RNase H-integrase Tricholoma matsutake	6e-26	N	2
		Contig16001_SNAPv2_g1	gi|116504886|gb|EAU87781.1| hypothetical protein CC1G_13408 [Coprinopsis cinerea okayama7#130]	1e-117	Polyprotein Phanerochaete chrysosporium RP-78	2e-47	N	2
		Contig15589_AUGUSTUSv9_g1	gi|4887632|dbj|BAA77816.1| polyprotein [Tricholoma matsutake]	2e-40	Polyprotein Tricholoma matsutake	8e-41	N	2
		Contig15393_AUGUSTUSv9_g1	gi|116500825|gb|EAU83720.1| conserved hypothetical protein [Coprinopsis cinerea okayama7#130]	9e-39	Polyprotein Tricholoma matsutake	4e-31	N	2
		Contig15370_Genezilla_v6x_g1	gi|145607643|ref|XP_366145.2| hypothetical protein MGG_10365 [Magnaporthe grisea 70-15]	2e-80	Gag-pol polyprotein Aspergillus flavus	2e-76	N	2
		Contig15273_Genezilla_v6x_g1	gi|164642819|gb|EDR07074.1| reverse transcriptase-RNase H-integrase [Laccaria bicolor S238N-H82]	1e-133	Reverse transcriptase Tricholoma bakamatsutake	1e-97	N	2
		Contig15111_SNAPv2_g1	gi|116503588|gb|EAU86483.1| hypothetical protein CC1G_11791 [Coprinopsis cinerea okayama7#130]	3e-92	Polyprotein Phanerochaete chrysosporium RP-78	2e-85	N	2
		Contig15026_SNAPv2_g1	gi|116506070|gb|EAU88965.1| hypothetical protein CC1G_10093 [Coprinopsis cinerea okayama7#130]	1e-23	Unassigned protein	-	N	2
		Contig149_AUGUSTUSv9_g1	gi|116508781|gb|EAU91676.1| hypothetical protein CC1G_04444 [Coprinopsis cinerea okayama7#130]	3e-28	Reverse transcriptase-RNase H-integrase Tricholoma matsutake	1e-28	N	2
		Contig14897_SNAPv2_g1	gi|50402537|gb|AAT76520.1| putative reverse transcriptase-RNaseH-integrase [Moniliophthora perniciosa]	3e-24	Putative reverse transcriptase-RNaseH-integrase Moniliophthora perniciosa	1e-24	N	2
		Contig14837_Genezilla_v6x_g1	gi|116500568|gb|EAU83463.1| hypothetical protein CC1G_04719 [Coprinopsis cinerea okayama7#130]	1e-61	Polyprotein Melampsora lini	6e-41	N	2
		Contig1461_AUGUSTUSv9_g1	gi|116510618|gb|EAU93513.1| hypothetical protein CC1G_02743 [Coprinopsis cinerea okayama7#130]	1e-42	similar to pol polyprotein Danio rerio	1e-15	N	2
		Contig14550_AUGUSTUSv9_g1	gi|116498280|gb|EAU81175.1| hypothetical protein CC1G_10462 [Coprinopsis cinerea okayama7#130]	1e-117	similar to pol polyprotein Danio rerio	1e-89	N	2
		Contig14382_Genezilla_v6x_g1	gi|5002510|dbj|BAA78625.1| reverse transcriptase-RNase H-integrase [Tricholoma matsutake]	3e-18	Reverse transcriptase-RNase H-integrase Tricholoma matsutake	1e-18	N	2
		Contig1430_SNAPv2_g1	gi|164642819|gb|EDR07074.1| reverse transcriptase-RNase H-integrase [Laccaria bicolor S238N-H82]	8e-60	Reverse transcriptase-RNase H-integrase Tricholoma matsutake	4e-56	N	2
		Contig14147_Genezilla_v6x_g1	No hits found	-	Unclassified	-	N	2
		Contig1397_AUGUSTUSv9_g1	gi|116498882|gb|EAU81777.1| hypothetical protein CC1G_10380 [Coprinopsis cinerea okayama7#130]	6e-40	Pol Phanerochaete chrysosporium	4e-23	N	2
		Contig13736_AUGUSTUSv9_g1	gi|116508782|gb|EAU91677.1| hypothetical protein CC1G_04445 [Coprinopsis cinerea okayama7#130]	2e-24	Reverse transcriptase-RNase H-integrase Tricholoma matsutake	3e-16	Y	2
		Contig16703_CURATEDMODELSv1_g1	gi|116503588|gb|EAU86483.1| hypothetical protein CC1G_11791 [Coprinopsis cinerea okayama7#130]	1e-112	Polyprotein Phanerochaete chrysosporium RP-78	4e-89	N	2
		Contig13311_AUGUSTUSv9_g1	gi|116506693|gb|EAU89588.1| hypothetical protein CC1G_02477 [Coprinopsis cinerea okayama7#130]	5e-16	Retrotransposon nucleocapsid protein, putative Cryptococcus neoformans	1e-10	N	2
		Contig12624_SNAPv2_g1	gi|116500568|gb|EAU83463.1| hypothetical protein CC1G_04719 [Coprinopsis cinerea okayama7#130]	1e-131	Polyprotein Melampsora lini	2e-81	N	2
		Contig12553_SNAPv2_g1	gi|116498882|gb|EAU81777.1| hypothetical protein CC1G_10380 [Coprinopsis cinerea okayama7#130]	1e-129	Reverse transcriptase-RNase H-integrase Tricholoma matsutake	3e-89	N	2
		Contig12329_SNAPv2_g1	gi|116505986|gb|EAU88881.1| hypothetical protein CC1G_12652 [Coprinopsis cinerea okayama7#130]	3e-64	Retrotransposon nucleocapsid protein, putative Cryptococcus neoformans	4e-30	N	2
		Contig12222_Genezilla_v6x_g1	gi|116508410|gb|EAU91305.1| hypothetical protein CC1G_13426 [Coprinopsis cinerea okayama7#130]	7e-06	Unclassified	-	N	2
		Contig12118_AUGUSTUSv9_g1	gi|164642819|gb|EDR07074.1| reverse transcriptase-RNase H-integrase [Laccaria bicolor S238N-H82]	1e-23	similar to pol polyprotein Danio rerio	5e-24	N	2
		Contig11280_Genezilla_v6x_g2	gi|5002510|dbj|BAA78625.1| reverse transcriptase-RNase H-integrase [Tricholoma matsutake]	1e-32	Reverse transcriptase-RNase H-integrase Tricholoma matsutake	6e-33	N	2
		Contig11232_AUGUSTUSv9_g1	gi|50402537|gb|AAT76520.1| putative reverse transcriptase-RNaseH-integrase [Moniliophthora perniciosa]	1e-101	Putative reverse transcriptase-RNaseH-integrase Moniliophthora perniciosa	1e-102	N	2
		Contig1083_BLASTMODELSv1_g1	gi|116498882|gb|EAU81777.1| hypothetical protein CC1G_10380 [Coprinopsis cinerea okayama7#130]	3e-69	Reverse transcriptase-RNase H-integrase Tricholoma matsutake	5e-50	N	2
		Contig1093_BLASTMODELSv1_g1	gi|116509252|gb|EAU92147.1| hypothetical protein CC1G_11432 [Coprinopsis cinerea okayama7#130]	2e-57	Reverse transcriptase-RNase H-integrase Tricholoma matsutake	9e-42	N	2
		Contig11176_BLASTMODELSv1_g1	gi|116508781|gb|EAU91676.1| hypothetical protein CC1G_04444 [Coprinopsis cinerea okayama7#130]	8e-11	Polyprotein Tricholoma matsutake	6e-11	N	2
		Contig1118_BLASTMODELSv1_g1	gi|164637785|gb|EDR02067.1| reverse transcriptase-RNase H-integrase [Laccaria bicolor S238N-H82]	1e-37	Retrotransposon nucleocapsid protein, putative Cryptococcus neoformans	3e-19	N	2
		Contig11912_BLASTMODELSv1_g1	gi|116509252|gb|EAU92147.1| hypothetical protein CC1G_11432 [Coprinopsis cinerea okayama7#130]	4e-32	Reverse transcriptase-RNase H-integrase Tricholoma matsutake	3e-26	N	2
		Contig1334_BLASTMODELSv1_g1	gi|116500922|gb|EAU83817.1| hypothetical protein CC1G_07552 [Coprinopsis cinerea okayama7#130]	3e-42	Polyprotein Melampsora lini	1e-21	N	2
		Contig13726_BLASTMODELSv1_g1	gi|116500568|gb|EAU83463.1| hypothetical protein CC1G_04719 [Coprinopsis cinerea okayama7#130]	1e-103	Retrotransposon nucleocapsid protein, putative Cryptococcus neoformans	2e-64	N	2
		Contig1400_BLASTMODELSv1_g1	gi|116506693|gb|EAU89588.1| hypothetical protein CC1G_02477 [Coprinopsis cinerea okayama7#130]	1e-10	Unassigned protein	1e-10	N	2
		Contig14149_BLASTMODELSv1_g1	gi|5002510|dbj|BAA78625.1| reverse transcriptase-RNase H-integrase [Tricholoma matsutake]	1e-97	Reverse transcriptase-RNase H-integrase Tricholoma matsutake	5e-97	N	2
		Contig1423_BLASTMODELSv1_g1	gi|116498882|gb|EAU81777.1| hypothetical protein CC1G_10380 [Coprinopsis cinerea okayama7#130]	4e-34	Pol Phanerochaete chrysosporium|	9e-20	N	2
		Contig14286_BLASTMODELSv1_g1	gi|116504164|gb|EAU87059.1| hypothetical protein CC1G_11239 [Coprinopsis cinerea okayama7#130]	1e-135	Retrotransposon nucleocapsid protein, putative Cryptococcus neoformans	8e-73	N	2
		Contig14406_BLASTMODELSv1_g1	gi|116500922|gb|EAU83817.1| hypothetical protein CC1G_07552 [Coprinopsis cinerea okayama7#130]	1e-108	Reverse transcriptase-RNase H-integrase Tricholoma matsutake	8e-86	N	2
		Contig150_BLASTMODELSv1_g1	gi|116504132|gb|EAU87027.1| hypothetical protein CC1G_13300 [Coprinopsis cinerea okayama7#130]	3e-12	Unassigned protein	3e-12	N	2
		Contig15275_BLASTMODELSv1_g1	gi|164642819|gb|EDR07074.1| reverse transcriptase-RNase H-integrase [Laccaria bicolor S238N-H82]	5e-33	Polymerase Magnaporthe grisea	1e-26	N	2
		Contig16781_BLASTMODELSv1_g1	gnl|jgiPH|125664 jgi|Phchr1|125664|e_gwh2.10.254.1 [Phanerochaete chrysosporium]	4e-15	Unassigned protein	-	N	2
		Contig17306_BLASTMODELSv1_g1	gi|116506693|gb|EAU89588.1| hypothetical protein CC1G_02477 [Coprinopsis cinerea okayama7#130]	8e-29	Retrotransposon nucleocapsid protein, putative Cryptococcus neoformans	8e-16	N	2
		Contig17667_BLASTMODELSv1_g1	gi|116498603|gb|EAU81498.1| hypothetical protein CC1G_10956 [Coprinopsis cinerea okayama7#130]	3e-18	Reverse transcriptase-RNase H-integrase Tricholoma matsutake	1e-13	N	2
		Contig17714_BLASTMODELSv1_g1	gi|116498882|gb|EAU81777.1| hypothetical protein CC1G_10380 [Coprinopsis cinerea okayama7#130]	8e-23	Pol Phanerochaete chrysosporium	2e-14	N	2
		Contig17757_BLASTMODELSv1_g1	gi|164637785|gb|EDR02067.1| reverse transcriptase-RNase H-integrase [Laccaria bicolor S238N-H82]	8e-38	RNA-directed DNA polymerase (Reverse transcriptase) Chromo Integrase	4e-17	N	2
		Contig17878_BLASTMODELSv1_g3	gi|116503598|gb|EAU86493.1| hypothetical protein CC1G_10215 [Coprinopsis cinerea okayama7#130]	1e-11	nassigned protein	1e-11	N	2
		Contig18022_BLASTMODELSv1_g1	gi|164642819|gb|EDR07074.1| reverse transcriptase-RNase H-integrase [Laccaria bicolor S238N-H82]	1e-124	Reverse transcriptase-RNase H-integrase Tricholoma matsutake	1e-100	N	2
		Contig18144_BLASTMODELSv1_g1	gi|50402537|gb|AAT76520.1| putative reverse transcriptase-RNaseH-integrase [Moniliophthora perniciosa]	3e-30	Putative reverse transcriptase-RNaseH-integrase Moniliophthora perniciosa	1e-30	N	2
		Contig18146_BLASTMODELSv1_g1	gi|116500568|gb|EAU83463.1| hypothetical protein CC1G_04719 [Coprinopsis cinerea okayama7#130]	5e-45	Polyprotein Melampsora lini	2e-25	N	2
		Contig18210_BLASTMODELSv1_g1	gi|116509252|gb|EAU92147.1| hypothetical protein CC1G_11432 [Coprinopsis cinerea okayama7#130]	7e-52	similar to pol polyprotein Danio rerio	3e-41	N	2
		Contig185_BLASTMODELSv1_g1	gi|116508781|gb|EAU91676.1| hypothetical protein CC1G_04444 [Coprinopsis cinerea okayama7#130]	3e-09	Unclassified	-	N	2
		Contig3239_BLASTMODELSv1_g1	gi|116506954|gb|EAU89849.1| hypothetical protein CC1G_07001 [Coprinopsis cinerea okayama7#130]	6e-24	similar to pol polyprotein 6 Danio rerio	1e-15	N	2
		Contig3261_BLASTMODELSv1_g1	gi|116506075|gb|EAU88970.1| conserved hypothetical protein [Coprinopsis cinerea okayama7#130]	2e-63	Reverse transcriptase-RNase H-integrase Tricholoma matsutake	5e-55	N	2
		Contig3453_BLASTMODELSv1_g1	gi|116497712|gb|EAU80607.1| hypothetical protein CC1G_10174 [Coprinopsis cinerea okayama7#130]	1e-71	Polyprotein Phanerochaete chrysosporium RP-78	1e-67	N	2
		Contig4317_BLASTMODELSv1_g1	gi|116498882|gb|EAU81777.1| hypothetical protein CC1G_10380 [Coprinopsis cinerea okayama7#130]	2e-38	Reverse transcriptase-RNase H-integrase Tricholoma matsutake	6e-29	N	2
		Contig5156_BLASTMODELSv1_g1	gi|116498882|gb|EAU81777.1| hypothetical protein CC1G_10380 [Coprinopsis cinerea okayama7#130]	4e-88	Reverse transcriptase-RNase H-integrase Tricholoma matsutake	1e-56	N	2
		Contig540_BLASTMODELSv1_g1	gi|50402537|gb|AAT76520.1| putative reverse transcriptase-RNaseH-integrase [Moniliophthora perniciosa]	2e-16	Putative reverse transcriptase-RNaseH-integrase Moniliophthora perniciosa	7e-17	N	2
		CP02-S2-028-357-G04-UC.F_BLASTMODELSv1_g1	gnl|jgiPH|9025 jgi|Phchr1|9025|fgenesh1_pg.C_scaffold_20000115 [Phanerochaete chrysosporium]	1e-18	Pol protein integrase region Pinus brutia	1e-15	N	2
		CP02-S2-000-071-G02-UC.F_BLASTMODELSv1_g1	gi|116503588|gb|EAU86483.1| hypothetical protein CC1G_11791 [Coprinopsis cinerea okayama7#130]	5e-53	Polyprotein Phanerochaete chrysosporium RP-78	7e-51	N	2
		Contig9625_BLASTMODELSv1_g1	gi|116506693|gb|EAU89588.1| hypothetical protein CC1G_02477 [Coprinopsis cinerea okayama7#130]	5e-12	Unassigned protein	5e-12	N	2
		Contig782_BLASTMODELSv1_g1	gi|50402537|gb|AAT76520.1| putative reverse transcriptase-RNaseH-integrase [Moniliophthora perniciosa]	3e-24	Putative reverse transcriptase-RNaseH-integrase Moniliophthora perniciosa	1e-24	N	2
		Contig7681_BLASTMODELSv1_g1	gi|116498882|gb|EAU81777.1| hypothetical protein CC1G_10380 [Coprinopsis cinerea okayama7#130]	1e-39	Polyprotein Melampsora lini	5e-20	N	2
		Contig744_BLASTMODELSv1_g1	gi|51234122|gb|AAT97973.1| reverse transcriptase [Crinipellis perniciosa]	1e-44	Reverse transcriptase Moniliophthora perniciosa	2e-44	N	2
		Contig692_BLASTMODELSv1_g1	gi|116508781|gb|EAU91676.1| hypothetical protein CC1G_04444 [Coprinopsis cinerea okayama7#130]	3e-39	Polyprotein Tricholoma matsutake	3e-38	N	2
		Contig6361_BLASTMODELSv1_g1	gi|116506070|gb|EAU88965.1| hypothetical protein CC1G_10093 [Coprinopsis cinerea okayama7#130]	1e-29	Unassigned protein	-	N	2
		Contig602_BLASTMODELSv1_g1	gi|7248353|dbj|BAA92703.1| reverse transcriptase [Tricholoma magnivelare]	8e-11	Reverse transcriptase-RNase H-integrase Tricholoma matsutake	2e-10	N	2
		CP02-S2-038-246-H11-EM.F_BLASTMODELSv1_g1	gi|2133292|pir||S60179 pol polyprotein homolog [Fusarium oxysporum]	2e-30	Gag-pol polyprotein Aspergillus flavus	1e-29	N	2
		CP02-S3-033-412-H05-UC.F_BLASTMODELSv1_g1	gi|116510618|gb|EAU93513.1| hypothetical protein CC1G_02743 [Coprinopsis cinerea okayama7#130]	3e-30	Retrotransposon nucleocapsid protein, putative Cryptococcus neoformans	1e-19	N	2
		CP02-S3-038-518-C10-UE.F_BLASTMODELSv1_g1	gi|58268442|ref|XP_571377.1| retrotransposon nucleocapsid protein [Cryptococcus neoformans var. neoformans JEC21] gi|57227612|gb|AAW44070.1| retrotransposon nucleocapsid protein, putative [Cryptococcus neoformans var. neoformans JEC21]	3e-35	Retrotransposon nucleocapsid protein, putative Cryptococcus neoformans	9e-36	N	2
		CP02-S3-041-656-B04-UE.F_BLASTMODELSv1_g1	gi|116506958|gb|EAU89853.1| hypothetical protein CC1G_07005 [Coprinopsis cinerea okayama7#130]	3e-10	CHROMO domain containing protein	3e-13	N	2
		Contig18196_AUGUSTUSv9_g1	gi|116504067|gb|EAU86962.1| hypothetical protein CC1G_09819 [Coprinopsis cinerea okayama7#130]	3e-51	Retrotransposon nucleocapsid protein, putative Cryptococcus neoformans	3e-18	N	261
		Contig18190_SNAPv2_g3	gnl|jgiPH|130907 jgi|Phchr1|130907|e_gwh2.47.1.1 [Phanerochaete chrysosporium]	3e-30	Gag-pol polyprotein Aspergillus flavus	1e-15	N	261
		Contig17896_Genezilla_v6x_g1	gnl|jgiPH|130907 jgi|Phchr1|130907|e_gwh2.47.1.1 [Phanerochaete chrysosporium]	1e-24	Gag protein Glomerella cingulata	1e-12	N	261
		Contig16937_AUGUSTUSv9_g1	No hits found	-	Unclassified	-	N	261
		Contig16418_BLASTMODELSv1_g1	gnl|jgiPH|133484 jgi|Phchr1|133484|e_gww2.1.919.1 [Phanerochaete chrysosporium]	9e-14	Unassigned protein	9e-14	N	261
		Contig3338_BLASTMODELSv1_g1	gi|116503991|gb|EAU86886.1| hypothetical protein CC1G_10777 [Coprinopsis cinerea okayama7#130]	1e-09	Unclassified	-	N	261
		Contig13288_Genezilla_v6x_g1	gi|164637785|gb|EDR02067.1| reverse transcriptase-RNase H-integrase [Laccaria bicolor S238N-H82]	5e-20	Unassigned protein	-	N	332
		Contig11757_BLASTMODELSv1_g1	gi|164646624|gb|EDR10869.1| reverse transcriptase-RNase H-integrase [Laccaria bicolor S238N-H82]	3e-11	Unassigned protein	-	N	332
		Contig1534_BLASTMODELSv1_g1	gi|164646624|gb|EDR10869.1| reverse transcriptase-RNase H-integrase [Laccaria bicolor S238N-H82]	2e-51	Retrotransposon nucleocapsid protein, putative Cryptococcus neoformans	2e-19	N	332
		Contig1815_BLASTMODELSv1_g1	gi|164637785|gb|EDR02067.1| reverse transcriptase-RNase H-integrase [Laccaria bicolor S238N-H82]	1e-74	Retrotransposon nucleocapsid protein, putative Cryptococcus neoformans	2e-33	N	332
		Contig2880_BLASTMODELSv1_g1	gi|164646624|gb|EDR10869.1| reverse transcriptase-RNase H-integrase [Laccaria bicolor S238N-H82]	5e-46	Retrotransposon nucleocapsid protein, putative Cryptococcus neoformans	2e-12	N	332
		Contig7987_SNAPv2_g1	gi|83753113|gb|AAR29046.2| gag-pol polyprotein [Aspergillus flavus]	5e-26	Gag-pol polyprotein Aspergillus flavus	2e-26	N	800
		Contig18180_AUGUSTUSv9_g1	gi|83753113|gb|AAR29046.2| gag-pol polyprotein [Aspergillus flavus]	9e-15	Gag-pol polyprotein Aspergillus flavus	2e-15	N	800
		Contig14256_AUGUSTUSv9_g1	gi|58268442|ref|XP_571377.1| retrotransposon nucleocapsid protein [Cryptococcus neoformans var. neoformans JEC21] gi|57227612|gb|AAW44070.1| retrotransposon nucleocapsid protein, putative [Cryptococcus neoformans var. neoformans JEC21]	9e-10	Retrotransposon nucleocapsid protein, putative Cryptococcus neoformans	5e-10	N	800
		Contig9900_AUGUSTUSv9_g1	gnl|jgiPH|120958 jgi|Phchr1|120958|e_gwh2.23.40.1 [Phanerochaete chrysosporium]	2e-11	Unassigned protein	2e-11	N	5
		Contig9796_Genezilla_v6x_g1	gi|116509251|gb|EAU92146.1| hypothetical protein CC1G_11431 [Coprinopsis cinerea okayama7#130]	2e-07	Unclassified	-	N	5
		Contig8834_AUGUSTUSv9_g1	gnl|jgiPH|3456 jgi|Phchr1|3456|fgenesh1_pg.C_scaffold_5000018 [Phanerochaete chrysosporium]	4e-29	Reverse transcriptase Moniliophthora perniciosa	3e-21	N	5
		Contig18066_CURATEDMODELSv1_g1	gi|116498882|gb|EAU81777.1| hypothetical protein CC1G_10380 [Coprinopsis cinerea okayama7#130]	3e-33	Pol protein Glomerella cingulata	1e-25	N	5
		Contig6065_SNAPv2_g1	gnl|jgiPH|3456 jgi|Phchr1|3456|fgenesh1_pg.C_scaffold_5000018 [Phanerochaete chrysosporium]	2e-46	Reverse transcriptase Moniliophthora perniciosa	6e-35	N	5
		Contig3530_SNAPv2_g1	gi|116497948|gb|EAU80843.1| hypothetical protein CC1G_13433 [Coprinopsis cinerea okayama7#130]	4e-13	Unassigned protein	4e-13	N	5
		Contig18268_AUGUSTUSv9_g2	gi|116506952|gb|EAU89847.1| hypothetical protein CC1G_06999 [Coprinopsis cinerea okayama7#130]	1e-07	Unclassified	-	N	5
		Contig18268_AUGUSTUSv9_g1	gi|116500237|gb|EAU83132.1| hypothetical protein CC1G_07814 [Coprinopsis cinerea okayama7#130]	5e-09	Unclassified	-	N	5
		Contig18265_Genezilla_v6x_g4	gi|116497948|gb|EAU80843.1| hypothetical protein CC1G_13433 [Coprinopsis cinerea okayama7#130]	1e-13	similar to pol polyprotein Danio rerio	6e-12	N	5
		Contig18238_SNAPv2_g1	gi|116498659|gb|EAU81554.1| hypothetical protein CC1G_02570 [Coprinopsis cinerea okayama7#130]	9e-15	UPI000069E1D1 related cluster Xenopus tropicalis	3e-12	N	5
		Contig18221_AUGUSTUSv9_g6	gnl|jgiPH|130907 jgi|Phchr1|130907|e_gwh2.47.1.1 [Phanerochaete chrysosporium]	9e-06	Unclassified	-	N	5
		Contig18221_AUGUSTUSv9_g1	gi|116498279|gb|EAU81174.1| hypothetical protein CC1G_10461 [Coprinopsis cinerea okayama7#130]	4e-10	Unassigned protein	4e-10	N	5
		Contig18211_AUGUSTUSv9_g1	gi|116506952|gb|EAU89847.1| hypothetical protein CC1G_06999 [Coprinopsis cinerea okayama7#130]	3e-10	Unassigned protein	3e-10	N	5
		Contig18192_Genezilla_v6x_g2	gi|116503914|gb|EAU86809.1| hypothetical protein CC1G_13491 [Coprinopsis cinerea okayama7#130]	1e-37	similar to pol polyprotein Danio rerio	2e-17	N	5
		Contig18185_AUGUSTUSv9_g2	gi|116503914|gb|EAU86809.1| hypothetical protein CC1G_13491 [Coprinopsis cinerea okayama7#130]	1e-48	Pol protein Glomerella cingulata	6e-33	N	5
		Contig18185_AUGUSTUSv9_g1	gnl|jgiPH|130907 jgi|Phchr1|130907|e_gwh2.47.1.1 [Phanerochaete chrysosporium]	2e-10	Unassigned protein	2e-10	N	5
		Contig18161_AUGUSTUSv9_g2	gi|116503590|gb|EAU86485.1| conserved hypothetical protein [Coprinopsis cinerea okayama7#130]	3e-26	Protease Tricholoma matsutake	2e-16	N	5
		Contig18157_AUGUSTUSv9_g2	gi|116497948|gb|EAU80843.1| hypothetical protein CC1G_13433 [Coprinopsis cinerea okayama7#130]	3e-13	UPI000069E1D1 related cluster Xenopus tropicalis	3e-13	N	5
		Contig18134_AUGUSTUSv9_g2	gi|116498659|gb|EAU81554.1| hypothetical protein CC1G_02570 [Coprinopsis cinerea okayama7#130]	3e-10	Unassigned protein	3e-10	N	5
		Contig18122_AUGUSTUSv9_g2	gi|116503590|gb|EAU86485.1| conserved hypothetical protein [Coprinopsis cinerea okayama7#130]	4e-58	Pol protein Glomerella cingulata	1e-18	N	5
		Contig18107_Genezilla_v6x_g1	gi|116503914|gb|EAU86809.1| hypothetical protein CC1G_13491 [Coprinopsis cinerea okayama7#130]	1e-102	similar to pol polyprotein Danio rerio	1e-90	N	5
		Contig18102_AUGUSTUSv9_g1	gi|116498659|gb|EAU81554.1| hypothetical protein CC1G_02570 [Coprinopsis cinerea okayama7#130]	1e-19	similar to gag-protease Danio rerio	8e-12	N	5
		Contig18085_Genezilla_v6x_g5	gi|116498279|gb|EAU81174.1| hypothetical protein CC1G_10461 [Coprinopsis cinerea okayama7#130]	2e-15	similar to pol polyprotein Danio rerio	8e-12	Y	5
		Contig18074_Genezilla_v6x_g2	gi|116503914|gb|EAU86809.1| hypothetical protein CC1G_13491 [Coprinopsis cinerea okayama7#130]	1e-82	Reverse transcriptase Moniliophthora perniciosa	2e-69	N	5
		Contig18058_AUGUSTUSv9_g1	gi|116498659|gb|EAU81554.1| hypothetical protein CC1G_02570 [Coprinopsis cinerea okayama7#130]	6e-12	similar to pol polyprotein Danio rerio	1e-10	N	5
		Contig18022_Genezilla_v6x_g1	No hits found	-	Unclassified	-	Y	5
		Contig18022_AUGUSTUSv9_g1	gi|116506952|gb|EAU89847.1| hypothetical protein CC1G_06999 [Coprinopsis cinerea okayama7#130]	6e-10	Unassigned protein	6e-10	N	5
		Contig17987_Genezilla_v6x_g3	gnl|jgiPH|132270 jgi|Phchr1|132270|e_gww2.9.469.1 [Phanerochaete chrysosporium]	4e-21	Protease Tricholoma matsutake	3e-14	N	5
		Contig17987_AUGUSTUSv9_g1	gi|116509251|gb|EAU92146.1| hypothetical protein CC1G_11431 [Coprinopsis cinerea okayama7#130]	1e-19	Gag-pol polyprotein Aspergillus flavus	5e-10	N	5
		Contig17985_Genezilla_v6x_g1	gi|116509251|gb|EAU92146.1| hypothetical protein CC1G_11431 [Coprinopsis cinerea okayama7#130]	5e-10	Unassigned protein	5e-10	N	5
		Contig17824_SNAPv2_g1	gi|116508782|gb|EAU91677.1| hypothetical protein CC1G_04445 [Coprinopsis cinerea okayama7#130]	9e-41	Protease Tricholoma matsutake	5e-30	N	5
		Contig17759_Genezilla_v6x_g2	gi|116498279|gb|EAU81174.1| hypothetical protein CC1G_10461 [Coprinopsis cinerea okayama7#130]	4e-14	similar to pol polyprotein Danio rerio	5e-12	Y	5
		Contig17714_SNAPv2_g1	gi|116498279|gb|EAU81174.1| hypothetical protein CC1G_10461 [Coprinopsis cinerea okayama7#130]	6e-10	Unassigned protein	6e-10	N	5
		Contig17704_Genezilla_v6x_g2	gi|116498279|gb|EAU81174.1| hypothetical protein CC1G_10461 [Coprinopsis cinerea okayama7#130]	1e-14	similar to pol polyprotein Danio rerio	2e-12	Y	5
		Contig17592_SNAPv2_g1	gi|116498279|gb|EAU81174.1| hypothetical protein CC1G_10461 [Coprinopsis cinerea okayama7#130]	7e-11	Unassigned protein	7e-11	N	5
		Contig17499_Genezilla_v6x_g2	gi|116503914|gb|EAU86809.1| hypothetical protein CC1G_13491 [Coprinopsis cinerea okayama7#130]	1e-27	similar to pol polyprotein Danio rerio	9e-13	N	5
		Contig17499_AUGUSTUSv9_g1	gi|116500237|gb|EAU83132.1| hypothetical protein CC1G_07814 [Coprinopsis cinerea okayama7#130]	2e-07	Unclassified	-	N	5
		Contig17454_AUGUSTUSv9_g1	gi|116500237|gb|EAU83132.1| hypothetical protein CC1G_07814 [Coprinopsis cinerea okayama7#130]	3e-08	Unclassified	-	N	5
		Contig17380_AUGUSTUSv9_g1	No hits found	-	Unclassified	-	N	5
		Contig17262_Genezilla_v6x_g1	gi|116503914|gb|EAU86809.1| hypothetical protein CC1G_13491 [Coprinopsis cinerea okayama7#130]	2e-73	Reverse transcriptase Moniliophthora perniciosa	1e-60	N	5
		Contig16961_Genezilla_v6x_g2	gi|116508782|gb|EAU91677.1| hypothetical protein CC1G_04445 [Coprinopsis cinerea okayama7#130]	7e-47	Protease Tricholoma matsutake	7e-28	N	5
		Contig16943_AUGUSTUSv9_g1	gi|116500237|gb|EAU83132.1| hypothetical protein CC1G_07814 [Coprinopsis cinerea okayama7#130]	2e-07	Unclassified	-	N	5
		Contig15472_AUGUSTUSv9_g1	gi|116498659|gb|EAU81554.1| hypothetical protein CC1G_02570 [Coprinopsis cinerea okayama7#130]	9e-18	Gag-protease Takifugu rubripes	3e-10	N	5
		Contig15259_AUGUSTUSv9_g1	gnl|jgiPH|130907 jgi|Phchr1|130907|e_gwh2.47.1.1 [Phanerochaete chrysosporium]	3e-07	Unclassified	-	N	5
		Contig14746_AUGUSTUSv9_g1	gi|116500237|gb|EAU83132.1| hypothetical protein CC1G_07814 [Coprinopsis cinerea okayama7#130]	1e-08	Unclassified	-	N	5
		Contig13932_SNAPv2_g1	gi|116500237|gb|EAU83132.1| hypothetical protein CC1G_07814 [Coprinopsis cinerea okayama7#130]	1e-07	Unclassified	-	N	5
		Contig13887_SNAPv2_g1	No hits found	-	Unclassified	-	N	5
		Contig13562_AUGUSTUSv9_g1	No hits found	-	Unclassified	-	N	5
		Contig13562_SNAPv2_g2	gi|116504596|gb|EAU87491.1| conserved hypothetical protein [Coprinopsis cinerea okayama7#130]	3e-68	Pol polyprotein Cladosporium fulvum	2e-40	N	5
		Contig13523_AUGUSTUSv9_g1	gi|116505991|gb|EAU88886.1| protein [Coprinopsis cinerea okayama7#130]	9e-14	Unassigned protein	9e-14	N	5
		Contig133_SNAPv2_g1	gi|116503914|gb|EAU86809.1| hypothetical protein CC1G_13491 [Coprinopsis cinerea okayama7#130]	2e-18	Protease Tricholoma matsutake	4e-11	N	5
		Contig12927_AUGUSTUSv9_g1	gnl|jgiPH|136580 jgi|Phchr1|136580|e_gww2.7.703.1 [Phanerochaete chrysosporium]	1e-21	Protease Tricholoma matsutake	6e-13	N	5
		Contig12915_Genezilla_v6x_g1	gnl|jgiPH|130907 jgi|Phchr1|130907|e_gwh2.47.1.1 [Phanerochaete chrysosporium]	5e-07	Retrotrans_gag domain containing protein	7e-10	N	5
		Contig12744_AUGUSTUSv9_g1	gnl|jgiPH|3456 jgi|Phchr1|3456|fgenesh1_pg.C_scaffold_5000018 [Phanerochaete chrysosporium]	4e-54	Reverse transcriptase Moniliophthora perniciosa	6e-48	N	5
		Contig12611_AUGUSTUSv9_g1	gi|116503967|gb|EAU86862.1| hypothetical protein CC1G_11494 [Coprinopsis cinerea okayama7#130]	2e-09	Unclassified	-	N	5
		Contig12389_Genezilla_v6x_g1	gnl|jgiPH|3456 jgi|Phchr1|3456|fgenesh1_pg.C_scaffold_5000018 [Phanerochaete chrysosporium]	1e-15	Reverse transcriptase Moniliophthora perniciosa	4e-11	N	5
		Contig11535_Genezilla_v6x_g1	gi|116500237|gb|EAU83132.1| hypothetical protein CC1G_07814 [Coprinopsis cinerea okayama7#130]	4e-07	Unclassified	-	Y	5
		Contig11412_SNAPv2_g1	gnl|jgiPH|3456 jgi|Phchr1|3456|fgenesh1_pg.C_scaffold_5000018 [Phanerochaete chrysosporium]	2e-44	Reverse transcriptase-RNase H-integrase Tricholoma matsutake	7e-28	N	5
		Contig11336_Genezilla_v6x_g1	gi|116506952|gb|EAU89847.1| hypothetical protein CC1G_06999 [Coprinopsis cinerea okayama7#130]	1e-15	Unassigned protein	1e-15	Y	5
		Contig11239_SNAPv2_g1	gi|116503590|gb|EAU86485.1| conserved hypothetical protein [Coprinopsis cinerea okayama7#130]	1e-38	Unassigned protein	8e-21	N	5
		Contig1062_Genezilla_v6x_g1	gi|116503967|gb|EAU86862.1| hypothetical protein CC1G_11494 [Coprinopsis cinerea okayama7#130]	2e-07	Unclassified	-	N	5
		Contig1061_SNAPv2_g1	gi|116498659|gb|EAU81554.1| hypothetical protein CC1G_02570 [Coprinopsis cinerea okayama7#130]	5e-10	Unassigned protein	5e-10	N	5
		Contig10185_AUGUSTUSv9_g1	gi|116509251|gb|EAU92146.1| hypothetical protein CC1G_11431 [Coprinopsis cinerea okayama7#130]	7e-07	Unassigned protein	-	N	5
		Contig1006_BLASTMODELSv1_g1	gi|116506952|gb|EAU89847.1| hypothetical protein CC1G_06999 [Coprinopsis cinerea okayama7#130]	3e-07	Unclassified	-	N	5
		Contig10614_BLASTMODELSv1_g1	gi|153917328|dbj|BAF74362.1| pro-pol protein [Lentinula edodes]	3e-08	Unclassified	-	N	5
		Contig13544_BLASTMODELSv1_g1	gi|116503914|gb|EAU86809.1| hypothetical protein CC1G_13491 [Coprinopsis cinerea okayama7#130]	8e-35	similar to pol polyprotein Danio rerio	1e-17	N	5
		Contig1386_BLASTMODELSv1_g1	gnl|jgiPH|120958 jgi|Phchr1|120958|e_gwh2.23.40.1 [Phanerochaete chrysosporium]	2e-21	Protease Tricholoma matsutake	5e-14	N	5
		Contig15208_BLASTMODELSv1_g1	gnl|jgiPH|120958 jgi|Phchr1|120958|e_gwh2.23.40.1 [Phanerochaete chrysosporium]	4e-17	Protease Tricholoma matsutake	5e-12	N	5
		Contig1526_BLASTMODELSv1_g1	gi|116506077|gb|EAU88972.1| protein [Coprinopsis cinerea okayama7#130]	5e-16	Retrotrans_gag domain containing protein	9e-10	N	5
		Contig16148_BLASTMODELSv1_g1	gi|116500237|gb|EAU83132.1| hypothetical protein CC1G_07814 [Coprinopsis cinerea okayama7#130]	1e-07	Unclassified	-	N	5
		Contig16450_BLASTMODELSv1_g1	gi|116500237|gb|EAU83132.1| hypothetical protein CC1G_07814 [Coprinopsis cinerea okayama7#130]	1e-07	Unassigned protein	-	N	5
		Contig17878_BLASTMODELSv1_g1	gi|116506076|gb|EAU88971.1| hypothetical protein CC1G_10667 [Coprinopsis cinerea okayama7#130]	1e-07	Unclassified	-	N	5
		Contig17878_BLASTMODELSv1_g2	gi|116505373|gb|EAU88268.1| protein [Coprinopsis cinerea okayama7#130]	7e-20	Unassigned protein	7e-20	N	5
		Contig4176_BLASTMODELSv1_g1	gnl|jgiPH|3456 jgi|Phchr1|3456|fgenesh1_pg.C_scaffold_5000018 [Phanerochaete chrysosporium]	8e-47	Reverse transcriptase Moniliophthora perniciosa	7e-38	N	5
		Contig984_BLASTMODELSv1_g1	gi|116503618|gb|EAU86513.1| hypothetical protein CC1G_10235 [Coprinopsis cinerea okayama7#130]	3e-48	Protease Tricholoma matsutake	6e-17	N	5
		Contig9640_BLASTMODELSv1_g1	gi|116509251|gb|EAU92146.1| hypothetical protein CC1G_11431 [Coprinopsis cinerea okayama7#130]	8e-08	Unclassified	-	N	5
		Contig8431_BLASTMODELSv1_g1	gi|116503914|gb|EAU86809.1| hypothetical protein CC1G_13491 [Coprinopsis cinerea okayama7#130]	2e-12	Unassigned protein	2e-12	N	5
		Contig8009_BLASTMODELSv1_g2	gi|116500237|gb|EAU83132.1| hypothetical protein CC1G_07814 [Coprinopsis cinerea okayama7#130]	8e-11	Unassigned protein	8e-11	N	5
		Contig8009_BLASTMODELSv1_g1	gi|116506952|gb|EAU89847.1| hypothetical protein CC1G_06999 [Coprinopsis cinerea okayama7#130]	4e-09	Unclassified	-	N	5
		Contig731_BLASTMODELSv1_g1	gi|116498279|gb|EAU81174.1| hypothetical protein CC1G_10461 [Coprinopsis cinerea okayama7#130]	3e-09	Unclassified	-	N	5
		Contig615_BLASTMODELSv1_g1	gnl|jgiPH|9796 jgi|Phchr1|9796|fgenesh1_pg.C_scaffold_196000001 [Phanerochaete chrysosporium]	1e-09	Unclassified	-	N	5
		CP02-S3-039-576-B07-EM.F_BLASTMODELSv1_g1	gi|94421475|ref|NP_055883.2| paternally expressed 10 isoform RF1/2 [Homo sapiens]	2e-13	UPI000069FADF related cluster Xenopus tropicalis	4e-12	N	5
		Contig4784_AUGUSTUSv9_g1	No hits found	-	Unclassified	-	N	265
		Contig460_Genezilla_v6x_g1	No hits found	-	Unclassified	-	N	265
		Contig18161_SNAPv2_g1	gi|153917327|dbj|BAF74361.1| gag protein [Lentinula edodes]	6e-14	Unassigned protein	-	Y	265
		Contig18122_AUGUSTUSv9_g1	gi|116503597|gb|EAU86492.1| protein [Coprinopsis cinerea okayama7#130]	1e-36	Gag-protease Takifugu rubripes	8e-14	Y	265
		Contig1550_AUGUSTUSv9_g1	No hits found	-	Unclassified	-	Y	265
		Contig10009_AUGUSTUSv9_g1	gi|116507170|gb|EAU90065.1| protein [Coprinopsis cinerea okayama7#130]	1e-13	Unassigned protein	1e-13	Y	265
		Contig18128_AUGUSTUSv9_g2	gi|116508783|gb|EAU91678.1| hypothetical protein CC1G_04446 [Coprinopsis cinerea okayama7#130]	2e-35	Gag Tricholoma matsutake	4e-29	N	603
		Contig17703_AUGUSTUSv9_g1	gi|116508783|gb|EAU91678.1| hypothetical protein CC1G_04446 [Coprinopsis cinerea okayama7#130]	7e-20	Gag Tricholoma matsutake	1e-17	N	603
		Contig15110_AUGUSTUSv9_g1	gi|116508783|gb|EAU91678.1| hypothetical protein CC1G_04446 [Coprinopsis cinerea okayama7#130]	6e-08	Unclassified	-	N	603
		CP02-S3-040-619-A02-FC.F_SNAPv2_g1	gi|116506204|gb|EAU89099.1| hypothetical protein CC1G_08507 [Coprinopsis cinerea okayama7#130]	1e-27	Reverse transcriptase/ribonuclease H Coprinopsis cinerea	2e-28	N	366
		Contig6795_SNAPv2_g1	gi|116508494|gb|EAU91389.1| hypothetical protein CC1G_07424 [Coprinopsis cinerea okayama7#130]	2e-49	Reverse transcriptase/ribonuclease H Coprinopsis cinerea	3e-43	N	366
		Contig16243_BLASTMODELSv1_g1	gi|116506204|gb|EAU89099.1| hypothetical protein CC1G_08507 [Coprinopsis cinerea okayama7#130]	1e-16	Reverse transcriptase/ribonuclease H Coprinopsis cinerea	5e-17	N	366
		CP02-S2-032-341-B11-UE.F_BLASTMODELSv1_g1	gi|46194172|tpg|DAA01997.1| TPA: TPA_exp: reverse transcriptase/ribonuclease H [Coprinopsis cinerea]	6e-28	Reverse transcriptase/ribonuclease H Coprinopsis cinerea	2e-28	N	366
		CP02-S3-033-481-E09-UC.F_BLASTMODELSv1_g1	gi|116508494|gb|EAU91389.1| hypothetical protein CC1G_07424 [Coprinopsis cinerea okayama7#130]	4e-14	Unassigned protein	4e-14	N	366
		Contig8946_Genezilla_v6x_g1	gi|116506204|gb|EAU89099.1| hypothetical protein CC1G_08507 [Coprinopsis cinerea okayama7#130]	2e-58	Reverse transcriptase/ribonuclease H Coprinopsis cinerea	1e-58	N	1058
		Contig370_Genezilla_v6x_g1	gi|116506204|gb|EAU89099.1| hypothetical protein CC1G_08507 [Coprinopsis cinerea okayama7#130]	1e-27	Reverse transcriptase/ribonuclease H Coprinopsis cinerea	4e-28	N	1058
		Contig2912_BLASTMODELSv1_g1	gnl|jgiPH|7926 jgi|Phchr1|7926|fgenesh1_pg.C_scaffold_14000312 [Phanerochaete chrysosporium]	2e-15	Unassigned protein	-	N	1128
		Contig8943_BLASTMODELSv1_g1	gi|83776064|dbj|BAE66183.1| unnamed protein product [Aspergillus oryzae]	1e-08	Unclassified	-	N	1128
		Contig4792_SNAPv2_g1	gi|164637555|gb|EDR01839.1| protein [Laccaria bicolor S238N-H82]	7e-14	Unassigned protein	7e-14	N	1351
		CP02-S3-033-412-D05-UC.F_BLASTMODELSv1_g1	gi|164637555|gb|EDR01839.1| protein [Laccaria bicolor S238N-H82]	3e-14	Unassigned protein	3e-14	N	1351
	Tyrosine recombinase	CP02-S2-038-276-F10-EM.F_SNAPv2_g1	gi|116508494|gb|EAU91389.1| hypothetical protein CC1G_07424 [Coprinopsis cinerea okayama7#130]	1e-35	Putative tyrosine recombinase Coprinopsis cinerea	4e-34	N	286
		Contig17485_Genezilla_v6x_g2	gi|116508494|gb|EAU91389.1| hypothetical protein CC1G_07424 [Coprinopsis cinerea okayama7#130]	1e-79	Putative tyrosine recombinase Coprinopsis cinerea	3e-64	N	286
		Contig16243_BLASTMODELSv1_g2	gi|116508494|gb|EAU91389.1| hypothetical protein CC1G_07424 [Coprinopsis cinerea okayama7#130]	5e-16	Putative tyrosine recombinase Coprinopsis cinerea	5e-10	N	286
		Contig16994_BLASTMODELSv1_g1	gi|116508494|gb|EAU91389.1| hypothetical protein CC1G_07424 [Coprinopsis cinerea okayama7#130]	6e-31	Putative tyrosine recombinase Coprinopsis cinerea	3e-30	N	286
		CP02-S2-028-240-F02-UE.F_BLASTMODELSv1_g1	gi|46194173|tpg|DAA01998.1| TPA: TPA_exp: putative tyrosine recombinase [Coprinopsis cinerea]	1e-18	Putative tyrosine recombinase Coprinopsis cinerea	6e-19	N	286
		Contig8507_BLASTMODELSv1_g1	gi|116508494|gb|EAU91389.1| hypothetical protein CC1G_07424 [Coprinopsis cinerea okayama7#130]	1e-10	Unassigned protein	1e-10	N	286
	Unclassified	CP02-S3-036-194-F06-EM.F_AUGUSTUSv9_g1	gi|158254101|gb|AAI54360.1| Unknown (protein for MGC:174680) [Danio rerio]	1e-06	Unclassified	-	N	767
		Contig9850_Genezilla_v6x_g1	gi|115727501|ref|XP_001197304.1|similar to expressed protein [Strongylocentrotus purpuratus] gi|115935351|ref|XP_001185737.1|similar to expressed protein [Strongylocentrotus purpuratus]	5e-26	Unassigned protein	3e-26	N	767
		Contig14724_BLASTMODELSv1_g1	gi|164646496|gb|EDR10741.1| protein [Laccaria bicolor S238N-H82]	4e-14	Unassigned protein	6e-12	N	767
Rolling Circles	Helitron	CP02-S2-000-222-H08-UC.F_AUGUSTUSv9_g1	gi|116502142|gb|EAU85037.1| protein [Coprinopsis cinerea okayama7#130]	9e-23	Unassigned protein	9e-23	N	24
		Contig9297_SNAPv2_g1	gi|164633828|gb|EDQ98317.1| protein [Laccaria bicolor S238N-H82]	3e-31	Unassigned protein	3e-31	N	24
		Contig7082_SNAPv2_g1	gi|116498163|gb|EAU81058.1| hypothetical protein CC1G_10349 [Coprinopsis cinerea okayama7#130]	1e-48	Unassigned protein	1e-48	N	24
		Contig6897_SNAPv2_g1	gi|116509152|gb|EAU92047.1| hypothetical protein CC1G_06034 [Coprinopsis cinerea okayama7#130]	1e-11	Unassigned protein	1e-11	N	24
		Contig4305_SNAPv2_g1	gi|116502142|gb|EAU85037.1| protein [Coprinopsis cinerea okayama7#130]	1e-44	Unassigned protein	1e-44	N	24
		Contig18255_AUGUSTUSv9_g1	gi|116502142|gb|EAU85037.1| protein [Coprinopsis cinerea okayama7#130]	0	Invertebrate iridescent virus 6	2e-15	N	24
		Contig15403_AUGUSTUSv9_g2	gi|116509075|gb|EAU91970.1| protein [Coprinopsis cinerea okayama7#130]	5e-37	Unassigned protein	8e-18	N	24
		Contig15403_AUGUSTUSv9_g1	gi|116504926|gb|EAU87821.1| protein [Coprinopsis cinerea okayama7#130]	4e-36	Unassigned protein	4e-36	N	24
		Contig12881_SNAPv2_g1	gi|116502142|gb|EAU85037.1| protein [Coprinopsis cinerea okayama7#130]	4e-46	Unassigned protein	4e-46	N	24
		Contig1082_Genezilla_v6x_g1	gi|164642391|gb|EDR06647.1| protein [Laccaria bicolor S238N-H82]	1e-16	Unassigned protein	1e-16	N	24
		Contig10581_AUGUSTUSv9_g1	gi|116502142|gb|EAU85037.1| protein [Coprinopsis cinerea okayama7#130]	8e-47	Unassigned protein	8e-47	N	24
		Contig10637_BLASTMODELSv1_g1	gi|116498163|gb|EAU81058.1| hypothetical protein CC1G_10349 [Coprinopsis cinerea okayama7#130]	1e-56	AER233Cp Eremothecium gossypii	1e-14	N	24
		Contig13916_BLASTMODELSv1_g1	gi|116498163|gb|EAU81058.1| hypothetical protein CC1G_10349 [Coprinopsis cinerea okayama7#130]	3e-67	Unassigned protein	3e-67	N	24
		Contig1593_BLASTMODELSv1_g1	gi|116502142|gb|EAU85037.1| protein [Coprinopsis cinerea okayama7#130]	2e-34	Unassigned protein	2e-34	N	24
		Contig17707_BLASTMODELSv1_g1	gi|164633904|gb|EDQ98368.1| protein [Laccaria bicolor S238N-H82]	3e-34	Unassigned protein	3e-34	N	24
		Contig18135_BLASTMODELSv1_g1	gi|116503679|gb|EAU86574.1| hypothetical protein CC1G_07770 [Coprinopsis cinerea okayama7#130]	1e-52	Unassigned protein	1e-52	N	24
		Contig18206_BLASTMODELSv1_g1	gi|116502142|gb|EAU85037.1| protein [Coprinopsis cinerea okayama7#130]	0	Unassigned protein	5e-10	N	24
		Contig18206_BLASTMODELSv1_g2	gi|164633904|gb|EDQ98368.1| protein [Laccaria bicolor S238N-H82]	5e-25	Unassigned protein	5e-25	N	24
		Contig3038_BLASTMODELSv1_g1	gnl|jgiPH|5550 jgi|Phchr1|5550|fgenesh1_pg.C_scaffold_9000154 [Phanerochaete chrysosporium]	3e-53	Unassigned protein	3e-53	N	24
		Contig4417_BLASTMODELSv1_g1	gi|116498163|gb|EAU81058.1| hypothetical protein CC1G_10349 [Coprinopsis cinerea okayama7#130]	2e-36	Unassigned protein	2e-36	N	24
		Contig534_BLASTMODELSv1_g1	gi|164633828|gb|EDQ98317.1| protein [Laccaria bicolor S238N-H82]	2e-13	Unassigned protein	2e-13	N	24
		CP02-S2-000-211-B08-UC.G_BLASTMODELSv1_g1	gi|116498163|gb|EAU81058.1| hypothetical protein CC1G_10349 [Coprinopsis cinerea okayama7#130]	5e-33	Unassigned protein	5e-33	N	24
		Contig9769_BLASTMODELSv1_g1	gi|116502142|gb|EAU85037.1| protein [Coprinopsis cinerea okayama7#130]	3e-78	Unassigned protein	3e-78	N	24
		Contig9601_BLASTMODELSv1_g1	No hits found	-	Unclassified	-	N	24
		Contig6690_BLASTMODELSv1_g1	gi|116508793|gb|EAU91688.1| protein [Coprinopsis cinerea okayama7#130]	2e-64	Unassigned protein	2e-64	N	24
		CP02-S2-040-338-F10-EM.F_BLASTMODELSv1_g1	gi|116504926|gb|EAU87821.1| protein [Coprinopsis cinerea okayama7#130]	4e-17	Unassigned protein	4e-17	N	24

## Sheet: Functional_Annotation
Classification
	ID	First Hit (CDS-BLASTX-NR)	E-Value	AutoFACT annotation	AutoFACT E-value	EST	MCL Family
Efflux Transporters
ABC transporters	CP02-S2-028-314-D05-UC.F_Genezilla_v6x_g1	gi|116501430|gb|EAU84325.1| hypothetical protein CC1G_01321 [Coprinopsis cinerea okayama7#130]	6e-29	ABC transporter related Chloroflexus aggregans DSM 9485	5e-11	N	211
	Contig9919_Genezilla_v6x_g1	gnl|jgiPH|4084 jgi|Phchr1|4084|fgenesh1_pg.C_scaffold_5000646 [Phanerochaete chrysosporium]	3e-40	ABC transport protein Streptomyces avermitilis	4e-20	N	211
	Contig6610_AUGUSTUSv9_g1	gnl|jgiPH|9381 jgi|Phchr1|9381|fgenesh1_pg.C_scaffold_25000010 [Phanerochaete chrysosporium]	5e-65	ABC transporter ATP-binding protein Clostridium acetobutylicum	8e-25	N	211
	Contig6013_AUGUSTUSv9_g1	gnl|jgiPH|472 jgi|Phchr1|472|fgenesh1_pg.C_scaffold_1000472 [Phanerochaete chrysosporium]	5e-52	ATP-binding cassette (ABC) transporter Cryptococcus neoformans	1e-45	N	211
	Contig5475_AUGUSTUSv9_g1	gi|116504027|gb|EAU86922.1| hypothetical protein CC1G_13082 [Coprinopsis cinerea okayama7#130]	9e-33	ABC-type multidrug transport system Nostoc punctiforme PCC 73102	8e-13	N	211
	Contig3758_SNAPv2_g1	gnl|jgiPH|4084 jgi|Phchr1|4084|fgenesh1_pg.C_scaffold_5000646 [Phanerochaete chrysosporium]	7e-07	Unclassified	-	N	211
	Contig11070_Genezilla_v6x_g1	gi|164642128|gb|EDR06385.1| predicted protein [Laccaria bicolor S238N-H82]	1e-55	ABC-type bacteriocin/lantibiotic exporters Nostoc punctiforme PCC 73102	1e-28	N	211
	Contig15388_AUGUSTUSv9_g1	gi|164634646|gb|EDQ98974.1| predicted protein [Laccaria bicolor S238N-H82]	1e-165	ATP-binding cassette (ABC) transporter Cryptococcus neoformans	1e-157	Y	699
	CP02-S3-038-538-C10-UE.F_Genezilla_v6x_g1	gi|164644191|gb|EDR08441.1| ABC transporter [Laccaria bicolor S238N-H82]	9e-41	ABC protein Phanerochaete chrysosporium	2e-34	N	62
	CP02-S2-037-718-E11-IB.F_Genezilla_v6x_g1	gi|164645659|gb|EDR09906.1| multidrug resistance-associated ABC transporter [Laccaria bicolor S238N-H82]	1e-13	Unassigned protein	-	N	62
	CP02-S2-032-296-B08-UE.F_AUGUSTUSv9_g1	gnl|jgiPH|35070 jgi|Phchr1|35070|gww2.11.7.1 [Phanerochaete chrysosporium]	1e-30	ATP-binding cassette (ABC) transporter, Cryptococcus neoformans	8e-22	N	62
	CP02-S2-000-113-H07-UE.F_AUGUSTUSv9_g1	gi|164643689|gb|EDR07940.1| multidrug resistance-associated ABC transporter [Laccaria bicolor S238N-H82]	4e-38	ATP-binding cassette (ABC) transporter, Cryptococcus neoformans	1e-33	N	62
	CP02-S2-000-027-C07-UE.F_AUGUSTUSv9_g1	gi|164644606|gb|EDR08855.1| predicted protein [Laccaria bicolor S238N-H82]	6e-24	MDR-like ABC transporter Oryza sativa (japonica cultivar-group)	7e-14	N	62
	Contig9845_AUGUSTUSv9_g1	gnl|jgiPH|3668 jgi|Phchr1|3668|fgenesh1_pg.C_scaffold_5000230 [Phanerochaete chrysosporium]	7e-44	Multidrug resistance-associated protein/mitoxantrone resistance protein Aspergillus oryzae	1e-29	N	62
	Contig4964_AUGUSTUSv9_g1	gi|164645659|gb|EDR09906.1| multidrug resistance-associated ABC transporter [Laccaria bicolor S238N-H82]	3e-86	Cadmium ion transporter, Cryptococcus neoformans	4e-46	N	62
	Contig4915_AUGUSTUSv9_g1	gi|164643689|gb|EDR07940.1| multidrug resistance-associated ABC transporter [Laccaria bicolor S238N-H82]	1e-45	ATP-binding cassette (ABC) transporter, Cryptococcus neoformans	1e-31	N	62
	Contig3829_Genezilla_v6x_g1	gnl|jgiPH|35720 jgi|Phchr1|35720|gww2.15.21.1 [Phanerochaete chrysosporium]	5e-81	ABC transporter, Cryptococcus neoformans	1e-54	N	62
	Contig3468_Genezilla_v6x_g1	gi|164650969|gb|EDR15209.1| pleiotropic drug resistance ABC transporter [Laccaria bicolor S238N-H82]	5e-18	UPI0000EB051C related cluster Canis familiaris	2e-10	N	62
	Contig2746_AUGUSTUSv9_g1	gi|125812918|ref|XP_001341849.1| PREDICTED: hypothetical protein, partial [Danio rerio]	4e-18	Multidrug resistance-associated protein 1 (ATP-binding cassette sub- family C member 1) Mus musculus	2e-17	N	62
	Contig12848_SNAPv2_g1	gi|164638794|gb|EDR03069.1| multidrug resistance-associated ABC transporter [Laccaria bicolor S238N-H82]	1e-54	ATP-binding cassette (ABC) transporter, Cryptococcus neoformans	9e-41	N	62
	Contig12272_AUGUSTUSv9_g1	gi|164641554|gb|EDR05814.1| predicted protein [Laccaria bicolor S238N-H82]	4e-57	Iron-sulfur clusters transporter ATM1, mitochondrial precursor Cryptococcus neoformans	2e-50	N	62
	Contig11673_AUGUSTUSv9_g1	gnl|jgiPH|136511 jgi|Phchr1|136511|e_gww2.7.26.1 [Phanerochaete chrysosporium]	1e-28	ABC protein Phanerochaete chrysosporium ABC protein - Phanerochaete chrysosporium	3e-15	N	62
	Contig10022_AUGUSTUSv9_g1	gnl|jgiPH|134856 jgi|Phchr1|134856|e_gww2.11.12.1 [Phanerochaete chrysosporium]	1e-109	ATP-binding cassette (ABC) transporter, putative Cryptococcus neoformans	1e-73	N	62
	Contig5830_BLASTMODELSv1_g1	gi|116509748|gb|EAU92643.1| hypothetical protein CC1G_01688 [Coprinopsis cinerea okayama7#130]	5e-15	ATP-binding cassette (ABC) transporter, putative Cryptococcus neoformans	3e-12	N	62
	CP02-S3-041-656-H08-UE.F_AUGUSTUSv9_g1	gi|164651043|gb|EDR15283.1| pleiotropic drug resistance ABC transporter [Laccaria bicolor S238N-H82]	9e-49	ABC transporter ABC transporter - Cryptococcus neoformans	2e-36	N	167
	CP02-S2-000-143-B10-UE.F_Genezilla_v6x_g1	gi|115401794|ref|XP_001216485.1| ABC transporter CDR4 [Aspergillus terreus NIH2624]	2e-44	ABC multidrug transporter, putative Aspergillus clavatus	4e-44	N	167
	Contig4532_SNAPv2_g1	gi|116506785|gb|EAU89680.1| hypothetical protein CC1G_10707 [Coprinopsis cinerea okayama7#130]	2e-75	ABC transporter Atr4 Mycosphaerella graminicola	3e-55	N	167
	Contig4468_Genezilla_v6x_g2	No hits found	1	ABCG_EPDR domain containing protein	3e-10	N	167
	Contig4449_AUGUSTUSv9_g1	gi|70996096|ref|XP_752803.1| ABC transporter, putative [Aspergillus fumigatus Af293]	1e-60	ABC transporter, putative Aspergillus fumigatus	8e-61	N	167
	Contig3947_Genezilla_v6x_g1	gi|115386566|ref|XP_001209824.1| ABC transporter CDR4 [Aspergillus terreus NIH2624]	6e-19	ABC transporter, putative Aspergillus fumigatus	1e-19	N	167
	Contig2226_AUGUSTUSv9_g1	gi|115492187|ref|XP_001210721.1| multidrug resistance protein CDR1 [Aspergillus terreus NIH2624]	5e-34	Pleiotropic drug resistance proteins Aspergillus oryzae	3e-34	N	167
	Contig1468_AUGUSTUSv9_g1	gi|116506785|gb|EAU89680.1| hypothetical protein CC1G_10707 [Coprinopsis cinerea okayama7#130]	5e-31	ATP dependent transporter multidrug resistance Pichia stipitis	1e-23	N	167
	Contig10843_SNAPv2_g1	gi|160706949|gb|EAT85997.2| hypothetical protein SNOG_06166 [Phaeosphaeria nodorum SN15]	1e-170	Pleiotropic drug resistance proteins Aspergillus oryzae	1e-166	N	167
	Contig15709_AUGUSTUSv9_g1	gi|164635863|gb|EDR00165.1| pleiotropic drug resistance ABC transporter [Laccaria bicolor S238N-H82]	1e-112	Brefeldin A resistance protein Schizosaccharomyces pombe	5e-72	N	703
	Contig1193_Genezilla_v6x_g1	gnl|jgiPH|134366 jgi|Phchr1|134366|e_gww2.12.2.1 [Phanerochaete chrysosporium]	4e-09	Unclassified	-	N	703
	Contig11564_AUGUSTUSv9_g1	gi|164639367|gb|EDR03639.1| pleiotropic drug resistance ABC transporter [Laccaria bicolor S238N-H82]	1e-56	Brefeldin A resistance protein Schizosaccharomyces pombe	2e-39	N	703
	Contig3981_Genezilla_v6x_g1	gi|83774110|dbj|BAE64235.1| unnamed protein product [Aspergillus oryzae]	1e-23	Pleiotropic drug resistance proteins Aspergillus oryzae	4e-24	N	635
	Contig3390_AUGUSTUSv9_g1	gi|121701123|ref|XP_001268826.1| ABC transporter, putative [Aspergillus clavatus NRRL 1]	8e-48	Pleiotropic drug resistance proteins Aspergillus oryzae	1e-47	N	635
	CP02-S2-000-227-A02-UC.F_BLASTMODELSv1_g1	gi|154279350|ref|XP_001540488.1| hypothetical protein HCAG_04328 [Ajellomyces capsulatus NAm1]	2e-08	Unclassified	-	N	635
	CP02-S2-021-247-E01-UC.F_AUGUSTUSv9_g1	gi|164639369|gb|EDR03641.1| pleiotropic drug resistance ABC transporter [Laccaria bicolor S238N-H82]	1e-28	Potential ABC transporter Candida albicans	6e-17	N	680
	Contig8862_AUGUSTUSv9_g1	gi|164639369|gb|EDR03641.1| pleiotropic drug resistance ABC transporter [Laccaria bicolor S238N-H82]	7e-43	Multidrug resistance protein CDR1 Candida albicans (Yeast)	3e-26	N	680
	Contig10714_SNAPv2_g1	gi|115401794|ref|XP_001216485.1| ABC transporter CDR4 [Aspergillus terreus NIH2624]	5e-62	ABC multidrug transporter Aspergillus clavatus	4e-61	N	680
	CP02-S3-000-105-D02-UC.F_Genezilla_v6x_g1	gi|83774110|dbj|BAE64235.1| unnamed protein product [Aspergillus oryzae]	6e-26	Pleiotropic drug resistance proteins Aspergillus oryzae	3e-26	N	455
	Contig16635_AUGUSTUSv9_g1	gi|83770391|dbj|BAE60524.1| unnamed protein product [Aspergillus oryzae]	7e-32	Pleiotropic drug resistance proteins Aspergillus oryzae	4e-32	N	455
	Contig14276_AUGUSTUSv9_g1	gi|164651043|gb|EDR15283.1| pleiotropic drug resistance ABC transporter [Laccaria bicolor S238N-H82]	2e-88	ABC transporter, putative Aspergillus clavatus	3e-72	N	455
	Contig13025_AUGUSTUSv9_g1	gi|164639369|gb|EDR03641.1| pleiotropic drug resistance ABC transporter [Laccaria bicolor S238N-H82]	2e-77	ABC transporter Coccidioides immitis	2e-53	N	455
	CP02-S3-039-568-D12-EM.F_AUGUSTUSv9_g1	gi|116502624|gb|EAU85519.1| hypothetical protein CC1G_06420 [Coprinopsis cinerea okayama7#130]	7e-45	ATP-binding cassette transporter protein YOR1 Cryptococcus neoformans	1e-35	N	432
	Contig7418_AUGUSTUSv9_g1	gi|164645659|gb|EDR09906.1| multidrug resistance-associated ABC transporter [Laccaria bicolor S238N-H82]	1e-62	ABC multidrug transporter, putative Aspergillus fumigatus	5e-41	N	432
	Contig1794_AUGUSTUSv9_g1	gi|164643689|gb|EDR07940.1| multidrug resistance-associated ABC transporter [Laccaria bicolor S238N-H82]	2e-39	ATP-binding cassette (ABC) transporter, putative Cryptococcus neoformans	2e-26	N	432
	Contig14185_AUGUSTUSv9_g1	gnl|jgiPH|134179 jgi|Phchr1|134179|e_gww2.12.4.1 [Phanerochaete chrysosporium]	6e-26	ABC multidrug transporter, putative Aspergillus fumigatus	3e-16	N	432
	CP02-S3-040-641-A04-IB.G_SNAPv2_g1	gi|164645659|gb|EDR09906.1| multidrug resistance-associated ABC transporter [Laccaria bicolor S238N-H82]	1e-14	Unassigned protein	-	N	472
	Contig5722_Genezilla_v6x_g2	gnl|jgiPH|136511 jgi|Phchr1|136511|e_gww2.7.26.1 [Phanerochaete chrysosporium]	1e-90	ABC protein Phanerochaete chrysosporium	1e-58	N	472
	Contig2114_Genezilla_v6x_g1	gnl|jgiPH|136511 jgi|Phchr1|136511|e_gww2.7.26.1 [Phanerochaete chrysosporium]	2e-39	ATP-binding cassette transporter protein YOR1 Cryptococcus neoformans	2e-18	N	472
	Contig14185_Genezilla_v6x_g2	gi|164645659|gb|EDR09906.1| multidrug resistance-associated ABC transporter [Laccaria bicolor S238N-H82]	2e-40	Cadmium ion transporter, putative Cryptococcus neoformans	1e-15	N	472
	Contig5375_AUGUSTUSv9_g1	gnl|jgiPH|35070 jgi|Phchr1|35070|gww2.11.7.1 [Phanerochaete chrysosporium]	3e-43	ATP-binding cassette (ABC) transporter, putative Cryptococcus neoformans	1e-31	N	157
	Contig4441_AUGUSTUSv9_g1	gi|164645659|gb|EDR09906.1| multidrug resistance-associated ABC transporter [Laccaria bicolor S238N-H82]	1e-63	ATP-binding cassette, sub-family C (CFTR/MRP), Danio rerio	2e-46	N	157
	Contig3665_AUGUSTUSv9_g1	gi|116502624|gb|EAU85519.1| hypothetical protein CC1G_06420 [Coprinopsis cinerea okayama7#130]	1e-118	ATP-binding cassette transporter protein YOR1, putative Cryptococcus neoformans	4e-88	N	157
	Contig17641_AUGUSTUSv9_g1	gi|164650969|gb|EDR15209.1| pleiotropic drug resistance ABC transporter [Laccaria bicolor S238N-H82]	1e-172	ATP-binding cassette (ABC) transporter, putative Cryptococcus neoformans	4e-84	N	157
	Contig17630_AUGUSTUSv9_g1	gnl|jgiPH|35070 jgi|Phchr1|35070|gww2.11.7.1 [Phanerochaete chrysosporium]	1e-160	ATP-binding cassette (ABC) transporter, putative Cryptococcus neoformans	1e-100	N	157
	Contig17494_AUGUSTUSv9_g1	gi|164650446|gb|EDR14687.1| multidrug resistance-associated ABC transporter [Laccaria bicolor S238N-H82]	1e-99	Metal resistance protein ycf1, putative Cryptococcus neoformans	3e-72	N	157
	Contig14045_AUGUSTUSv9_g1	gnl|jgiPH|35070 jgi|Phchr1|35070|gww2.11.7.1 [Phanerochaete chrysosporium]	1e-102	ATP-binding cassette (ABC) transporter, putative Cryptococcus neoformans	5e-70	N	157
	Contig11271_AUGUSTUSv9_g1	gi|164643689|gb|EDR07940.1| multidrug resistance-associated ABC transporter [Laccaria bicolor S238N-H82]	2e-28	ATP-binding cassette (ABC) transporter, putative Cryptococcus neoformans	1e-16	N	157
	Contig10011_Genezilla_v6x_g1	gi|116509748|gb|EAU92643.1| hypothetical protein CC1G_01688 [Coprinopsis cinerea okayama7#130]	2e-31	ATP-binding cassette (ABC) transporter, putative Cryptococcus neoformans	1e-17	N	157
	CP02-S2-032-468-A12-UC.F_Genezilla_v6x_g1	gi|116507393|gb|EAU90288.1| hypothetical protein CC1G_13165 [Coprinopsis cinerea okayama7#130]	2e-27	Metal resistance protein ycf1, putative Cryptococcus neoformans	3e-16	N	186
	Contig9270_AUGUSTUSv9_g1	gi|164648729|gb|EDR12972.1| multidrug resistance-associated ABC transporter [Laccaria bicolor S238N-H82]	4e-53	SPAC30.04c protein Schizosaccharomyces pombe	3e-29	N	186
	Contig17067_AUGUSTUSv9_g1	gnl|jgiPH|136846 jgi|Phchr1|136846|e_gww2.7.4.1 [Phanerochaete chrysosporium]	1e-104	ATP-binding cassette (ABC) transporter, putative Cryptococcus neoformans	1e-64	N	186
	Contig16757_Genezilla_v6x_g1	gi|164648729|gb|EDR12972.1| multidrug resistance-associated ABC transporter [Laccaria bicolor S238N-H82]	9e-74	ATP-binding cassette (ABC) transporter, putative Cryptococcus neoformans	2e-46	N	186
	Contig16726_SNAPv2_g1	gi|164638794|gb|EDR03069.1| multidrug resistance-associated ABC transporter [Laccaria bicolor S238N-H82]	2e-98	ATP-binding cassette (ABC) transporter, putative Cryptococcus neoformans	7e-59	N	186
	Contig2898_BLASTMODELSv1_g1	gi|58264490|ref|XP_569401.1| ATP-binding cassette (ABC) transporter [Cryptococcus neoformans var. neoformans JEC21]	3e-08	Unassigned protein	-	N	186
	CP02-S2-000-201-F04-UC.F_BLASTMODELSv1_g1	gi|164641974|gb|EDR06232.1| predicted protein [Laccaria bicolor S238N-H82]	2e-08	Unclassified	-	N	186
	CP02-S2-038-252-H03-EM.F_BLASTMODELSv1_g1	gi|116509748|gb|EAU92643.1| hypothetical protein CC1G_01688 [Coprinopsis cinerea okayama7#130]	8e-32	ATP-binding cassette (ABC) transporter, putative Cryptococcus neoformans	9e-11	N	186
	CP02-S1-000-008-F07-UE.F_Genezilla_v6x_g1	gi|164645659|gb|EDR09906.1| multidrug resistance-associated ABC transporter [Laccaria bicolor S238N-H82]	3e-30	Multidrug resistance-associated protein/mitoxantrone resistance protein Aspergillus oryzae	8e-15	N	1065
	Contig14450_AUGUSTUSv9_g1	gi|164645659|gb|EDR09906.1| multidrug resistance-associated ABC transporter [Laccaria bicolor S238N-H82]	2e-61	Related to ATP-binding cassette transporter protein YOR1 Neurospora crassa	1e-23	N	1065
	Contig17318_AUGUSTUSv9_g1	gi|164651733|gb|EDR15973.1| predicted protein [Laccaria bicolor S238N-H82]	1e-120	ABC transporter, putative Aspergillus clavatus	2e-41	N	1296
	Contig16348_AUGUSTUSv9_g1	gi|164648602|gb|EDR12845.1| predicted protein [Laccaria bicolor S238N-H82]	3e-42	SPAC20G4.01 protein Schizosaccharomyces pombe	2e-28	N	1296
	Contig13189_AUGUSTUSv9_g1	gi|71009601|ref|XP_758295.1| hypothetical protein UM02148.1 [Ustilago maydis 521]	6e-18	ABC transporter, putative Aspergillus clavatus	1e-15	N	_
	Contig15388_AUGUSTUSv9_g1	gi|164634646|gb|EDQ98974.1| predicted protein [Laccaria bicolor S238N-H82]	1e-165	ATP-binding cassette (ABC) transporter, putative Cryptococcus neoformans	1e-157	Y	699
	Contig11466_Genezilla_v6x_g1	gi|116499652|gb|EAU82547.1| hypothetical protein CC1G_11006 [Coprinopsis cinerea okayama7#130]	2e-37	ATP-binding cassette (ABC) transporter, putative Cryptococcus neoformans	9e-32	N	_
	Contig10801_AUGUSTUSv9_g1	gi|164649438|gb|EDR13680.1| predicted protein [Laccaria bicolor S238N-H82]	1e-66	Multidrug efflux pump Cryptococcus neoformans	5e-44	N	_
	CP02-S3-036-506-C08-UE.F_AUGUSTUSv9_g1	gi|116509762|gb|EAU92657.1| hypothetical protein CC1G_01702 [Coprinopsis cinerea okayama7#130]	5e-37	Adrenoleukodystrophy protein, putative Cryptococcus neoformans	3e-29	N	_
	Contig13895_AUGUSTUSv9_g1	gi|164634347|gb|EDQ98705.1| predicted protein [Laccaria bicolor S238N-H82]	6e-69	Transporter Aspergillus oryzae	2e-36	N	_
	Contig12214_Genezilla_v6x_g1	gi|164646986|gb|EDR11231.1| predicted protein [Laccaria bicolor S238N-H82]	4e-58	ATP-dependent permease, putative Cryptococcus neoformans	2e-22	N	_
	Contig3971_AUGUSTUSv9_g1	gi|116504328|gb|EAU87223.1| hypothetical protein CC1G_10502 [Coprinopsis cinerea okayama7#130]	3e-21	ABCG_White multi-domain protein	5e-15	N	_
	CP02-S2-000-061-C11-UC.F_Genezilla_v6x_g1	gi|116498318|gb|EAU81213.1| hypothetical protein CC1G_09457 [Coprinopsis cinerea okayama7#130]	4e-16	Unassigned protein	4e-16	N	_
	Contig13008_AUGUSTUSv9_g1	gi|116507393|gb|EAU90288.1| hypothetical protein CC1G_13165 [Coprinopsis cinerea okayama7#130]	3e-52	Metal resistance protein ycf1, putative Cryptococcus neoformans	2e-31	N	_
	Contig8202_SNAPv2_g1	gi|116500260|gb|EAU83155.1| hypothetical protein CC1G_07837 [Coprinopsis cinerea okayama7#130]	7e-53	Iron-sulfur clusters transporter ATM1, Cryptococcus neoformans	2e-41	N	_
ENA transporters	Contig16965_AUGUSTUSv9_g1	gnl|jgiPH|123319 jgi|Phchr1|123319|e_gwh2.1.49.1 [Phanerochaete chrysosporium]	1e-90	P-type cation-transporting ATPase Blastocladiella emersonii	1e-28	N	1030
	Contig18008_BLASTMODELSv1_g1	gi|116499070|gb|EAU81965.1| hypothetical protein CC1G_09151 [Coprinopsis cinerea okayama7#130]	8e-10	Unassigned protein	8e-10	N	1030
	CP02-S3-036-723-C05-IB.F_Genezilla_v6x_g1	gi|121719538|ref|XP_001276468.1| H /K ATPase alpha subunit, putative [Aspergillus clavatus NRRL 1]	2e-22	H /K ATPase alpha subunit, putative Aspergillus clavatus	8e-23	N	138
	CP02-S2-028-241-G07-UE.F_Genezilla_v6x_g1	gnl|jgiPH|123319 jgi|Phchr1|123319|e_gwh2.1.49.1 [Phanerochaete chrysosporium]	2e-26	P-type cation-transporting ATPase Blastocladiella emersonii	2e-19	N	138
	Contig8278_SNAPv2_g1	gi|17978074|emb|CAD12640.1| putative ENA-ATPase [Pleurotus ostreatus]	3e-47	Putative ENA-ATPase Pleurotus ostreatus	1e-47	N	138
	Contig6491_AUGUSTUSv9_g1	gnl|jgiPH|123319 jgi|Phchr1|123319|e_gwh2.1.49.1 [Phanerochaete chrysosporium]	2e-27	P-type cation-transporting ATPase Blastocladiella emersonii	2e-23	N	138
	Contig5819_AUGUSTUSv9_g1	gi|28625435|gb|AAO32800.1| copper P-type ATPase CtaA [Trametes versicolor]	8e-75	Copper P-type ATPase CtaA Trametes versicolor	7e-76	N	138
	Contig4146_Genezilla_v6x_g1	gi|116502404|gb|EAU85299.1| hypothetical protein CC1G_07569 [Coprinopsis cinerea okayama7#130]	3e-78	Cation-transporting ATPase Cryptococcus neoformans	7e-71	Y	138
	Contig15569_AUGUSTUSv9_g1	gi|116506830|gb|EAU89725.1| hypothetical protein CC1G_07450 [Coprinopsis cinerea okayama7#130]	1e-117	Putative ENA-ATPase Pleurotus ostreatus	1e-104	N	138
	Contig14127_SNAPv2_g1	gi|154315657|ref|XP_001557151.1| hypothetical protein BC1G_04401 [Botryotinia fuckeliana B05.10]	5e-58	Na+/K+ ATPase Aspergillus oryzae	3e-56	N	138
	Contig11443_AUGUSTUSv9_g1	gi|116506830|gb|EAU89725.1| hypothetical protein CC1G_07450 [Coprinopsis cinerea okayama7#130]	3e-79	P-type II D ATPase Glomus intraradices	3e-66	N	138
	CP02-S3-040-581-H02-UE.F_SNAPv2_g1	gi|116506255|gb|EAU89150.1| hypothetical protein CC1G_08557 [Coprinopsis cinerea okayama7#130]	5e-62	Plasma membrane (H+) ATPase Uromyces viciae-fabae	3e-55	N	218
	CP02-S2-000-028-E07-CL.G_AUGUSTUSv9_g1	gi|164635206|gb|EDQ99517.1| Ca-transporting ATPase [Laccaria bicolor S238N-H82]	2e-38	Calcium-transporting ATPase 1 (EC 3.6.3.8) (Golgi Ca(2+)-ATPase) Saccharomyces cerevisiae	3e-30	N	218
	Contig6671_AUGUSTUSv9_g1	gi|116501814|gb|EAU84709.1| hypothetical protein CC1G_00228 [Coprinopsis cinerea okayama7#130]	6e-22	Ca2+ transporting ATPase Aspergillus oryzae	1e-20	N	218
	Contig18273_AUGUSTUSv9_g4	gi|116506830|gb|EAU89725.1| hypothetical protein CC1G_07450 [Coprinopsis cinerea okayama7#130]	6e-58	Ca2+ transporting ATPase Aspergillus oryzae	4e-53	N	218
	Contig15886_SNAPv2_g1	No hits found	1	Unclassified	-	N	218
	Contig15569_SNAPv2_g2	gi|71003341|ref|XP_756351.1| hypothetical protein UM00204.1 [Ustilago maydis 521]	1e-35	Na P-type ATPase Physcomitrella patens	2e-28	N	218
	Contig11311_Genezilla_v6x_g1	gi|116501814|gb|EAU84709.1| hypothetical protein CC1G_00228 [Coprinopsis cinerea okayama7#130]	3e-56	Ca2+ transporting ATPase Aspergillus oryzae	9e-45	N	218
	Contig12809_AUGUSTUSv9_g1	gi|164644568|gb|EDR08817.1| Ca-transporting ATPase [Laccaria bicolor S238N-H82]	1e-121	Cation-transporting ATPase Cryptococcus neoformans	1e-100	N	1583
	Contig10611_Genezilla_v6x_g1	gi|164635528|gb|EDQ99834.1| endoplasmic reticulum Ca-transporting P-type ATPase [Laccaria bicolor S238N-H82]	3e-59	Cation-transporting ATPase Cryptococcus neoformans	2e-49	N	1583
	Contig804_SNAPv2_g1	gi|58262510|ref|XP_568665.1| phospholipid-translocating ATPase [Cryptococcus neoformans var. neoformans JEC21]	4e-12	Phospholipid-translocating ATPase, putative Cryptococcus neoformans	4e-13	N	360
	Contig15196_SNAPv2_g1	gi|164638950|gb|EDR03224.1| predicted protein [Laccaria bicolor S238N-H82]	1e-119	Phospholipid-translocating ATPase, putative Cryptococcus neoformans	7e-92	N	360
	Contig1433_AUGUSTUSv9_g1	gnl|jgiPH|35084 jgi|Phchr1|35084|gww2.1.14.1 [Phanerochaete chrysosporium]	1e-31	Phospholipid-translocating ATPase, putative Cryptococcus neoformans	3e-28	N	360
	Contig12193_Genezilla_v6x_g1	gi|116503785|gb|EAU86680.1| hypothetical protein CC1G_07338 [Coprinopsis cinerea okayama7#130]	3e-79	Phospholipid-translocating ATPase, putative Cryptococcus neoformans	5e-35	N	360
	Contig11616_AUGUSTUSv9_g1	gi|164638950|gb|EDR03224.1| predicted protein [Laccaria bicolor S238N-H82]	1e-32	Phospholipid-translocating ATPase, putative Cryptococcus neoformans	2e-23	N	360
	CP02-S2-000-149-E07-UE.F_SNAPv2_g1	gi|116497716|gb|EAU80611.1| hypothetical protein CC1G_10178 [Coprinopsis cinerea okayama7#130]	1e-20	Phospholipid-translocating ATPase, putative Cryptococcus neoformans	6e-19	N	198
	Contig9309_Genezilla_v6x_g1	gnl|jgiPH|35084 jgi|Phchr1|35084|gww2.1.14.1 [Phanerochaete chrysosporium]	7e-65	Phospholipid-translocating ATPase, putative Cryptococcus neoformans	1e-56	N	198
	Contig5717_AUGUSTUSv9_g1	gi|164636709|gb|EDR01002.1| aminophospholipid-transporting P-type ATPase [Laccaria bicolor S238N-H82]	1e-141	Protein transporter, putative Protein transporter, putative - Cryptococcus neoformans	1e-124	Y	198
	Contig3274_Genezilla_v6x_g1	gi|116505994|gb|EAU88889.1| hypothetical protein CC1G_12291 [Coprinopsis cinerea okayama7#130]	2e-36	Phospholipid-translocating ATPase, putative Cryptococcus neoformans	8e-26	N	198
	Contig3211_AUGUSTUSv9_g1	gnl|jgiPH|35084 jgi|Phchr1|35084|gww2.1.14.1 [Phanerochaete chrysosporium]	7e-57	Phospholipid-translocating ATPase, putative Cryptococcus neoformans	9e-49	N	198
	Contig16600_Genezilla_v6x_g1	gnl|jgiPH|35084 jgi|Phchr1|35084|gww2.1.14.1 [Phanerochaete chrysosporium]	2e-66	Phospholipid-translocating ATPase, putative Cryptococcus neoformans	4e-62	N	198
	Contig11835_Genezilla_v6x_g1	gi|164647295|gb|EDR11539.1| aminophospholipid-transporting P-type ATPase [Laccaria bicolor S238N-H82]	9e-49	Catalytic activity: ATP + H2O = ADP + orthophosphate Aspergillus niger	2e-43	N	198
	Contig10307_AUGUSTUSv9_g1	gi|116503785|gb|EAU86680.1| hypothetical protein CC1G_07338 [Coprinopsis cinerea okayama7#130]	1e-67	Phospholipid-translocating ATPase, putative Cryptococcus neoformans	4e-39	N	198
	CP02-S3-033-515-A02-UC.F_SNAPv2_g1	gi|116505052|gb|EAU87947.1| hypothetical protein CC1G_01594 [Coprinopsis cinerea okayama7#130]	7e-46	Protein transporter, putative Cryptococcus neoformans	8e-35	N	237
	CP02-S2-028-250-C03-UE.F_AUGUSTUSv9_g1	gnl|jgiPH|132033 jgi|Phchr1|132033|e_gww2.9.41.1 [Phanerochaete chrysosporium]	1e-32	Protein transporter, putative Cryptococcus neoformans	5e-29	N	237
	CP02-S2-000-146-A05-UE.F_AUGUSTUSv9_g1	gi|164638950|gb|EDR03224.1| predicted protein [Laccaria bicolor S238N-H82]	8e-48	Phospholipid-translocating ATPase, putative Cryptococcus neoformans	6e-35	N	237
	Contig14787_SNAPv2_g1	gi|164647295|gb|EDR11539.1| aminophospholipid-transporting P-type ATPase [Laccaria bicolor S238N-H82]	1e-147	Calcium transporting ATPase, putative Cryptococcus neoformans	1e-115	N	237
	Contig11219_AUGUSTUSv9_g1	gi|116503785|gb|EAU86680.1| hypothetical protein CC1G_07338 [Coprinopsis cinerea okayama7#130]	0	Phospholipid-translocating ATPase, putative Cryptococcus neoformans	1e-174	Y	237
	Contig1080_SNAPv2_g1	gi|116505994|gb|EAU88889.1| hypothetical protein CC1G_12291 [Coprinopsis cinerea okayama7#130]	3e-88	Phospholipid-translocating ATPase, putative Cryptococcus neoformans	1e-67	N	237
	Contig1541_BLASTMODELSv1_g1	gnl|jgiPH|35084 jgi|Phchr1|35084|gww2.1.14.1 [Phanerochaete chrysosporium]	2e-24	Phospholipid-translocating ATPase, putative Cryptococcus neoformans	5e-21	N	237
	CP02-S2-000-153-G02-UC.F_AUGUSTUSv9_g1	gi|116501814|gb|EAU84709.1| hypothetical protein CC1G_00228 [Coprinopsis cinerea okayama7#130]	4e-22	Ca2+ transporting ATPase Aspergillus oryzae	2e-10	N	721
	Contig9205_AUGUSTUSv9_g1	gi|116501814|gb|EAU84709.1| hypothetical protein CC1G_00228 [Coprinopsis cinerea okayama7#130]	7e-47	Cation-transporting ATPase Debaryomyces hansenii	5e-28	N	721
	Contig13902_AUGUSTUSv9_g1	gi|116501814|gb|EAU84709.1| hypothetical protein CC1G_00228 [Coprinopsis cinerea okayama7#130]	2e-20	P-type ATPase 2 Debaryomyces occidentalis	7e-15	N	721
	CP02-S2-000-178-H06-UC.F_SNAPv2_g1	gi|164644215|gb|EDR08465.1| Ca-transporting ATPase [Laccaria bicolor S238N-H82]	4e-42	Cation-transporting ATPase Cryptococcus neoformans	5e-31	N	_
	Contig2748_SNAPv2_g1	gi|58261238|ref|XP_568029.1| calcium-transporting ATPase [Cryptococcus neoformans var. neoformans JEC21]	2e-16	Cation-transporting ATPase Cryptococcus neoformans	8e-17	N	_
	CP02-S2-000-111-H07-UE.F_Genezilla_v6x_g1	gnl|jgiPH|198 jgi|Phchr1|198|fgenesh1_pg.C_scaffold_1000198 [Phanerochaete chrysosporium]	2e-14	Unassigned protein	-	N	_
	Contig8247_AUGUSTUSv9_g1	gnl|jgiPH|198 jgi|Phchr1|198|fgenesh1_pg.C_scaffold_1000198 [Phanerochaete chrysosporium]	2e-21	Cation-transporting ATPase Cryptococcus neoformans	5e-11	N	_
	CP02-S3-033-457-E05-UE.F_Genezilla_v6x_g1	gi|164646688|gb|EDR10933.1| Ca-transporting ATPase [Laccaria bicolor S238N-H82]	2e-56	Cation-transporting ATPase Cryptococcus neoformans	2e-55	N	_
	Contig5641_SNAPv2_g1	gi|116507551|gb|EAU90446.1| hypothetical protein CC1G_00830 [Coprinopsis cinerea okayama7#130]	4e-85	Copper P-type ATPase CtaA Trametes versicolor	3e-85	N	_
Anti-oxidative enzymes
Superoxide dismutase (EC - 1.15.1.1)	Contig8164_AUGUSTUSv9_g1	gi|116506399|gb|EAU89294.1| hypothetical protein CC1G_03559 [Coprinopsis cinerea okayama7#130]	2e-60	Manganese superoxide dismutase Phanerochaete chrysosporium	1e-56	Y	1326
	Contig10663_AUGUSTUSv9_g1	gi|164646078|gb|EDR10324.1| Mn superoxide dismutase [Laccaria bicolor S238N-H82]	1e-77	Manganese superoxide dismutase Taiwanofungus camphoratus	3e-65	Y	1326
Catalase (EC - 1.11.1.6)	Contig9039_Genezilla_v6x_g1	gi|12054761|emb|CAC20749.1| CATB protein [Podospora anserina]	1e-104	CATB protein Podospora anserina CATB protein - Podospora anserina	1e-105	N	645
	Contig1332_Genezilla_v6x_g1	gi|3157413|emb|CAA04716.1| catalase [Claviceps purpurea]	3e-17	Catalase precursor Claviceps purpurea C	1e-17	N	645
	Contig1223_Genezilla_v6x_g1	gi|154295706|ref|XP_001548287.1| hypothetical protein BC1G_12856 [Botryotinia fuckeliana B05.10]	7e-39	Catalase Botryotinia fuckeliana	2e-40	N	645
	Contig7831_AUGUSTUSv9_g1	gi|154272834|ref|XP_001537269.1| catalase B precursor [Ajellomyces capsulatus NAm1]	3e-23	Catalase B Ajellomyces capsulatus	2e-23	N	803
	Contig17414_AUGUSTUSv9_g1	gi|18033101|gb|AAL56982.1|AF327335_1 catalase [Blumeria graminis]	7e-50	Catalase Blumeria graminis f. sp. hordei	4e-50	N	803
	Contig16574_AUGUSTUSv9_g1	gnl|jgiPH|134956 jgi|Phchr1|134956|e_gww2.11.80.1 [Phanerochaete chrysosporium]	1e-134	Catalase Pleurotus ostreatus	1e-124	N	803
Peroxiredoxin (EC - 1.11.1.15)	Contig7093_AUGUSTUSv9_g1	gi|164648130|gb|EDR12373.1| cysteine peroxiredoxin [Laccaria bicolor S238N-H82]	3e-51	1-Cys peroxiredoxin Taiwanofungus camphoratus	4e-48	Y	610
	Contig3324_SNAPv2_g1	gi|148556066|ref|YP_001263648.1| Peroxidase [Sphingomonas wittichii RW1]	5e-07	PRX_1cys domain containing protein	1e-10	N	610
	Contig16295_AUGUSTUSv9_g1	gi|111182669|gb|ABH07702.1| cys 2 peroxiredoxin [Moniliophthora perniciosa]	1e-117	Cys 2 peroxiredoxin Moniliophthora perniciosa	1e-117	N	610
	Contig16475_AUGUSTUSv9_g1	gi|164645618|gb|EDR09865.1| peroxiredoxin [Laccaria bicolor S238N-H82]	5e-15	Similar to DEHA0G19030g Debaryomyces hansenii	1e-10	Y	1214
	Contig10878_Genezilla_v6x_g2	gi|116503658|gb|EAU86553.1| hypothetical protein CC1G_07749 [Coprinopsis cinerea okayama7#130]	5e-40	Allergen Malassezia sympodialis	2e-33	N	1214
Glutathione S-Transferase (EC - 2.5.1.18)	Contig9228_Genezilla_v6x_g1	No hits found	1	Unclassified	1	N	42
	Contig5937_AUGUSTUSv9_g1	gi|116503495|gb|EAU86390.1| hypothetical protein CC1G_05384 [Coprinopsis cinerea okayama7#130]	1e-16	Unassigned protein	2e-10	N	42
	Contig5744_SNAPv2_g1	gnl|jgiPH|5118 jgi|Phchr1|5118|fgenesh1_pg.C_scaffold_8000293 [Phanerochaete chrysosporium]	4e-18	Predicted protein Aspergillus oryzae	2e-11	N	42
	Contig5674_Genezilla_v6x_g1	gi|164639258|gb|EDR03530.1| predicted protein [Laccaria bicolor S238N-H82]	9e-30	Unassigned protein	9e-11	N	42
	Contig403_AUGUSTUSv9_g1	gi|164639258|gb|EDR03530.1| predicted protein [Laccaria bicolor S238N-H82]	8e-26	Predicted protein Aspergillus oryzae	8e-15	N	42
	Contig3579_AUGUSTUSv9_g1	No hits found	1	Unclassified	1	N	42
	Contig2012_Genezilla_v6x_g1	gnl|jgiPH|5122 jgi|Phchr1|5122|fgenesh1_pg.C_scaffold_8000297 [Phanerochaete chrysosporium]	5e-31	Predicted protein Aspergillus oryzae	2e-24	Y	42
	Contig17076_AUGUSTUSv9_g2	gi|164639258|gb|EDR03530.1| predicted protein [Laccaria bicolor S238N-H82]	1e-63	Predicted protein Aspergillus oryzae	8e-26	N	42
	Contig16127_AUGUSTUSv9_g1	gi|116499330|gb|EAU82225.1| hypothetical protein CC1G_12612 [Coprinopsis cinerea okayama7#130]	1e-07	Unclassified	1	N	42
	Contig15532_AUGUSTUSv9_g1	gi|164639258|gb|EDR03530.1| predicted protein [Laccaria bicolor S238N-H82]	4e-54	Predicted protein Aspergillus oryzae	2e-24	N	42
	Contig13656_CURATEDMODELSv1_g2	gi|164639258|gb|EDR03530.1| predicted protein [Laccaria bicolor S238N-H82]	8e-57	Predicted protein Aspergillus oryzae	8e-24	N	42
	Contig14644_AUGUSTUSv9_g1	gnl|jgiPH|5122 jgi|Phchr1|5122|fgenesh1_pg.C_scaffold_8000297 [Phanerochaete chrysosporium]	5e-26	Predicted protein Aspergillus oryzae	5e-16	N	42
	Contig14375_AUGUSTUSv9_g1	gi|70985777|ref|XP_748394.1| conserved hypothetical protein [Aspergillus fumigatus Af293]	2e-64	Predicted protein Aspergillus oryzae	1e-43	Y	42
	Contig13690_AUGUSTUSv9_g1	gi|164645870|gb|EDR10117.1| predicted protein [Laccaria bicolor S238N-H82]	7e-76	Predicted protein Aspergillus oryzae	2e-13	N	42
	Contig12934_SNAPv2_g1	gi|164639339|gb|EDR03611.1| predicted protein [Laccaria bicolor S238N-H82]	3e-22	Unassigned protein	3e-22	N	42
	Contig12849_AUGUSTUSv9_g1	gi|70985777|ref|XP_748394.1| conserved hypothetical protein [Aspergillus fumigatus Af293]	3e-57	Predicted protein Aspergillus oryzae	7e-41	Y	42
	Contig12249_AUGUSTUSv9_g1	gi|164639258|gb|EDR03530.1| predicted protein [Laccaria bicolor S238N-H82]	5e-31	Predicted protein Aspergillus oryzae	3e-16	N	42
	Contig1196_SNAPv2_g1	gnl|jgiPH|5122 jgi|Phchr1|5122|fgenesh1_pg.C_scaffold_8000297 [Phanerochaete chrysosporium]	7e-06	Unclassified	1	N	42
	Contig11406_AUGUSTUSv9_g1	gi|116503655|gb|EAU86550.1| predicted protein [Coprinopsis cinerea okayama7#130]	2e-69	Unassigned protein	2e-69	N	42
	Contig11292_AUGUSTUSv9_g1	gi|164639258|gb|EDR03530.1| predicted protein [Laccaria bicolor S238N-H82]	2e-34	Predicted protein Aspergillus oryzae	4e-20	N	42
	Contig2708_BLASTMODELSv1_g1	gi|116499330|gb|EAU82225.1| hypothetical protein CC1G_12612 [Coprinopsis cinerea okayama7#130]	2e-19	Unassigned protein	2e-19	N	42
	CP02-S2-038-232-H11-EM.F_AUGUSTUSv9_g1	gi|164644982|gb|EDR09231.1| predicted protein [Laccaria bicolor S238N-H82]	4e-19	Glutathione S-transferase, putative Aspergillus clavatus	1e-14	Y	168
	Contig7088_AUGUSTUSv9_g1	gi|164636072|gb|EDR00371.1| predicted protein [Laccaria bicolor S238N-H82]	3e-36	Glutathione S-transferase Coccidioides immitis RS	3e-36	N	168
	Contig4470_AUGUSTUSv9_g1	gi|164644762|gb|EDR09011.1| predicted protein [Laccaria bicolor S238N-H82]	6e-50	Glutathione S-transferase Coccidioides immitis RS	1e-38	N	168
	Contig282_AUGUSTUSv9_g1	gi|164636072|gb|EDR00371.1| predicted protein [Laccaria bicolor S238N-H82]	8e-24	Glutathione S-transferase Arabidopsis thaliana	3e-19	N	168
	Contig16915_SNAPv2_g1	gi|51511760|gb|AAU05112.1| glutathione transferase [Antrodia camphorata]	3e-19	Glutathione S-transferase Paxillus involutus	1e-13	N	168
	Contig16452_AUGUSTUSv9_g1	gi|164636072|gb|EDR00371.1| predicted protein [Laccaria bicolor S238N-H82]	2e-20	Glutathione S-transferase Coccidioides immitis RS	1e-18	N	168
	Contig11713_AUGUSTUSv9_g1	gi|116500414|gb|EAU83309.1| hypothetical protein CC1G_10750 [Coprinopsis cinerea okayama7#130]	5e-24	Glutathione S-transferase Paxillus involutus	9e-16	N	168
	CP02-S2-000-138-C02-UE.F_BLASTMODELSv1_g1	gi|164636072|gb|EDR00371.1| predicted protein [Laccaria bicolor S238N-H82]	1e-12	Glutathione S-transferase Paxillus involutus	3e-12	N	168
	Contig2958_Genezilla_v6x_g1	gi|116501859|gb|EAU84754.1| predicted protein [Coprinopsis cinerea okayama7#130]	7e-20	Unassigned protein	3e-10	N	1092
	CP02-S3-036-208-D03-EM.F_BLASTMODELSv1_g1	gi|116501859|gb|EAU84754.1| predicted protein [Coprinopsis cinerea okayama7#130]	9e-28	Unassigned protein	1e-13	N	1092
	Contig12656_AUGUSTUSv9_g1	gi|164651537|gb|EDR15777.1| predicted protein [Laccaria bicolor S238N-H82]	2e-26	F1E22.17 Arabidopsis thaliana	2e-15	Y	1186
	Contig1040_Genezilla_v6x_g1	gi|116509848|gb|EAU92743.1| predicted protein [Coprinopsis cinerea okayama7#130]	4e-19	MAPEG domain containing protein	5e-15	Y	1186
	Contig1204_AUGUSTUSv9_g1	gi|116501338|gb|EAU84233.1| hypothetical protein CC1G_08163 [Coprinopsis cinerea okayama7#130]	1e-34	Unassigned protein	2e-15	N	1380
	Contig11106_SNAPv2_g1	gi|116501338|gb|EAU84233.1| hypothetical protein CC1G_08163 [Coprinopsis cinerea okayama7#130]	1e-59	Predicted protein Aspergillus oryzae	6e-22	N	1380
Glutathione reductase (EC - 1.8.1.7)	Contig14691_AUGUSTUSv9_g1	gi|164646640|gb|EDR10885.1| glutathione reductase [Laccaria bicolor S238N-H82]	2e-45	Glutathione-disulfide reductase Cryptococcus neoformans	1e-23	Y	_
Thioredoxin (EC - 5.3.4.1)	CP02-S2-040-331-H12-EM.F_SNAPv2_g1	gi|116501930|gb|EAU84825.1| hypothetical protein CC1G_00344 [Coprinopsis cinerea okayama7#130]	9e-52	Protein disulfide isomerase protein 2 Caenorhabditis elegans	1e-27	N	213
	CP02-S2-028-248-E11-UE.R_AUGUSTUSv9_g1	gi|164648190|gb|EDR12433.1| protein disulfide isomerase [Laccaria bicolor S238N-H82]	5e-33	Protein disulfide-isomerase precursor Humicola insolens	1e-25	N	213
	Contig4991_AUGUSTUSv9_g1	gi|116509575|gb|EAU92470.1| hypothetical protein CC1G_00689 [Coprinopsis cinerea okayama7#130]	1e-28	Thioredoxin Aspergillus oryzae	8e-25	Y	213
	Contig18069_AUGUSTUSv9_g1	gnl|jgiPH|136604 jgi|Phchr1|136604|e_gww2.7.360.1 [Phanerochaete chrysosporium]	2e-56	Disulfide-isomerase, putative Cryptococcus neoformans	4e-48	N	213
	Contig16462_AUGUSTUSv9_g1	gnl|jgiPH|1845 jgi|Phchr1|1845|fgenesh1_pg.C_scaffold_2000823 [Phanerochaete chrysosporium]	2e-21	Thioredoxin domain containing 5 Danio rerio	5e-10	N	213
	Contig16301_AUGUSTUSv9_g1	gnl|jgiPH|136604 jgi|Phchr1|136604|e_gww2.7.360.1 [Phanerochaete chrysosporium]	2e-28	Disulfide-isomerase, putative Cryptococcus neoformans	2e-27	N	213
	Contig11078_AUGUSTUSv9_g1	gi|116509931|gb|EAU92826.1| predicted protein [Coprinopsis cinerea okayama7#130]	2e-45	Peptide-N(4)-(N-acetyl-beta-glucosaminyl)asparagine amidase Caenorhabditis elegans	2e-23	N	213
Thioreoxin reductase (EC - 1.8.1.9)	Contig8614_AUGUSTUSv9_g1	gi|116502946|gb|EAU85841.1| hypothetical protein CC1G_05058 [Coprinopsis cinerea okayama7#130]	3e-99	Thioredoxin reductase Yarrowia lipolytica	6e-80	N	_
Tyrosinase (EC - 1.14.18.1)	CP02-S2-032-338-E10-UE.F_Genezilla_v6x_g1	gi|46115918|ref|XP_383977.1| hypothetical protein FG03801.1 [Gibberella zeae PH-1]	3e-08	Unclassified	1	N	201
	Contig2197_AUGUSTUSv9_g1	gi|27924026|gb|AAO27751.1| monooxygenase [Fusarium sporotrichioides]	2e-14	Monooxygenase Fusarium sporotrichioides	8e-15	N	201
	Contig16531_SNAPv2_g1	gi|16580723|dbj|BAB71735.1| tyrosinase [Lentinula edodes]	1e-99	Tyrosinase Lentinula edodes	1e-101	Y	201
	Contig15537_AUGUSTUSv9_g1	gi|164639428|gb|EDR03699.1| tyrosinase [Laccaria bicolor S238N-H82]	2e-56	Monooxygenase Fusarium sporotrichioides	6e-34	N	201
	Contig11272_AUGUSTUSv9_g1	gi|46115378|ref|XP_383707.1| hypothetical protein FG03531.1 [Gibberella zeae PH-1]	5e-37	Monooxygenase Gibberella zeae	3e-37	N	201
	Contig1024_SNAPv2_g1	gi|116500800|gb|EAU83695.1| hypothetical protein CC1G_05599 [Coprinopsis cinerea okayama7#130]	1e-41	Predicted protein Aspergillus oryzae	2e-22	N	201
	Contig9666_BLASTMODELSv1_g1	gi|116205217|ref|XP_001228419.1| hypothetical protein CHGG_10492 [Chaetomium globosum CBS 148.51]	3e-13	Unassigned protein	1	N	201
	CP02-S2-037-171-F10-EM.F_BLASTMODELSv1_g1	gi|116500800|gb|EAU83695.1| hypothetical protein CC1G_05599 [Coprinopsis cinerea okayama7#130]	5e-29	Predicted protein Aspergillus oryzae	2e-19	N	201
	Contig1744_AUGUSTUSv9_g1	No hits found	1	Unclassified	1	N	_
Pherormone receptors
	Contig5948_AUGUSTUSv9_g1	gi|37626052|gb|AAQ96348.1| pheromone receptor Rcb3 B45 [Coprinopsis cinerea]	5e-62	RCB1 Pholiota nameko	3e-62	N	222
	Contig15640_AUGUSTUSv9_g1	gi|116504497|gb|EAU87392.1| hypothetical protein CC1G_02151 [Coprinopsis cinerea okayama7#130]	4e-92	Pheromone receptor Rcb3 B45 Coprinopsis cinerea	2e-88	N	222
	Contig14531_AUGUSTUSv9_g1	gi|3451049|emb|CAA71963.1| pheromone receptor [Coprinopsis cinerea]	2e-67	Pheromone receptor Coprinopsis cinerea	3e-67	N	222
	Contig16294_BLASTMODELSv1_g1	gi|116504497|gb|EAU87392.1| hypothetical protein CC1G_02151 [Coprinopsis cinerea okayama7#130]	1e-43	Pheromone receptor Coprinopsis cinerea	9e-42	N	222
	Contig1742_BLASTMODELSv1_g1	gi|6014610|gb|AAF01420.1|AF186385_1 Rcb3.42 [Coprinus cinereus]	2e-25	Rcb3.42 Coprinopsis cinerea	9e-26	N	222
	CP02-S2-032-503-E04-UC.F_BLASTMODELSv1_g1	gi|4973427|gb|AAD35087.1|AF148501_1 B beta2 mating-type pheromone receptor; Bbr2 [Schizophyllum commune]	5e-23	B beta2 mating-type pheromone receptor Schizophyllum commune	2e-23	N	222
	CP02-S2-041-311-F08-EM.F_BLASTMODELSv1_g1	gi|27549457|gb|AAO17255.1| pheromone receptor [Coprinopsis cinerea]	8e-19	Pheromone receptor Coprinopsis cinerea	3e-19	N	222
Phytohormones biosynthesis
Gibberellin-like
P450s (putative GA oxidases)	Contig15597_Genezilla_v6x_g1	gnl|jgiPH|130797 jgi|Phchr1|130797|e_gwh2.15.68.1 [Phanerochaete chrysosporium]	3e-84	Cytochrome P450 Trametes versicolor	8e-80	N	28	P450-3 (Y15279) (GA-13 oxidase)	3e-30
								P450-1 (Y15277) (GA14 sintase)	2e-33
								P450-2 (Y15278) (GA 20 oxidase)	1e-32
								P450-4 (Y17243) (ent-caureno oxidase)	5e-45
CPS/KS	Contig15446_Genezilla_v6x_g1	gi|119494777|ref|XP_001264196.1| conserved hypothetical protein [Neosartorya fischeri NRRL 181]	1e-33	Predicted protein Aspergillus oryzae	2e-30	N	_
	Contig8670_SNAPv2_g1	gi|119494777|ref|XP_001264196.1| conserved hypothetical protein [Neosartorya fischeri NRRL 181]	2e-16	Aphidicolan-16b-ol synthase Phoma betae	2e-14	N	_
GA4 desaturase	Contig13951_SNAPv2_g1	gi|116504125|gb|EAU87020.1| hypothetical protein CC1G_08491 [Coprinopsis cinerea okayama7#130]	4e-78	Bll6449 protein Bradyrhizobium japonicum	2e-49	N	309	des - GA-4 desaturase	3e-13
GGPPS	Contig15987_SNAPv2_g1	gnl|jgiPH|137936 jgi|Phchr1|137936|e_gww2.4.440.1 [Phanerochaete chrysosporium]	6e-29	Farnesyltranstransferase	7e-24	N	460
	Contig14680_AUGUSTUSv9_g1	gi|164635285|gb|EDQ99594.1| predicted protein [Laccaria bicolor S238N-H82]	1e-103	Farnesyltranstransferase	9e-85	N	460
IAA (Auxin)-like
Nitrilase	Contig17274_SNAPv2_g3	gnl|jgiPH|135021 jgi|Phchr1|135021|e_gww2.11.435.1 [Phanerochaete chrysosporium]	1e-19	Nitrilase Zymomonas mobilis	2e-17	N	0
	Contig14704_AUGUSTUSv9_g1	gi|83773606|dbj|BAE63733.1| unnamed protein product [Aspergillus oryzae]	2e-27	Predicted amidohydrolase Aspergillus oryzae	1e-27	Y	890
	Contig5494_AUGUSTUSv9_g1	gi|83773606|dbj|BAE63733.1| unnamed protein product [Aspergillus oryzae]	5e-37	Predicted amidohydrolase Aspergillus oryzae	3e-37	N	890
Aromatic-L-amino-acid (tryptophan) decarboxylase	Contig14163_SNAPv2_g1	gi|164644640|gb|EDR08889.1| predicted protein [Laccaria bicolor S238N-H82]	2e-56	Aromatic-L-amino-acid decarboxylase, Cryptococcus neoformans	3e-36	N	_
Copper amine oxidase	Contig8076_AUGUSTUSv9_g1	gnl|jgiPH|4526 jgi|Phchr1|4526|fgenesh1_pg.C_scaffold_7000339 [Phanerochaete chrysosporium]	2e-69	Similar to Membrane copper amine oxidase (Vascular adhesion protein-1) (VAP-1) (HPAO) Canis familiaris	3e-18	N	675
	Contig12248_AUGUSTUSv9_g1	gi|116499759|gb|EAU82654.1| hypothetical protein CC1G_07936 [Coprinopsis cinerea okayama7#130]	1e-106	Lysyl oxidase Pichia pastoris	4e-52	N	780
Acetaldehyde dehydrogenase (Indole acetaldehyde oxidase)	Contig11914_SNAPv2_g1	gi|164635104|gb|EDQ99417.1| aldehyde dehydrogenase [Laccaria bicolor S238N-H82]	2e-46	Acetaldehyde dehydrogenase - Cordyceps ophioglossoides	2e-40	N	96
Effector/ Elicitor/ Pathogenicity associated proteins
NEPs	Contig17914_SNAPv2_g2	gi|139152447|gb|ABO77125.1| necrosis- and ethylene-inducing protein 3 [Moniliophthora perniciosa]	1e-94	25 kDa protein elicitor Pythium aphanidermatum	7e-17	N	504
	Contig17914_AUGUSTUSv9_g1	gi|130774498|gb|ABO32369.1| necrosis- and ethylene-inducing protein [Moniliophthora perniciosa]	1e-95	Necrosis-inducing peptide Phytophthora sojae	2e-41	N	504
	Contig17612_SNAPv2_g2	gi|130774498|gb|ABO32369.1| necrosis- and ethylene-inducing protein [Moniliophthora perniciosa]	1e-119	Necrosis-inducing protein NPP1 Phytophthora parasitica	2e-40	N	504
	Contig970_BLASTMODELSv1_g1	gi|130774498|gb|ABO32369.1| necrosis- and ethylene-inducing protein [Moniliophthora perniciosa]	9e-22	Unassigned protein	1	N	504
Cerato platanin	Contig5913_AUGUSTUSv9_g1	gi|37003431|gb|AAQ87930.1| Asp f 13-like protein [Cochliobolus lunatus]	2e-20	Asp f 13-like protein Cochliobolus lunatus	8e-21	Y	194
	Contig462_AUGUSTUSv9_g1	gi|116499073|gb|EAU81968.1| hypothetical protein CC1G_09154 [Coprinopsis cinerea okayama7#130]	9e-17	CS-Ag from C. immitis is a heat-stable precursor Aspergillus niger	1e-13	Y	194
	Contig17881_AUGUSTUSv9_g1	gi|116499073|gb|EAU81968.1| hypothetical protein CC1G_09154 [Coprinopsis cinerea okayama7#130]	4e-17	CS-Ag from C. immitis is a heat-stable precursor Aspergillus niger	4e-16	N	194
	Contig17644_AUGUSTUSv9_g1	No hits found	1	Unclassified	1	N	194
	Contig15269_Genezilla_v6x_g1	gi|47156030|gb|AAT11911.1| immunomodulatory protein [Antrodia camphorata]	1e-14	Immunomodulatory protein Taiwanofungus camphoratus	4e-15	N	194
	Contig14669_AUGUSTUSv9_g1	gi|116499074|gb|EAU81969.1| hypothetical protein CC1G_09155 [Coprinopsis cinerea okayama7#130]	5e-29	Predicted protein Aspergillus oryzae	2e-28	Y	194
	Contig12554_SNAPv2_g1	No hits found	1	Unclassified	1	Y	194
	Contig10171_SNAPv2_g1	No hits found	1	Unclassified	1	Y	194
Deuterolysin (3.4.24.20)	Contig6803_AUGUSTUSv9_g1	gi|116499762|gb|EAU82657.1| predicted protein [Coprinopsis cinerea okayama7#130]	1e-20	Peptidyl-Lys metalloendopeptidase precursor Grifola frondosa	3e-11	N	283
	Contig17553_Genezilla_v6x_g3	gi|116499762|gb|EAU82657.1| predicted protein [Coprinopsis cinerea okayama7#130]	7e-17	Unassigned protein	7e-17	N	283
	Contig15766_SNAPv2_g1	gi|152002446|dbj|BAF73477.1| peptidyl-Lys metalloendopeptidase [Chlorophyllum molybdites]	5e-44	Peptidyl-Lys metalloendopeptidase precursor Grifola frondosa	1e-40	N	283
	Contig13507_AUGUSTUSv9_g1	gi|116499762|gb|EAU82657.1| predicted protein [Coprinopsis cinerea okayama7#130]	1e-26	Metalloproteinase 6 Coccidioides posadasii	2e-21	N	283
	Contig1088_SNAPv2_g1	gi|116499762|gb|EAU82657.1| predicted protein [Coprinopsis cinerea okayama7#130]	1e-11	Unassigned protein	1	N	283
	Contig10041_AUGUSTUSv9_g1	gi|116499762|gb|EAU82657.1| predicted protein [Coprinopsis cinerea okayama7#130]	2e-23	Peptidyl-Lys metalloendopeptidase precursor Grifola frondosa	3e-11	N	283
	Contig9704_AUGUSTUSv9_g1	gi|116499788|gb|EAU82683.1| predicted protein [Coprinopsis cinerea okayama7#130]	3e-29	Unassigned protein	3e-29	N	176
	Contig16842_AUGUSTUSv9_g1	gi|116499788|gb|EAU82683.1| predicted protein [Coprinopsis cinerea okayama7#130]	1e-34	Penicillolysin/deuterolysin metalloprotease, putative Aspergillus fumigatus	2e-11	N	176
	Contig14591_AUGUSTUSv9_g1	gi|116499788|gb|EAU82683.1| predicted protein [Coprinopsis cinerea okayama7#130]	3e-20	Peptidase_M35 domain containing protein	7e-13	N	176
	Contig14231_AUGUSTUSv9_g1	No hits found	1	Unclassified	1	N	176
	Contig12928_AUGUSTUSv9_g1	gi|116499762|gb|EAU82657.1| predicted protein [Coprinopsis cinerea okayama7#130]	4e-13	Unassigned protein	4e-13	N	176
	Contig12517_AUGUSTUSv9_g1	gi|116499788|gb|EAU82683.1| predicted protein [Coprinopsis cinerea okayama7#130]	2e-27	Penicillolysin precursor Penicillium citrinum	2e-17	N	176
	Contig11787_Genezilla_v6x_g2	gi|116499762|gb|EAU82657.1| predicted protein [Coprinopsis cinerea okayama7#130]	3e-08	Unclassified	1	N	176
	Contig1052_Genezilla_v6x_g1	gi|116499788|gb|EAU82683.1| predicted protein [Coprinopsis cinerea okayama7#130]	2e-17	Unassigned protein	2e-17	N	176
Aegerolysin	Contig9650_Genezilla_v6x_g2	gi|18033194|gb|AAL57035.1| PriA [Pleurotus ostreatus]	2e-20	PriA Pleurotus ostreatus PriA	9e-21	Y	252
	Contig8420_AUGUSTUSv9_g1	gi|18033194|gb|AAL57035.1| PriA [Pleurotus ostreatus]	2e-29	PriA Pleurotus ostreatus PriA	1e-30	Y	252
	Contig16731_AUGUSTUSv9_g1	gi|2853291|gb|AAC02265.1| Aa-Pri1 [Agrocybe aegerita]	4e-56	Aegerolysin Aa-Pri1 precursor Agrocybe aegerita	2e-56	Y	252
	Contig14437_Genezilla_v6x_g1	gi|18033194|gb|AAL57035.1| PriA [Pleurotus ostreatus]	4e-06	Unclassified	1	Y	252
	Contig13432_Genezilla_v6x_g1	gi|18033194|gb|AAL57035.1| PriA [Pleurotus ostreatus]	5e-42	PriA Pleurotus ostreatus PriA	2e-42	Y	252
	Contig13077_AUGUSTUSv9_g1	gi|2853291|gb|AAC02265.1| Aa-Pri1 [Agrocybe aegerita]	8e-29	Aegerolysin Aa-Pri1 precursor Agrocybe aegerita	3e-29	Y	252
	Contig16857_SNAPv2_g2	gi|2920|emb|CAA43289.1| priA [Lentinula edodes]	5e-20	Protein priA precursor Lentinula edodes	2e-20	N	0
Carboxylesterases/ lipases	CP02-S3-041-668-H08-UE.F_Genezilla_v6x_g1	gi|164651871|gb|EDR16111.1| extracellular triacylglycerol lipase precursor [Laccaria bicolor S238N-H82]	1e-30	Acetylcholinesterase/Butyrylcholinesterase Aspergillus oryzae	1e-21	N	15
	CP02-S3-036-561-G05-UC.F_AUGUSTUSv9_g1	gi|154301322|ref|XP_001551074.1| hypothetical protein BC1G_10331 [Botryotinia fuckeliana B05.10]	7e-30	Acetylcholinesterase/Butyrylcholinesterase Aspergillus oryzae	4e-28	N	15
	CP02-S2-038-267-D01-EM.F_AUGUSTUSv9_g1	gi|164637700|gb|EDR01983.1| predicted protein [Laccaria bicolor S238N-H82]	2e-55	Acetylcholinesterase/Butyrylcholinesterase Aspergillus oryzae	2e-24	N	15
	CP02-S2-038-235-B04-EM.F_SNAPv2_g1	gi|46115518|ref|XP_383777.1| hypothetical protein FG03601.1 [Gibberella zeae PH-1]	6e-08	COesterase multi-domain protein	1e-14	N	15
	CP02-S2-021-247-G01-UC.F_Genezilla_v6x_g1	gnl|jgiPH|3761 jgi|Phchr1|3761|fgenesh1_pg.C_scaffold_5000323 [Phanerochaete chrysosporium]	4e-08	Unclassified	1	N	15
	CP02-S2-000-197-F07-UE.F_Genezilla_v6x_g1	gi|154304491|ref|XP_001552650.1| hypothetical protein BC1G_09121 [Botryotinia fuckeliana B05.10]	3e-14	Unassigned protein	3e-14	N	15
	Contig12282_CURATEDMODELSv1_g1	gi|164640512|gb|EDR04777.1| extracellular triacylglycerol lipase precursor [Laccaria bicolor S238N-H82]	8e-21	Similar to sp|P32948 Candida rugosa Lipase 4 Debaryomyces hansenii	2e-13	N	15
	Contig7375_Genezilla_v6x_g1	gi|145253344|ref|XP_001398185.1| hypothetical protein An16g08870 [Aspergillus niger]	2e-19	Catalytic activity: Triacylglycerol + H(2)O <=> diacylglycerol + a fatty acid anion Aspergillus niger	5e-20	N	15
	Contig7316_Genezilla_v6x_g1	gi|164640512|gb|EDR04777.1| extracellular triacylglycerol lipase precursor [Laccaria bicolor S238N-H82]	2e-39	Extracellular lipase, putative Aspergillus clavatus	5e-20	N	15
	Contig7258_AUGUSTUSv9_g1	gi|116509113|gb|EAU92008.1| hypothetical protein CC1G_05995 [Coprinopsis cinerea okayama7#130]	2e-44	Similarity to BAA-BEST1 from Hordeum sp. patent WO9902703-A1. precursor Aspergillus niger	2e-21	N	15
	Contig625_Genezilla_v6x_g1	gi|116506458|gb|EAU89353.1| hypothetical protein CC1G_03618 [Coprinopsis cinerea okayama7#130]	2e-10	COesterase multi-domain protein	1e-13	N	15
	Contig5829_Genezilla_v6x_g1	No hits found	1	Unclassified	1	Y	15
	Contig5383_Genezilla_v6x_g1	gi|116506455|gb|EAU89350.1| hypothetical protein CC1G_03615 [Coprinopsis cinerea okayama7#130]	5e-28	Lipase 4 precursor Candida rugosa	4e-17	N	15
	Contig3824_SNAPv2_g1	gi|164640512|gb|EDR04777.1| extracellular triacylglycerol lipase precursor [Laccaria bicolor S238N-H82]	4e-37	Putative carboxylesterase Nocardia farcinica	5e-14	N	15
	Contig3262_SNAPv2_g1	gi|145235633|ref|XP_001390465.1| hypothetical protein An03g05860 [Aspergillus niger]	3e-20	Carboxylesterase type B Aspergillus oryzae	6e-18	N	15
	Contig3227_AUGUSTUSv9_g1	gi|116505834|gb|EAU88729.1| hypothetical protein CC1G_01102 [Coprinopsis cinerea okayama7#130]	6e-53	Carboxylesterase Bacillus licheniformis	4e-16	N	15
	Contig17949_AUGUSTUSv9_g1	gi|116502352|gb|EAU85247.1| hypothetical protein CC1G_10033 [Coprinopsis cinerea okayama7#130]	1e-105	Catalytic activity: Triacylglycerol + H2O = Diacylglycerol + a Carboxylate precursor Aspergillus niger	5e-39	N	15
	Contig17626_AUGUSTUSv9_g1	gnl|jgiPH|7398 jgi|Phchr1|7398|fgenesh1_pg.C_scaffold_13000186 [Phanerochaete chrysosporium]	1e-145	Extracellular lipase, putative Aspergillus clavatus	1e-47	N	15
	Contig17508_SNAPv2_g1	gi|164651871|gb|EDR16111.1| extracellular triacylglycerol lipase precursor [Laccaria bicolor S238N-H82]	2e-50	Extracellular lipase, putative Aspergillus fumigatus	8e-19	N	15
	Contig16096_AUGUSTUSv9_g1	gi|119191482|ref|XP_001246347.1| hypothetical protein CIMG_00118 [Coccidioides immitis RS]	1e-104	Catalytic activity: Triacylglycerol + H2O = Diacylglycerol + a Carboxylate Aspergillus niger	6e-45	N	15
	Contig15839_AUGUSTUSv9_g1	gi|154304491|ref|XP_001552650.1| hypothetical protein BC1G_09121 [Botryotinia fuckeliana B05.10]	6e-97	Catalytic activity: Triacylglycerol + H2O = Diacylglycerol + a Carboxylate Aspergillus niger	4e-59	N	15
	Contig15791_SNAPv2_g2	gnl|jgiPH|3761 jgi|Phchr1|3761|fgenesh1_pg.C_scaffold_5000323 [Phanerochaete chrysosporium]	7e-55	Vacuolar triacylglycerol lipase Magnaporthe grisea	2e-14	N	15
	Contig15551_AUGUSTUSv9_g1	gi|164649012|gb|EDR13254.1| carotenoid ester lipase precursor [Laccaria bicolor S238N-H82]	4e-85	Acetylcholinesterase/Butyrylcholinesterase Aspergillus oryzae	3e-59	Y	15
	Contig14970_AUGUSTUSv9_g1	gi|164651871|gb|EDR16111.1| extracellular triacylglycerol lipase precursor [Laccaria bicolor S238N-H82]	5e-66	Carboxylesterase type B Aspergillus oryzae	2e-36	N	15
	Contig1454_SNAPv2_g1	gi|164651871|gb|EDR16111.1| extracellular triacylglycerol lipase precursor [Laccaria bicolor S238N-H82]	4e-13	extracellular triacylglycerol lipase precursor Laccaria bicolor S238N-H82	4e-13	N	15
	Contig14068_Genezilla_v6x_g1	gi|164651871|gb|EDR16111.1| extracellular triacylglycerol lipase precursor [Laccaria bicolor S238N-H82]	2e-47	Extracellular lipase, putative Aspergillus fumigatus	4e-35	N	15
	Contig13967_AUGUSTUSv9_g1	gi|115443518|ref|XP_001218566.1| cholinesterase [Aspergillus terreus NIH2624]	1e-25	Carboxylesterase, putative Aspergillus fumigatus	1e-24	N	15
	Contig13639_Genezilla_v6x_g1	gi|164646328|gb|EDR10574.1| predicted protein [Laccaria bicolor S238N-H82]	1e-33	Catalytic activity: Triacylglycerol + H(2)O <=> diacylglycerol + a fatty acid anion. precursor Aspergillus niger	3e-23	Y	15
	Contig15105_CURATEDMODELSv1_g1	gi|164640512|gb|EDR04777.1| extracellular triacylglycerol lipase precursor [Laccaria bicolor S238N-H82]	2e-37	Acetylcholinesterase/Butyrylcholinesterase Aspergillus oryzae	5e-20	N	15
	Contig12690_AUGUSTUSv9_g1	gi|116506278|gb|EAU89173.1| hypothetical protein CC1G_08580 [Coprinopsis cinerea okayama7#130]	4e-20	Bll4001 protein Bradyrhizobium japonicum	9e-17	N	15
	Contig12499_AUGUSTUSv9_g1	gi|164651871|gb|EDR16111.1| extracellular triacylglycerol lipase precursor [Laccaria bicolor S238N-H82]	3e-84	Lipase 1 precursor - Geotrichum fermentans	3e-45	N	15
	Contig11830_Genezilla_v6x_g1	gi|55466915|emb|CAH17527.1| carotenoid ester lipase precursor [Pleurotus sapidus]	3e-46	Lipase 5 precursor - Candida rugosa	2e-26	N	15
	Contig11750_AUGUSTUSv9_g1	gnl|jgiPH|7398 jgi|Phchr1|7398|fgenesh1_pg.C_scaffold_13000186 [Phanerochaete chrysosporium]	2e-33	Carboxylesterase type B Aspergillus oryzae	1e-18	N	15
	Contig10275_AUGUSTUSv9_g1	gi|119191482|ref|XP_001246347.1| hypothetical protein CIMG_00118 [Coccidioides immitis RS]	4e-19	Catalytic activity: Triacylglycerol + H2O = Diacylglycerol + a Carboxylate Aspergillus niger	1e-17	N	15
	Contig11409_BLASTMODELSv1_g1	gi|83764442|dbj|BAE54586.1| unnamed protein product [Aspergillus oryzae]	2e-46	Carboxylesterase and related proteins Aspergillus oryzae	1e-46	N	15
	Contig12245_BLASTMODELSv1_g1	gi|70982572|ref|XP_746814.1| extracellular lipase, putative [Aspergillus fumigatus Af293]	8e-40	Extracellular lipase, putative Aspergillus fumigatus	3e-40	N	15
	Contig15985_BLASTMODELSv1_g1	gi|164639831|gb|EDR04100.1| predicted protein [Laccaria bicolor S238N-H82]	3e-15	Unassigned protein	3e-15	N	15
	Contig2096_BLASTMODELSv1_g1	gi|116506454|gb|EAU89349.1| hypothetical protein CC1G_03614 [Coprinopsis cinerea okayama7#130]	1e-18	Unassigned protein	1	N	15
	Contig4761_BLASTMODELSv1_g1	gi|116506454|gb|EAU89349.1| hypothetical protein CC1G_03614 [Coprinopsis cinerea okayama7#130]	6e-11	Unassigned protein	6e-11	N	15
	CP02-S2-000-042-D05-EM.R_BLASTMODELSv1_g1	gi|119191482|ref|XP_001246347.1| hypothetical protein CIMG_00118 [Coccidioides immitis RS]	6e-21	Unassigned protein	2e-21	N	15
	CP02-S2-000-037-F05-UC.F_BLASTMODELSv1_g1	gi|119191482|ref|XP_001246347.1| hypothetical protein CIMG_00118 [Coccidioides immitis RS]	7e-07	Unclassified	1	N	15
	CP02-S2-041-320-H04-EM.F_AUGUSTUSv9_g1	gi|116506455|gb|EAU89350.1| hypothetical protein CC1G_03615 [Coprinopsis cinerea okayama7#130]	3e-32	COesterase multi-domain protein	1e-10	N	54
	Contig7692_Genezilla_v6x_g3	gi|116506454|gb|EAU89349.1| hypothetical protein CC1G_03614 [Coprinopsis cinerea okayama7#130]	5e-12	Unassigned protein	5e-12	N	54
	Contig7633_SNAPv2_g1	gi|164651871|gb|EDR16111.1| extracellular triacylglycerol lipase precursor [Laccaria bicolor S238N-H82]	6e-27	Catalytic activity: diacylglycerol + H2O = monoacylglycerol + a carboxylate Aspergillus niger	7e-12	N	54
	Contig5012_SNAPv2_g1	gi|164640512|gb|EDR04777.1| extracellular triacylglycerol lipase precursor [Laccaria bicolor S238N-H82]	3e-19	Unassigned protein	1	N	54
	Contig4719_SNAPv2_g1	gi|116506455|gb|EAU89350.1| hypothetical protein CC1G_03615 [Coprinopsis cinerea okayama7#130]	2e-09	Unclassified	1	N	54
	Contig2374_SNAPv2_g1	gi|116506454|gb|EAU89349.1| hypothetical protein CC1G_03614 [Coprinopsis cinerea okayama7#130]	3e-11	Unassigned protein	3e-11	N	54
	Contig2247_SNAPv2_g1	gi|164649012|gb|EDR13254.1| carotenoid ester lipase precursor [Laccaria bicolor S238N-H82]	1e-50	Lipase 3 precursor Candida rugosa	5e-26	Y	54
	Contig17894_SNAPv2_g2	gi|116506454|gb|EAU89349.1| hypothetical protein CC1G_03614 [Coprinopsis cinerea okayama7#130]	4e-09	Unclassified	1	N	54
	Contig15517_AUGUSTUSv9_g1	gi|116506278|gb|EAU89173.1| hypothetical protein CC1G_08580 [Coprinopsis cinerea okayama7#130]	2e-42	Triacylglycerol lipase (LipA), Aspergillus fumigatus	3e-11	Y	54
	Contig1517_AUGUSTUSv9_g1	gi|164640512|gb|EDR04777.1| extracellular triacylglycerol lipase precursor [Laccaria bicolor S238N-H82]	1e-15	Unassigned protein	1	N	54
	Contig14188_Genezilla_v6x_g2	gi|116506455|gb|EAU89350.1| hypothetical protein CC1G_03615 [Coprinopsis cinerea okayama7#130]	7e-23	Unassigned protein	1	N	54
	Contig13092_Genezilla_v6x_g1	gi|116506454|gb|EAU89349.1| hypothetical protein CC1G_03614 [Coprinopsis cinerea okayama7#130]	3e-19	Unassigned protein	1	N	54
	Contig12569_AUGUSTUSv9_g1	gi|164640512|gb|EDR04777.1| extracellular triacylglycerol lipase precursor [Laccaria bicolor S238N-H82]	8e-64	Lipase 1 precursor - Geotrichum fermentans	8e-23	N	54
	Contig12295_AUGUSTUSv9_g1	gi|164640512|gb|EDR04777.1| extracellular triacylglycerol lipase precursor [Laccaria bicolor S238N-H82]	2e-53	Lipase 1 precursor - Geotrichum fermentans	4e-17	N	54
	Contig11602_AUGUSTUSv9_g1	gi|116506455|gb|EAU89350.1| hypothetical protein CC1G_03615 [Coprinopsis cinerea okayama7#130]	7e-38	Triacylglycerol lipase (LipA), putative Aspergillus fumigatus	2e-11	N	54
	Contig10382_AUGUSTUSv9_g1	gi|164640512|gb|EDR04777.1| extracellular triacylglycerol lipase precursor [Laccaria bicolor S238N-H82]	7e-38	extracellular triacylglycerol lipase precursor - Laccaria bicolor S238N-H82	7e-38	N	54
	CP02-S3-000-104-G05-UC.F_BLASTMODELSv1_g1	No hits found	1	Unclassified	1	N	54
Salicylate hydroxilase	Contig7068_AUGUSTUSv9_g1	gi|164640699|gb|EDR04963.1| predicted protein [Laccaria bicolor S238N-H82]	9e-12	Unassigned protein	2e-11	N	216
	Contig4493_SNAPv2_g1	gi|71023769|ref|XP_762114.1| hypothetical protein UM05967.1 [Ustilago maydis 521]	1e-47	Catalytic activity: salicylate + NADH + O2 = catechol + NAD+ + H2O + CO2 Aspergillus niger	1e-35	N	216
	Contig17900_Genezilla_v6x_g3	No hits found	1	Unclassified	1	N	216
	Contig17900_SNAPv2_g1	gi|116509403|gb|EAU92298.1| hypothetical protein CC1G_00517 [Coprinopsis cinerea okayama7#130]	4e-66	Salicylate hydroxylase Pseudomonas putida	8e-37	N	216
	Contig16976_CURATEDMODELSv1_g1	gi|58259299|ref|XP_567062.1| hypothetical protein [Cryptococcus neoformans var. neoformans JEC21]	2e-82	Monooxygenase, putative Aspergillus fumigatus	4e-74	N	216
	Contig15671_AUGUSTUSv9_g1	gi|116509403|gb|EAU92298.1| hypothetical protein CC1G_00517 [Coprinopsis cinerea okayama7#130]	1e-42	Salicylate hydroxylase, putative Aspergillus clavatus	5e-26	N	216
	Contig1075_Genezilla_v6x_g1	No hits found	1	Unclassified	1	N	216
	CP02-S2-039-549-D12-UC.F_SNAPv2_g1	gi|164639739|gb|EDR04008.1| predicted protein [Laccaria bicolor S238N-H82]	2e-11	Unassigned protein	2e-11	N	465
	Contig3386_SNAPv2_g1	No hits found	1	Unclassified	1	N	465
	Contig16485_AUGUSTUSv9_g2	gi|164643629|gb|EDR07881.1| predicted protein [Laccaria bicolor S238N-H82]	1e-50	Catalytic activity: salicylate + NADH + O(2) <=> catechol + NAD(+) + H(2)O + CO(2) Aspergillus niger	1e-37	N	465
	Contig16572_BLASTMODELSv1_g1	gi|164636724|gb|EDR01017.1| predicted protein [Laccaria bicolor S238N-H82]	6e-31	Catalytic activity: salicylate + NADH + O(2) <=> catechol + NAD(+) + H(2)O + CO(2) Aspergillus niger	8e-14	N	465
	Contig3661_AUGUSTUSv9_g1	gi|164643119|gb|EDR07372.1| predicted protein [Laccaria bicolor S238N-H82]	7e-35	Salicylate 1-hydroxylase Pseudomonas sp. MT1	9e-22	N	468
	Contig18009_AUGUSTUSv9_g1	gi|164643119|gb|EDR07372.1| predicted protein [Laccaria bicolor S238N-H82]	1e-58	4-aminobenzoate hydroxylase Agaricus bisporus	1e-20	N	468
	Contig14976_Genezilla_v6x_g1	gi|164643119|gb|EDR07372.1| predicted protein [Laccaria bicolor S238N-H82]	1e-65	Salicylate 1-hydroxylase Pseudomonas sp. MT1	1e-25	N	468
	Contig11316_Genezilla_v6x_g1	gi|116504233|gb|EAU87128.1| hypothetical protein CC1G_05817 [Coprinopsis cinerea okayama7#130]	1e-19	4-aminobenzoate hydroxylase Agaricus bisporus	1e-12	N	468
	Contig17345_Genezilla_v6x_g2	gi|145237152|ref|XP_001391223.1| hypothetical protein An07g01350 [Aspergillus niger]	3e-33	NahW of P. stutzeri is involved in naphthalene and salicylate metabolism Aspergillus niger	2e-33	N	1290
	Contig12083_AUGUSTUSv9_g1	gi|116197465|ref|XP_001224544.1| hypothetical protein CHGG_06888 [Chaetomium globosum CBS 148.51]	1e-38	NahW of P. stutzeri is involved in naphthalene and salicylate metabolism Aspergillus niger	5e-35	N	1290
PR-1	CP02-S3-038-512-D01-UE.F_Genezilla_v6x_g1	gi|116509998|gb|EAU92893.1| hypothetical protein CC1G_03680 [Coprinopsis cinerea okayama7#130]	1e-10	Unassigned protein	1e-10	N	171
	Contig9376_Genezilla_v6x_g1	gi|164635294|gb|EDQ99603.1| predicted protein [Laccaria bicolor S238N-H82]	3e-15	predicted extracellular protein Chlamydomonas reinhardtii	1e-11	N	171
	Contig4542_Genezilla_v6x_g1	gi|164650822|gb|EDR15062.1| predicted protein [Laccaria bicolor S238N-H82]	4e-47	Protein PRY1 precursor Saccharomyces cerevisiae	7e-23	Y	171
	Contig3710_AUGUSTUSv9_g1	gi|3702665|emb|CAA07474.1| pathogenisis-related protein 1.2 [Triticum aestivum]	2e-08	SCP domain containing protein	2e-12	N	171
	Contig3593_AUGUSTUSv9_g1	gi|164648062|gb|EDR12305.1| predicted protein [Laccaria bicolor S238N-H82]	5e-37	Similar to sp|P47032 Saccharomyces cerevisiae YJL079c PRY1 Candida glabrata	3e-14	Y	171
	Contig2705_AUGUSTUSv9_g1	gi|164635294|gb|EDQ99603.1| predicted protein [Laccaria bicolor S238N-H82]	2e-23	Similar to sp|P47032 Saccharomyces cerevisiae YJL079c PRY1 Candida glabrata	2e-12	N	171
	CP02-S1-000-025-C03-UC.F_BLASTMODELSv1_g1	gi|164648062|gb|EDR12305.1| predicted protein [Laccaria bicolor S238N-H82]	3e-10	SCP domain containing protein	2e-11	N	171
	Contig7122_BLASTMODELSv1_g1	gi|164635295|gb|EDQ99604.1| predicted protein [Laccaria bicolor S238N-H82]	2e-37	Similar to sp|P47032 Saccharomyces cerevisiae YJL079c PRY1 Candida glabrata	8e-24	N	171
Thaumatin (PR-5)	CP02-S2-000-114-C09-CL.G_AUGUSTUSv9_g1	gi|164646088|gb|EDR10334.1| thaumatin-like protein [Laccaria bicolor S238N-H82]	5e-20	Unassigned protein	1	Y	142
	Contig17994_CURATEDMODELSv1_g2	gi|164646088|gb|EDR10334.1| thaumatin-like protein [Laccaria bicolor S238N-H82]	6e-21	Thaumatin-like protein Lentinula edodes	3e-19	N	142
	Contig7892_Genezilla_v6x_g1	gi|116501202|gb|EAU84097.1| predicted protein [Coprinopsis cinerea okayama7#130]	8e-71	Thaumatin-like protein Lentinula edodes	3e-61	N	142
	Contig7598_Genezilla_v6x_g1	gi|164646087|gb|EDR10333.1| thaumatin-like protein [Laccaria bicolor S238N-H82]	3e-72	Thaumatin-like protein Lentinula edodes	1e-64	N	142
	Contig578_Genezilla_v6x_g1	gnl|jgiPH|3280 jgi|Phchr1|3280|fgenesh1_pg.C_scaffold_4000539 [Phanerochaete chrysosporium]	6e-18	Thaumatin-like protein Lentinula edodes	3e-18	N	142
	Contig17058_AUGUSTUSv9_g1	gi|116501202|gb|EAU84097.1| predicted protein [Coprinopsis cinerea okayama7#130]	3e-78	Thaumatin-like protein Lentinula edodes	3e-73	N	142
	Contig14695_SNAPv2_g1	gi|164646087|gb|EDR10333.1| thaumatin-like protein [Laccaria bicolor S238N-H82]	1e-21	Thaumatin-like protein Lentinula edodes	6e-18	N	142
	Contig1129_AUGUSTUSv9_g1	gi|116501203|gb|EAU84098.1| predicted protein [Coprinopsis cinerea okayama7#130]	4e-19	Thaumatin-like protein Lentinula edodes	1e-14	N	142
	CP02-S2-000-182-B03-UE.F_BLASTMODELSv1_g1	gnl|jgiPH|5006 jgi|Phchr1|5006|fgenesh1_pg.C_scaffold_8000181 [Phanerochaete chrysosporium]	8e-21	Thaumatin-like protein Lentinula edodes	2e-17	N	142
Cell Wall Degrading Enzymes (CDWE)
Exocellobiohydrolases (EC - 3.2.1.91)	Contig7179_SNAPv2_g1	gi|49333367|gb|AAT64008.1| cellobiohydrolase II-I [Volvariella volvacea]	8e-26	Cellobiohydrolase II-I Volvariella volvacea	1e-26	N	711
	Contig14592_AUGUSTUSv9_g1	gi|49333367|gb|AAT64008.1| cellobiohydrolase II-I [Volvariella volvacea]	1e-133	Cellobiohydrolase II-I Volvariella volvacea	1e-133	N	711
	Contig12381_Genezilla_v6x_g1	gi|85080647|ref|XP_956581.1| exoglucanase 3 precursor [Neurospora crassa OR74A]	1e-92	Cellobiohydrolase II Cochliobolus heterostrophus	8e-53	N	711
	CP02-S2-000-186-D02-UC.F_Genezilla_v6x_g1	gi|146424875|emb|CAK18800.1| cellulose 1,4-beta-cellobiosidase precursor [Pleurotus sp. 'Florida']	2e-21	Cellobiohydrolase Schizophyllum commune	1e-21	N	267
	Contig7729_AUGUSTUSv9_g1	gi|146350520|emb|CAK18913.1| cellulose 1,4-beta-cellobiosidase precursor [Pleurotus sp. 'Florida']	1e-84	Cellobiohydrolase I-I Volvariella volvacea	4e-78	N	267
	Contig14866_AUGUSTUSv9_g1	gi|146350520|emb|CAK18913.1| cellulose 1,4-beta-cellobiosidase precursor [Pleurotus sp. 'Florida']	0	Cellulase precursor Irpex lacteus	1e-169	N	267
	Contig14800_SNAPv2_g1	gi|157362170|dbj|BAF80326.1| cellobiohydrolaseI [Polyporus arcularius]	1e-67	Cellobiohydrolase Thermoascus aurantiacus	3e-62	N	267
	Contig14615_AUGUSTUSv9_g1	gi|157362170|dbj|BAF80326.1| cellobiohydrolaseI [Polyporus arcularius]	1e-18	Cellulase CEL7A Lentinula edodes	6e-16	N	267
	CP02-S2-032-330-G02-UE.F_BLASTMODELSv1_g1	gnl|jgiPH|126964 jgi|Phchr1|126964|e_gwh2.14.129.1 [Phanerochaete chrysosporium]	1e-07	Glyco_hydro_7 domain containing protein	3e-10	N	267
Endo-beta-1,4-xylanase (EC - 3.2.1.8)	CP02-S2-032-307-B09-UE.F_Genezilla_v6x_g1	gi|116506753|gb|EAU89648.1| hypothetical protein CC1G_02537 [Coprinopsis cinerea okayama7#130]	4e-29	Xylanase family 10 Aspergillus terreus	1e-24	N	203
	Contig6732_AUGUSTUSv9_g1	gi|9796014|emb|CAC03463.1| putative xylanase [Agaricus bisporus]	4e-39	Putative xylanase precursor Agaricus bisporus	1e-39	N	203
	Contig2129_SNAPv2_g1	gnl|jgiPH|125669 jgi|Phchr1|125669|e_gwh2.10.222.1 [Phanerochaete chrysosporium]	3e-12	Endo-1,4-beta-xylanase precursor Agaricus bisporus	7e-12	N	203
	Contig16203_SNAPv2_g1	gi|53747929|emb|CAG25554.1| endo-1,4-xylanase D [Penicillium funiculosum]	4e-09	Glyco_10 domain containing protein	4e-13	N	203
	Contig14681_AUGUSTUSv9_g1	gnl|jgiPH|139732 jgi|Phchr1|139732|e_gww2.2.635.1 [Phanerochaete chrysosporium]	2e-81	Putative xylanase precursor Agaricus bisporus	3e-82	N	203
	Contig13896_Genezilla_v6x_g1	gnl|jgiPH|7852 jgi|Phchr1|7852|fgenesh1_pg.C_scaffold_14000238 [Phanerochaete chrysosporium]	8e-95	Putative beta-1,4-xylanase Streptomyces avermitilis	2e-69	N	203
	Contig11867_AUGUSTUSv9_g1	gi|3123319|emb|CAB05665.1| endo-1,4-beta xylanase [Agaricus bisporus]	4e-79	Endo-1,4-beta-xylanase precursor Agaricus bisporus	2e-79	N	203
	CP02-S2-022-266-F01-UC.F_BLASTMODELSv1_g1	gnl|jgiPH|138345 jgi|Phchr1|138345|e_gww2.4.299.1 [Phanerochaete chrysosporium]	2e-22	Endo-1,4-B-xylanase A Phanerochaete chrysosporium	8e-23	N	203
	Contig9162_AUGUSTUSv9_g1	gi|433812|gb|AAA72397.1| xylanase A	1e-47	Endo-1,4-beta-xylanase A Schizophyllum commune	1e-48	N	794
	Contig17698_AUGUSTUSv9_g1	gi|433812|gb|AAA72397.1| xylanase A	1e-69	Endo-1,4-beta-xylanase A Schizophyllum commune	6e-70	N	794
	Contig12552_SNAPv2_g1	gi|126215798|gb|ABN81018.1| xylanase [Leucoagaricus gongylophorus]	1e-15	Endo-1,4-beta-xylanase A Schizophyllum commune	7e-13	N	794
	Contig8594_Genezilla_v6x_g1	gnl|jgiPH|5607 jgi|Phchr1|5607|fgenesh1_pg.C_scaffold_9000211 [Phanerochaete chrysosporium]	1e-14	Unassigned protein	1e-79	N	913
	Contig10879_AUGUSTUSv9_g1	gnl|jgiPH|5607 jgi|Phchr1|5607|fgenesh1_pg.C_scaffold_9000211 [Phanerochaete chrysosporium]	9e-36	Putative xylanase Algoriphagus sp.	2e-10	N	913
	Contig14326_Genezilla_v6x_g1	gi|85107978|ref|XP_962484.1| hypothetical protein NCU07326 [Neurospora crassa OR74A]	2e-53	Putative endo-1,4-beta-xylanase Streptomyces avermitilis	1e-36	N	1455
	Contig14453_BLASTMODELSv1_g1	gi|71018665|ref|XP_759563.1| hypothetical protein UM03416.1 [Ustilago maydis 521]	3e-15	Crg1 protein Ustilago maydis	9e-16	N	1455
Exo-beta-1,3-glucanase (EC - 3.2.1.58)	CP02-S3-033-444-G04-UE.F_Genezilla_v6x_g1	gi|62945154|dbj|BAD97445.1| exo-beta-1,3-glucanase [Lentinula edodes]	3e-13	Exo-beta-1,3-glucanase Lentinula edodes	1e-13	N	61
	Contig931_Genezilla_v6x_g1	gi|116503524|gb|EAU86419.1| hypothetical protein CC1G_05413 [Coprinopsis cinerea okayama7#130]	5e-33	Exo-beta-1,3-glucanase Cryptococcus neoformans	2e-20	N	61
	Contig8413_AUGUSTUSv9_g1	gi|164648463|gb|EDR12706.1| glycoside hydrolase family 5 protein [Laccaria bicolor S238N-H82]	1e-46	Exo-beta-1,3-glucanase Cryptococcus neoformans	3e-36	N	61
	Contig7522_AUGUSTUSv9_g1	gi|116505428|gb|EAU88323.1| hypothetical protein CC1G_05089 [Coprinopsis cinerea okayama7#130]	8e-51	Exo-beta-1,3-glucanase Cryptococcus neoformans	1e-31	N	61
	Contig691_SNAPv2_g1	gnl|jgiPH|122884 jgi|Phchr1|122884|e_gwh2.1.147.1 [Phanerochaete chrysosporium]	8e-27	Exo-beta-1,3-glucanase Cryptococcus neoformans	2e-12	N	61
	Contig6520_Genezilla_v6x_g1	gi|58267426|ref|XP_570869.1| cellulase [Cryptococcus neoformans var. neoformans JEC21]	1e-37	Cellulase, putative Cryptococcus neoformans	6e-38	N	61
	Contig5138_AUGUSTUSv9_g1	gi|116505428|gb|EAU88323.1| hypothetical protein CC1G_05089 [Coprinopsis cinerea okayama7#130]	2e-57	Exo-beta-1,3-glucanase Cryptococcus neoformans	3e-38	N	61
	Contig3004_Genezilla_v6x_g1	gi|164643671|gb|EDR07923.1| ectomycorrhiza-upregulated exo-beta-1,3-glucanase GH5 [Laccaria bicolor S238N-H82]	7e-30	Exo-beta-1,3-glucanase Cryptococcus neoformans	1e-15	N	61
	Contig2402_Genezilla_v6x_g1	gnl|jgiPH|137948 jgi|Phchr1|137948|e_gww2.4.95.1 [Phanerochaete chrysosporium]	7e-34	Exo-beta-1,3-glucanase Cryptococcus neoformans	1e-15	N	61
	Contig1671_AUGUSTUSv9_g1	gnl|jgiPH|122884 jgi|Phchr1|122884|e_gwh2.1.147.1 [Phanerochaete chrysosporium]	7e-52	Exo-beta-1,3-glucanase Cryptococcus neoformans	1e-33	N	61
	Contig16607_AUGUSTUSv9_g1	gi|116509658|gb|EAU92553.1| hypothetical protein CC1G_06564 [Coprinopsis cinerea okayama7#130]	5e-23	Exo-1,3-beta-glucanase precursor Agaricus bisporus	5e-22	N	61
	Contig16330_AUGUSTUSv9_g1	gnl|jgiPH|122884 jgi|Phchr1|122884|e_gwh2.1.147.1 [Phanerochaete chrysosporium]	1e-49	Exo-beta-1,3-glucanase Cryptococcus neoformans	7e-29	N	61
	Contig14834_AUGUSTUSv9_g1	gi|116505428|gb|EAU88323.1| hypothetical protein CC1G_05089 [Coprinopsis cinerea okayama7#130]	5e-96	Exo-beta-1,3-glucanase Cryptococcus neoformans	8e-72	N	61
	Contig14535_Genezilla_v6x_g1	gnl|jgiPH|122884 jgi|Phchr1|122884|e_gwh2.1.147.1 [Phanerochaete chrysosporium]	1e-64	Exo-beta-1,3-glucanase Cryptococcus neoformans	9e-51	N	61
	Contig10383_AUGUSTUSv9_g1	gnl|jgiPH|122884 jgi|Phchr1|122884|e_gwh2.1.147.1 [Phanerochaete chrysosporium]	4e-47	Exo-beta-1,3-glucanase Cryptococcus neoformans	6e-35	N	61
	CP02-S3-033-419-C09-UC.F_BLASTMODELSv1_g1	gi|116503524|gb|EAU86419.1| hypothetical protein CC1G_05413 [Coprinopsis cinerea okayama7#130]	2e-08	Unclassified	1	N	61
	CP02-S2-000-201-G09-UE.F_Genezilla_v6x_g1	gi|73808014|dbj|BAE20245.1| exo-beta-1,3-glucanase [Lentinula edodes]	1e-17	Exo-beta-1,3-glucanase Lentinula edodes	6e-18	N	401
	Contig3385_AUGUSTUSv9_g1	gi|73808014|dbj|BAE20245.1| exo-beta-1,3-glucanase [Lentinula edodes]	7e-57	Exo-beta-1,3-glucanase Lentinula edodes	4e-57	N	401
	Contig15266_SNAPv2_g1	gi|73808014|dbj|BAE20245.1| exo-beta-1,3-glucanase [Lentinula edodes]	5e-66	Exo-beta-1,3-glucanase Lentinula edodes	1e-66	N	401
	Contig14608_Genezilla_v6x_g1	gi|73808014|dbj|BAE20245.1| exo-beta-1,3-glucanase [Lentinula edodes]	9e-22	Exo-beta-1,3-glucanase Lentinula edodes	9e-23	N	401
	Contig12419_SNAPv2_g1	gi|73808014|dbj|BAE20245.1| exo-beta-1,3-glucanase [Lentinula edodes]	2e-17	Exo-beta-1,3-glucanase Lentinula edodes	9e-18	N	401
	CP02-S3-033-458-C02-UE.F_SNAPv2_g1	gnl|jgiPH|135724 jgi|Phchr1|135724|e_gww2.13.190.1 [Phanerochaete chrysosporium]	2e-61	Exo-1,3-beta-glucanase precursor Agaricus bisporus	4e-58	N	426
	Contig17343_AUGUSTUSv9_g1	gnl|jgiPH|6581 jgi|Phchr1|6581|fgenesh1_pg.C_scaffold_11000266 [Phanerochaete chrysosporium]	5e-15	Exo-beta-1,3-glucanase Lentinula edodes	4e-13	N	426
	Contig12535_AUGUSTUSv9_g1	gi|116502396|gb|EAU85291.1| hypothetical protein CC1G_07561 [Coprinopsis cinerea okayama7#130]	3e-82	Exo-beta-1,3-glucanase Lentinula edodes	2e-52	N	426
	Contig11407_AUGUSTUSv9_g1	gnl|jgiPH|135724 jgi|Phchr1|135724|e_gww2.13.190.1 [Phanerochaete chrysosporium]	1e-67	Exo-1,3-beta-glucanase precursor Agaricus bisporus	1e-65	N	426
	Contig2230_AUGUSTUSv9_g1	gi|73808014|dbj|BAE20245.1| exo-beta-1,3-glucanase [Lentinula edodes]	1e-62	Exo-beta-1,3-glucanase Lentinula edodes	6e-63	N	785
	Contig17134_AUGUSTUSv9_g1	gi|74271751|dbj|BAE44303.1| exo-beta-1,3-glucanase [Lentinula edodes]	5e-56	Exo-beta-1,3-glucanase Lentinula edodes	2e-56	N	785
	Contig1557_AUGUSTUSv9_g1	gi|73808014|dbj|BAE20245.1| exo-beta-1,3-glucanase [Lentinula edodes]	1e-28	Exo-beta-1,3-glucanase Lentinula edodes	1e-29	N	785
	CP02-S3-033-162-C02-EM.F_SNAPv2_g1	gi|73808014|dbj|BAE20245.1| exo-beta-1,3-glucanase [Lentinula edodes]	3e-14	Exo-beta-1,3-glucanase Lentinula edodes	1e-14	N	790
	Contig12124_Genezilla_v6x_g1	gi|73808014|dbj|BAE20245.1| exo-beta-1,3-glucanase [Lentinula edodes]	3e-21	Exo-beta-1,3-glucanase Lentinula edodes	1e-21	N	790
	Contig10703_Genezilla_v6x_g1	gi|73808014|dbj|BAE20245.1| exo-beta-1,3-glucanase [Lentinula edodes]	1e-17	Exo-beta-1,3-glucanase Lentinula edodes	1e-18	N	790
	Contig4143_Genezilla_v6x_g1	gi|73808014|dbj|BAE20245.1| exo-beta-1,3-glucanase [Lentinula edodes]	4e-56	Exo-beta-1,3-glucanase Lentinula edodes	2e-56	N	1224
	Contig2079_AUGUSTUSv9_g1	gi|164636173|gb|EDR00471.1| glycoside hydrolase family 55 protein [Laccaria bicolor S238N-H82]	2e-37	Exo-beta-1,3-glucanase Lentinula edodes	1e-37	N	1224
Beta-xylosidase (EC - 3.2.1.37)	Contig7210_AUGUSTUSv9_g1	gnl|jgiPH|9257 jgi|Phchr1|9257|fgenesh1_pg.C_scaffold_23000005 [Phanerochaete chrysosporium]	2e-86	Beta-xylosidase Aspergillus clavatus	5e-69	N	288
	Contig3857_AUGUSTUSv9_g1	gnl|jgiPH|129849 jgi|Phchr1|129849|e_gwh2.2.114.1 [Phanerochaete chrysosporium]	2e-60	Beta-glucosidase-related glycosidases Aspergillus oryzae	5e-48	N	288
	Contig17342_Genezilla_v6x_g1	gnl|jgiPH|9257 jgi|Phchr1|9257|fgenesh1_pg.C_scaffold_23000005 [Phanerochaete chrysosporium]	0	Beta-glucosidase-related glycosidases Aspergillus oryzae	0	N	288
	Contig13526_Genezilla_v6x_g1	gnl|jgiPH|9257 jgi|Phchr1|9257|fgenesh1_pg.C_scaffold_23000005 [Phanerochaete chrysosporium]	1e-148	Beta-xylosidase, putative Aspergillus fumigatus	1e-126	N	288
	Contig10816_AUGUSTUSv9_g1	gnl|jgiPH|9257 jgi|Phchr1|9257|fgenesh1_pg.C_scaffold_23000005 [Phanerochaete chrysosporium]	2e-65	Beta-glucosidase-related glycosidases Aspergillus oryzae	5e-58	N	288
	Contig601_BLASTMODELSv1_g1	gnl|jgiPH|9257 jgi|Phchr1|9257|fgenesh1_pg.C_scaffold_23000005 [Phanerochaete chrysosporium]	8e-13	Beta-glucosidase-related glycosidases Aspergillus oryzae	5e-13	N	288
	Contig16751_AUGUSTUSv9_g1	gnl|jgiPH|9257 jgi|Phchr1|9257|fgenesh1_pg.C_scaffold_23000005 [Phanerochaete chrysosporium]	2e-46	Beta-xylosidase, putative Aspergillus fumigatus	7e-43	N	1113
	Contig3677_SNAPv2_g1	gi|156062754|ref|XP_001597299.1| hypothetical protein SS1G_01493 [Sclerotinia sclerotiorum 1980]	2e-15	Xld Aspergillus fumigatus Xld - Aspergillus fumigatus	1e-14	N	1113
Beta-glucosidase (EC - 3.2.1.21)	Contig868_AUGUSTUSv9_g1	gi|116499065|gb|EAU81960.1| hypothetical protein CC1G_09146 [Coprinopsis cinerea okayama7#130]	1e-46	Cellulose-binding beta-glucosidase Phanerochaete chrysosporium	2e-31	Y	116
	Contig8384_Genezilla_v6x_g1	gi|116499065|gb|EAU81960.1| hypothetical protein CC1G_09146 [Coprinopsis cinerea okayama7#130]	3e-48	Beta-D-glucoside glucohydrolase Aspergillus fumigatus	4e-19	N	116
	Contig6921_AUGUSTUSv9_g1	gi|164645082|gb|EDR09330.1| glycoside hydrolase family 3 protein [Laccaria bicolor S238N-H82]	2e-30	Beta-glucosidase, putative Cryptococcus neoformans	8e-19	N	116
	Contig5134_AUGUSTUSv9_g1	gnl|jgiPH|128442 jgi|Phchr1|128442|e_gwh2.4.593.1 [Phanerochaete chrysosporium]	2e-60	Beta-glucosidase Pichia stipitis CBS 6054	2e-39	N	116
	Contig2876_AUGUSTUSv9_g1	gi|116510021|gb|EAU92916.1| hypothetical protein CC1G_03703 [Coprinopsis cinerea okayama7#130]	1e-55	Beta-glucosidase Schizophyllum commune	9e-51	N	116
	Contig2875_AUGUSTUSv9_g1	gi|116510021|gb|EAU92916.1| hypothetical protein CC1G_03703 [Coprinopsis cinerea okayama7#130]	2e-26	Cellulose-binding beta-glucosidase Phanerochaete chrysosporium	1e-26	N	116
	Contig264_AUGUSTUSv9_g1	gi|164645082|gb|EDR09330.1| glycoside hydrolase family 3 protein [Laccaria bicolor S238N-H82]	3e-47	Beta-glucosidase, putative Cryptococcus neoformans	4e-25	N	116
	Contig13021_SNAPv2_g1	gi|164645082|gb|EDR09330.1| glycoside hydrolase family 3 protein [Laccaria bicolor S238N-H82]	1e-121	Beta-glucosidase, putative Cryptococcus neoformans	5e-88	N	116
	Contig11915_AUGUSTUSv9_g1	gi|164645082|gb|EDR09330.1| glycoside hydrolase family 3 protein [Laccaria bicolor S238N-H82]	1e-126	Beta-glucosidase, putative Cryptococcus neoformans	2e-94	N	116
	Contig10608_AUGUSTUSv9_g1	gi|164645082|gb|EDR09330.1| glycoside hydrolase family 3 protein [Laccaria bicolor S238N-H82]	2e-93	Cellulose-binding beta-glucosidase Phanerochaete chrysosporium	5e-64	Y	116
	CP02-S2-037-173-A11-EM.F_Genezilla_v6x_g1	gi|164645082|gb|EDR09330.1| glycoside hydrolase family 3 protein [Laccaria bicolor S238N-H82]	2e-18	Beta-glucosidase, putative Cryptococcus neoformans	5e-14	N	117
	CP02-S2-033-409-C04-UE.F_AUGUSTUSv9_g1	gi|164645082|gb|EDR09330.1| glycoside hydrolase family 3 protein [Laccaria bicolor S238N-H82]	2e-14	Beta-glucosidase, putative Cryptococcus neoformans	5e-12	N	117
	CP02-S2-000-121-C04-UE.R_SNAPv2_g1	No hits found	1	Unclassified	1	N	117
	Contig9239_Genezilla_v6x_g1	gi|164645082|gb|EDR09330.1| glycoside hydrolase family 3 protein [Laccaria bicolor S238N-H82]	3e-85	Beta-glucosidase, putative Cryptococcus neoformans	2e-67	N	117
	Contig8008_Genezilla_v6x_g1	gnl|jgiPH|139063 jgi|Phchr1|139063|e_gww2.2.103.1 [Phanerochaete chrysosporium]	1e-72	Cellulose-binding beta-glucosidase Phanerochaete chrysosporium	2e-60	N	117
	Contig4640_AUGUSTUSv9_g1	gi|164647008|gb|EDR11253.1| glycoside hydrolase family 3 protein [Laccaria bicolor S238N-H82]	1e-38	Cellulose-binding beta-glucosidase Phanerochaete chrysosporium	1e-20	N	117
	Contig17954_AUGUSTUSv9_g1	gi|164645082|gb|EDR09330.1| glycoside hydrolase family 3 protein [Laccaria bicolor S238N-H82]	4e-38	Cellulose-binding beta-glucosidase Phanerochaete chrysosporium	1e-30	N	117
	Contig17241_Genezilla_v6x_g1	gi|164647008|gb|EDR11253.1| glycoside hydrolase family 3 protein [Laccaria bicolor S238N-H82]	7e-83	Beta-glucosidase, putative Cryptococcus neoformans	9e-50	N	117
	Contig170_AUGUSTUSv9_g1	gi|116499065|gb|EAU81960.1| hypothetical protein CC1G_09146 [Coprinopsis cinerea okayama7#130]	3e-18	Beta-glucosidase, putative Cryptococcus neoformans	7e-13	N	117
	Contig16291_AUGUSTUSv9_g1	gnl|jgiPH|138596 jgi|Phchr1|138596|e_gww2.8.50.1 [Phanerochaete chrysosporium]	1e-159	Beta-glucosidase Volvariella volvacea	1e-150	N	117
	Contig9587_AUGUSTUSv9_g1	gi|164645082|gb|EDR09330.1| glycoside hydrolase family 3 protein [Laccaria bicolor S238N-H82]	3e-48	Cellulose-binding beta-glucosidase Phanerochaete chrysosporium	1e-33	N	204
	Contig9057_SNAPv2_g1	gnl|jgiPH|134658 jgi|Phchr1|134658|e_gww2.11.35.1 [Phanerochaete chrysosporium]	3e-32	Cellulose-binding beta-glucosidase Phanerochaete chrysosporium	9e-33	N	204
	Contig5863_AUGUSTUSv9_g1	gnl|jgiPH|133018 jgi|Phchr1|133018|e_gww2.1.90.1 [Phanerochaete chrysosporium]	3e-42	Beta-glucosidase Volvariella volvacea	2e-35	N	204
	Contig16553_SNAPv2_g1	gi|116504793|gb|EAU87688.1| hypothetical protein CC1G_08724 [Coprinopsis cinerea okayama7#130]	3e-48	Cellulose-binding beta-glucosidase Phanerochaete chrysosporium	7e-27	N	204
	Contig12284_SNAPv2_g1	gi|160882671|ref|ZP_02063674.1| hypothetical protein BACOVA_00625 [Bacteroides ovatus ATCC 8483]	9e-14	Periplasmic beta-glucosidase Psychroflexus torquis ATCC 700755	2e-14	N	204
	Contig11767_AUGUSTUSv9_g1	gnl|jgiPH|138596 jgi|Phchr1|138596|e_gww2.8.50.1 [Phanerochaete chrysosporium]	8e-90	Beta-glucosidase Volvariella volvacea	5e-89	N	204
	Contig9352_BLASTMODELSv1_g1	gnl|jgiPH|129849 jgi|Phchr1|129849|e_gwh2.2.114.1 [Phanerochaete chrysosporium]	5e-53	Putative beta-glucosidase Leeuwenhoekiella blandensis MED217	8e-29	N	204
	Contig683_BLASTMODELSv1_g1	gi|116504790|gb|EAU87685.1| hypothetical protein CC1G_08721 [Coprinopsis cinerea okayama7#130]	1e-07	Unclassified	1	N	204
	Contig3857_AUGUSTUSv9_g1	gnl|jgiPH|129849 jgi|Phchr1|129849|e_gwh2.2.114.1 [Phanerochaete chrysosporium]	2e-60	Beta-glucosidase-related glycosidases Aspergillus oryzae	5e-48	N	288
	Contig10816_AUGUSTUSv9_g1	gnl|jgiPH|9257 jgi|Phchr1|9257|fgenesh1_pg.C_scaffold_23000005 [Phanerochaete chrysosporium]	2e-65	Beta-glucosidase-related glycosidases Aspergillus oryzae	5e-58	N	288
	Contig601_BLASTMODELSv1_g1	gnl|jgiPH|9257 jgi|Phchr1|9257|fgenesh1_pg.C_scaffold_23000005 [Phanerochaete chrysosporium]	8e-13	Beta-glucosidase-related glycosidases Aspergillus oryzae	5e-13	N	288
	Contig17342_Genezilla_v6x_g1	gnl|jgiPH|9257 jgi|Phchr1|9257|fgenesh1_pg.C_scaffold_23000005 [Phanerochaete chrysosporium]	0	Beta-glucosidase-related glycosidases Aspergillus oryzae	0	N	288
	CP02-S3-040-577-F03-UE.F_SNAPv2_g1	gnl|jgiPH|127920 jgi|Phchr1|127920|e_gwh2.4.192.1 [Phanerochaete chrysosporium]	2e-31	Beta-glucosidase Phanerochaete chrysosporium	9e-32	N	463
	CP02-S1-000-032-G11-UC.F_Genezilla_v6x_g1	gi|89899912|ref|YP_522383.1| Beta-glucosidase [Rhodoferax ferrireducens T118]	1e-28	Beta-glucosidase Herpetosiphon aurantiacus ATCC 23779	6e-21	N	463
	Contig9725_Genezilla_v6x_g1	gi|145243362|ref|XP_001394213.1| hypothetical protein An11g02100 [Aspergillus niger]	3e-16	F26G of C. speciosus is a heterodimer of a 54kDa precursor Aspergillus niger	2e-16	N	463
	Contig7770_AUGUSTUSv9_g1	gi|145579305|pdb|2E3Z|A Chain A, Crystal Structure Of Intracellular Family 1 Beta- Glucosidase Bgl1a [Phanerochaete Chrysosporium]	6e-64	Beta-glucosidase Phanerochaete chrysosporium	3e-64	N	463
	Contig9298_AUGUSTUSv9_g1	gnl|jgiPH|127920 jgi|Phchr1|127920|e_gwh2.4.192.1 [Phanerochaete chrysosporium]	4e-77	Beta-glucosidase Phanerochaete chrysosporium	2e-77	N	771
	Contig15895_AUGUSTUSv9_g1	gi|116498338|gb|EAU81233.1| hypothetical protein CC1G_09477 [Coprinopsis cinerea okayama7#130]	4e-19	Beta-glucosidase Phanerochaete chrysosporium	1e-16	N	771
	Contig12776_SNAPv2_g2	gi|116498522|gb|EAU81417.1| hypothetical protein CC1G_05247 [Coprinopsis cinerea okayama7#130]	3e-08	Glyco_hydro_1 domain containing protein	4e-12	N	771
Endoglucanase (EC - 3.2.1.4)	CP02-S3-000-118-D08-UC.G_AUGUSTUSv9_g1	gi|116506513|gb|EAU89408.1| hypothetical protein CC1G_07634 [Coprinopsis cinerea okayama7#130]	3e-22	Glyco_hydro_61 domain containing protein	3e-10	N	48
	CP02-S2-033-374-E10-UE.F_SNAPv2_g1	gi|116500308|gb|EAU83203.1| hypothetical protein CC1G_11664 [Coprinopsis cinerea okayama7#130]	1e-16	Cellulose-growth-specific protein precursor Agaricus bisporus	5e-10	N	48
	Contig758_SNAPv2_g1	gi|49333361|gb|AAT64005.1| endoglucanase II [Volvariella volvacea]	7e-41	Endoglucanase II Volvariella volvacea	1e-41	N	48
	Contig707_Genezilla_v6x_g1	gi|116503494|gb|EAU86389.1| hypothetical protein CC1G_05383 [Coprinopsis cinerea okayama7#130]	2e-12	Unassigned protein	2e-12	N	48
	Contig17245_AUGUSTUSv9_g1	gnl|jgiPH|4690 jgi|Phchr1|4690|fgenesh1_pg.C_scaffold_7000503 [Phanerochaete chrysosporium]	1e-30	Related to cellulose binding protein CEL1 Neurospora crassa	3e-16	N	48
	Contig17236_AUGUSTUSv9_g1	gi|116504156|gb|EAU87051.1| hypothetical protein CC1G_12388 [Coprinopsis cinerea okayama7#130]	5e-29	Related to cellulose binding protein CEL1 Neurospora crassa	1e-16	N	48
	Contig17228_AUGUSTUSv9_g1	gnl|jgiPH|129325 jgi|Phchr1|129325|e_gwh2.2.646.1 [Phanerochaete chrysosporium]	6e-79	Cellulose-growth-specific protein precursor Agaricus bisporus	1e-74	N	48
	Contig17083_AUGUSTUSv9_g1	gnl|jgiPH|121193 jgi|Phchr1|121193|e_gwh2.5.359.1 [Phanerochaete chrysosporium]	5e-58	Cellulose-growth-specific protein precursor Agaricus bisporus	3e-52	Y	48
	Contig15880_SNAPv2_g1	gnl|jgiPH|41123 jgi|Phchr1|41123|gww2.2.628.1 [Phanerochaete chrysosporium]	5e-96	Endoglucanase II Volvariella volvacea	1e-49	N	48
	Contig14505_AUGUSTUSv9_g1	gi|49333361|gb|AAT64005.1| endoglucanase II [Volvariella volvacea]	7e-91	Endoglucanase II Volvariella volvacea	4e-91	N	48
	Contig14183_Genezilla_v6x_g2	gnl|jgiPH|41123 jgi|Phchr1|41123|gww2.2.628.1 [Phanerochaete chrysosporium]	1e-13	Endoglucanase II Volvariella volvacea	1e-10	N	48
	Contig14183_SNAPv2_g1	gnl|jgiPH|122129 jgi|Phchr1|122129|e_gwh2.9.352.1 [Phanerochaete chrysosporium]	3e-34	Endoglucanases hydrolyse internal 1 precursor Aspergillus niger	2e-26	N	48
	Contig1376_AUGUSTUSv9_g1	gi|116503493|gb|EAU86388.1| hypothetical protein CC1G_05382 [Coprinopsis cinerea okayama7#130]	3e-36	Unassigned protein	1	N	48
	Contig13153_AUGUSTUSv9_g1	gi|116497409|gb|EAU80304.1| hypothetical protein CC1G_13244 [Coprinopsis cinerea okayama7#130]	8e-16	Unassigned protein	1	N	48
	Contig13094_AUGUSTUSv9_g1	gi|116497844|gb|EAU80739.1| hypothetical protein CC1G_04849 [Coprinopsis cinerea okayama7#130]	1e-29	Glyco_hydro_61 domain containing protein	1e-12	N	48
	Contig12897_Genezilla_v6x_g1	gi|116503493|gb|EAU86388.1| hypothetical protein CC1G_05382 [Coprinopsis cinerea okayama7#130]	6e-69	Glycoside hydrolase family 61 protein Laccaria bicolor S238N-H82	7e-59	N	48
	Contig12726_Genezilla_v6x_g1	gi|67540516|ref|XP_664032.1| hypothetical protein AN6428.2 [Aspergillus nidulans FGSC A4]	1e-44	Glyco_hydro_61 domain containing protein	4e-18	Y	48
	Contig11209_SNAPv2_g1	gi|116500962|gb|EAU83857.1| hypothetical protein CC1G_09526 [Coprinopsis cinerea okayama7#130]	8e-58	Predicted protein Aspergillus oryzae	3e-22	N	48
	Contig4150_SNAPv2_g1	gnl|jgiPH|3717 jgi|Phchr1|3717|fgenesh1_pg.C_scaffold_5000279 [Phanerochaete chrysosporium]	2e-18	Exoglucanase 3 precursor Agaricus bisporus	1e-14	N	483
	Contig16502_AUGUSTUSv9_g2	gi|49333361|gb|AAT64005.1| endoglucanase II [Volvariella volvacea]	8e-08	fCBD domain containing protein	6e-10	N	483
	Contig15790_Genezilla_v6x_g2	No hits found	1	Unclassified	1	N	483
	Contig12958_SNAPv2_g1	No hits found	1	Unclassified	1	N	483
	Contig10254_AUGUSTUSv9_g1	gi|116506041|gb|EAU88936.1| hypothetical protein CC1G_10582 [Coprinopsis cinerea okayama7#130]	1e-124	Glucanase, putative Aspergillus fumigatus	1e-77	N	1156
	CP02-S2-000-228-F04-UE.F_BLASTMODELSv1_g1	gi|116500533|gb|EAU83428.1| hypothetical protein CC1G_12331 [Coprinopsis cinerea okayama7#130]	6e-35	Endoglucanase family 5 glycoside hydrolase Pichia stipitis CBS 6054	9e-16	N	1156
Manganese dependent peroxidase (EC - 1.11.1.13)	Contig11255_Genezilla_v6x_g1	gi|5853090|gb|AAD54310.1|AF175710_1 versatile peroxidase VPS1 precursor [Pleurotus eryngii]	1e-22	Versatile peroxidase VPS1 precursor Pleurotus eryngii	3e-23	N	_
	Contig3148_Genezilla_v6x_g1	gi|86604609|dbj|BAE79199.1| manganese dependent peroxidase 1 [Lentinula edodes]	2e-30	Manganese dependent peroxidase 1 Lentinula edodes	8e-31	N	_
Multicopper polyphenoloxidase - laccases (EC - 1.10.3.2)	CP02-S3-040-582-F05-UE.F_AUGUSTUSv9_g1	gnl|jgiPH|26890 jgi|Phchr1|26890|gwh2.5.125.1 [Phanerochaete chrysosporium]	4e-31	Fet3 protein Phanerochaete chrysosporium	2e-31	N	20
	CP02-S1-000-009-E08-UC.F_Genezilla_v6x_g1	gnl|jgiPH|26890 jgi|Phchr1|26890|gwh2.5.125.1 [Phanerochaete chrysosporium]	4e-22	Fet3 protein Phanerochaete chrysosporium	2e-22	N	20
	Contig8588_Genezilla_v6x_g1	gi|37703769|gb|AAR01244.1| laccase 3 [Coprinopsis cinerea]	4e-81	Laccase 3 Coprinopsis cinerea	2e-80	Y	20
	Contig8130_Genezilla_v6x_g1	gi|56785446|gb|AAW28938.1| laccase C [Trametes sp. 420]	3e-77	Laccase C Trametes sp.	2e-77	N	20
	Contig7685_AUGUSTUSv9_g1	gi|18461104|dbj|BAB84355.1| laccase [Lentinula edodes]	3e-61	Laccase 1 BVT 0 Lentinula edodes	8e-61	N	20
	Contig7630_AUGUSTUSv9_g1	gi|37359391|gb|AAO38869.1| laccase [Rigidoporus microporus]	2e-38	Laccase Rigidoporus microporus	7e-39	N	20
	Contig5705_AUGUSTUSv9_g1	gi|83415003|dbj|BAE53767.1| putative laccase [uncultured Termitomyces]	1e-28	Putative laccase Termitomyces sp.	5e-29	N	20
	Contig551_SNAPv2_g1	gi|37791159|gb|AAR03585.1| laccase 6 [Volvariella volvacea]	8e-26	Laccase 6 Volvariella volvacea	3e-26	N	20
	Contig2950_Genezilla_v6x_g1	gi|28137344|gb|AAO26040.1| laccase 1 [Ceriporiopsis subvermispora]	8e-45	Laccase precursor Ceriporiopsis subvermispora	3e-45	N	20
	Contig18032_AUGUSTUSv9_g1	gi|6466835|gb|AAF13052.1|AF170093_1 laccase [Pycnoporus cinnabarinus]	5e-41	Laccase 14 Coprinopsis cinerea okayama7#130	1e-40	N	20
	Contig17981_AUGUSTUSv9_g1	gi|90265665|dbj|BAE91880.1| laccase [Flammulina velutipes]	2e-24	Laccase 2 Flammulina velutipes	9e-25	Y	20
	Contig17755_SNAPv2_g1	gi|37359391|gb|AAO38869.1| laccase [Rigidoporus microporus]	3e-56	Laccase Rigidoporus microporus	2e-56	N	20
	Contig17729_AUGUSTUSv9_g1	gi|37359391|gb|AAO38869.1| laccase [Rigidoporus microporus]	0	Laccase Rigidoporus microporus	0	N	20
	Contig16953_AUGUSTUSv9_g1	gi|56785434|gb|AAW28932.1| laccase A [Panus rudis]	2e-75	Laccase A Panus rudis	1e-75	N	20
	Contig1688_SNAPv2_g1	gi|83414935|dbj|BAE53733.1| putative laccase [Termitomyces sp. Group5]	4e-43	Putative laccase Termitomyces sp.	2e-43	N	20
	Contig16305_AUGUSTUSv9_g1	gi|56785434|gb|AAW28932.1| laccase A [Panus rudis]	6e-67	Laccase A Panus rudis	4e-67	N	20
	Contig16219_AUGUSTUSv9_g1	gi|37359391|gb|AAO38869.1| laccase [Rigidoporus microporus]	1e-103	Laccase Rigidoporus microporus	1e-104	N	20
	Contig15272_Genezilla_v6x_g1	No hits found	1	Unclassified	1	N	20
	Contig1516_Genezilla_v6x_g1	gi|6466812|gb|AAF13037.1|AF153610_1 laccase [Lentinula edodes]	2e-30	Laccase 1 BVT 0 Lentinula edodes	2e-30	N	20
	Contig1504_Genezilla_v6x_g1	gi|7432992|pir||JC5355 laccase (EC 1.10.3.2) 3 precursor - white-rot fungus [Trametes villosa]	1e-15	Laccase-5 precursor Trametes versicolor	3e-15	N	20
	Contig14640_AUGUSTUSv9_g1	gi|58324|emb|CAA78144.1| laccase [basidiomycete PM1]	1e-108	Laccase precursor	1e-109	N	20
	Contig14551_AUGUSTUSv9_g1	gi|89274031|dbj|BAE80732.1| laccase 2 [Flammulina velutipes]	6e-73	Laccase 2 Flammulina velutipes	3e-73	N	20
	Contig14515_AUGUSTUSv9_g1	gi|37359391|gb|AAO38869.1| laccase [Rigidoporus microporus]	3e-42	Laccase Rigidoporus microporus	1e-42	N	20
	Contig13915_SNAPv2_g1	gi|164640325|gb|EDR04591.1| ferroxidase, multicopper oxidase [Laccaria bicolor S238N-H82]	1e-47	Fet3 protein Phanerochaete chrysosporium	9e-41	N	20
	Contig13798_Genezilla_v6x_g1	gi|83415009|dbj|BAE53770.1| hypothetical protein [Termitomyces sp. NS/Mg]	4e-96	Unassigned protein	1	N	20
	Contig13009_AUGUSTUSv9_g1	gi|51242697|gb|AAT99286.1| laccase 1 AVT; LAC1AVT [Lentinula edodes]	1e-72	Laccase 1 BVT 0 Lentinula edodes	2e-72	N	20
	Contig1108_AUGUSTUSv9_g1	gi|9957147|gb|AAG09231.1|AF176232_1 laccase LCC3-3 [Polyporus ciliatus]	9e-60	Laccase LCC3-3 Polyporus ciliatus	5e-60	Y	20
	Contig10817_AUGUSTUSv9_g1	gi|18146854|dbj|BAB83131.1| laccase 1 [Lentinula edodes]	8e-92	Laccase 2 VT Lentinula edodes	5e-92	N	20
	Contig10414_AUGUSTUSv9_g1	gi|37359391|gb|AAO38869.1| laccase [Rigidoporus microporus]	4e-61	Laccase Rigidoporus microporus	2e-61	Y	20
	Contig1029_Genezilla_v6x_g1	gi|56785434|gb|AAW28932.1| laccase A [Panus rudis]	9e-41	Laccase A Panus rudis	4e-41	N	20
	Contig10216_AUGUSTUSv9_g1	gi|48596257|emb|CAG34117.1| laccase 4 precursor [Trametes versicolor]	1e-81	Laccase-4 precursor Trametes versicolor	7e-82	N	20
	Contig6391_BLASTMODELSv1_g1	gi|56809865|gb|AAW31597.1| laccase B [Trametes sp. AH28-2]	3e-27	Laccase Rigidoporus microporus	9e-28	N	20
Pectate lyase (EC - 4.2.2.2)	Contig9855_Genezilla_v6x_g1	gi|116499517|gb|EAU82412.1| hypothetical protein CC1G_11098 [Coprinopsis cinerea okayama7#130]	6e-34	Pectate lyase B Glomerella cingulata	9e-24	N	95
	Contig9190_AUGUSTUSv9_g1	gi|116499517|gb|EAU82412.1| hypothetical protein CC1G_11098 [Coprinopsis cinerea okayama7#130]	3e-66	Pectate lyase A precursor Aspergillus niger	2e-55	N	95
	Contig6715_Genezilla_v6x_g2	No hits found	1	Unclassified	1	N	95
	Contig6254_AUGUSTUSv9_g1	gi|116499517|gb|EAU82412.1| hypothetical protein CC1G_11098 [Coprinopsis cinerea okayama7#130]	1e-31	Pectate lyase B Colletotrichum gloeosporioides	3e-18	N	95
	Contig6134_AUGUSTUSv9_g1	gi|116192823|ref|XP_001222224.1| hypothetical protein CHGG_06129 [Chaetomium globosum CBS 148.51]	7e-07	Unclassified	1	N	95
	Contig3584_AUGUSTUSv9_g1	gi|116499517|gb|EAU82412.1| hypothetical protein CC1G_11098 [Coprinopsis cinerea okayama7#130]	4e-49	Pectate lyase A precursor Aspergillus niger	4e-42	N	95
	Contig16329_AUGUSTUSv9_g1	gi|116499517|gb|EAU82412.1| hypothetical protein CC1G_11098 [Coprinopsis cinerea okayama7#130]	1e-51	Pectate lyase A precursor Aspergillus niger	1e-50	N	95
	Contig15081_SNAPv2_g1	gi|116192823|ref|XP_001222224.1| hypothetical protein CHGG_06129 [Chaetomium globosum CBS 148.51]	1e-56	Pectate lyase A	1e-53	N	95
	Contig12185_AUGUSTUSv9_g1	gi|145609395|ref|XP_367655.2| hypothetical protein MGG_07566 [Magnaporthe grisea 70-15]	1e-19	Pectate lyase Bacillus halodurans	1e-12	N	95
	Contig11939_AUGUSTUSv9_g1	gi|116499517|gb|EAU82412.1| hypothetical protein CC1G_11098 [Coprinopsis cinerea okayama7#130]	4e-41	Pectate lyase A Aspergillus niger	3e-32	N	95
	Contig10597_Genezilla_v6x_g3	gi|116499517|gb|EAU82412.1| hypothetical protein CC1G_11098 [Coprinopsis cinerea okayama7#130]	2e-16	Pectate lyase Aspergillus oryzae	1e-14	N	95
	Contig661_BLASTMODELSv1_g1	gi|70988713|ref|XP_749213.1| pectate lyase A [Aspergillus fumigatus Af293]	4e-08	Unclassified	1	N	95
Polygalacturonase - pectinase (EC - 3.2.1.15)	Contig8985_AUGUSTUSv9_g1	gnl|jgiPH|3805 jgi|Phchr1|3805|fgenesh1_pg.C_scaffold_5000367 [Phanerochaete chrysosporium]	9e-39	Endo-polygalacturonase Thanatephorus cucumeris	6e-37	N	578
	Contig7964_AUGUSTUSv9_g1	gi|119484012|ref|XP_001261909.1| extracellular exo-polygalacturonase, putative [Neosartorya fischeri NRRL 181]	5e-28	Extracellular exo-polygalacturonase, putative Aspergillus fumigatus	2e-28	N	578
	Contig4547_AUGUSTUSv9_g1	gi|67525863|ref|XP_660993.1| hypothetical protein AN3389.2 [Aspergillus nidulans FGSC A4]	5e-87	Endo-xylogalacturonan hydrolase Aspergillus tubingensis	3e-80	N	578
	Contig17439_SNAPv2_g1	gnl|jgiPH|3805 jgi|Phchr1|3805|fgenesh1_pg.C_scaffold_5000367 [Phanerochaete chrysosporium]	3e-69	Endo-polygalacturonase Rhizoctonia solani	2e-60	N	578
	Contig13713_AUGUSTUSv9_g1	gi|1066506|gb|AAC26146.1| exo-alpha 1,4-polygalacturonase [Cochliobolus carbonum]	1e-19	Exopolygalacturonase precursor (EC 3.2.1.67) (ExoPG) Cochliobolus carbonum	7e-20	N	1506
	Contig11719_SNAPv2_g1	No hits found	1	Unclassified	1	N	1506
Pectin methylesterase (EC - 3.1.1.11)	Contig5253_AUGUSTUSv9_g1	gi|156057639|ref|XP_001594743.1| hypothetical protein SS1G_04551 [Sclerotinia sclerotiorum 1980]	2e-54	Predicted protein Aspergillus oryzae	2e-47	N	961
	Contig16671_AUGUSTUSv9_g1	gnl|jgiPH|8580 jgi|Phchr1|8580|fgenesh1_pg.C_scaffold_17000145 [Phanerochaete chrysosporium]	1e-118	Pectin methylesterase, putative Aspergillus fumigatus	2e-58	N	961
Intermediary Metabolism
Cytochrome respiratory pathway bypass
Alternative Oxidase	Contig18118_Genezilla_v6x_g1	gi|164649569|gb|EDR13811.1| predicted protein [Laccaria bicolor S238N-H82]	2e-70	Alternative oxidase, mitochondrial precursor Cryptococcus neoformans	3e-49	Y	1241
Glyoxylate pathway and oxalate formation
Isocitrate lyase (EC - 4.1.3.1)	Contig10305_AUGUSTUSv9_g1	gi|164651613|gb|EDR15853.1| predicted protein [Laccaria bicolor S238N-H82]	3e-76	Methylisocitrate lyase precursor Aspergillus nidulans	1e-47	N	_
	CP02-S2-024-295-C05-UC.F_Genezilla_v6x_g1	gi|164649167|gb|EDR13409.1| isocitrate lyase icl [Laccaria bicolor S238N-H82]	1e-34	Isocitrate lyase Coprinopsis cinerea	1e-32	N	_
	Contig6852_AUGUSTUSv9_g1	gi|164651613|gb|EDR15853.1| predicted protein [Laccaria bicolor S238N-H82]	5e-24	Methylisocitrate lyase precursor Aspergillus nidulans	2e-17	N	_
Malate synthase (EC - 2.3.3.9)	Contig11263_AUGUSTUSv9_g1	gi|164647771|gb|EDR12015.1| malate synthase [Laccaria bicolor S238N-H82]	1e-102	Malate synthase protein Laccaria bicolor	1e-101	Y	_
	Contig17924_Genezilla_v6x_g2	gi|164647771|gb|EDR12015.1| malate synthase [Laccaria bicolor S238N-H82]	7e-85	Malate synthase protein Laccaria bicolor	2e-72	Y	_
Malate dehydrogenase (EC - 1.1.1.37)	Contig8397_Genezilla_v6x_g1	gnl|jgiPH|132162 jgi|Phchr1|132162|e_gww2.9.347.1 [Phanerochaete chrysosporium]	1e-48	Predicted protein Phaeosphaeria nodorum SN15	2e-42	Y	1149
	Contig11898_AUGUSTUSv9_g1	gi|116499451|gb|EAU82346.1| hypothetical protein CC1G_06656 [Coprinopsis cinerea okayama7#130]	1e-78	Malate dehydrogenase, putative Cryptococcus neoformans	1e-65	N	1149
	Contig16217_Genezilla_v6x_g1	gi|164649721|gb|EDR13962.1| predicted protein [Laccaria bicolor S238N-H82]	9e-35	Malate dehydrogenase Aspergillus fumigatus	3e-13	N	285
	Contig11945_AUGUSTUSv9_g1	gi|116506335|gb|EAU89230.1| predicted protein [Coprinopsis cinerea okayama7#130]	2e-35	Malate dehydrogenase Aspergillus fumigatus	3e-10	N	285
	Contig16753_AUGUSTUSv9_g1	gi|116506335|gb|EAU89230.1| predicted protein [Coprinopsis cinerea okayama7#130]	6e-34	Malate dehydrogenase Aspergillus fumigatus	4e-11	N	285
Citrate synthase (EC - 2.3.3.1)	Contig15991_AUGUSTUSv9_g1	gi|164644508|gb|EDR08758.1| citrate synthase [Laccaria bicolor S238N-H82]	1e-127	Citrate synthase Phanerochaete chrysosporium	1e-127	Y	1238
	Contig14414_AUGUSTUSv9_g1	gi|116505551|gb|EAU88446.1| hypothetical protein CC1G_12964 [Coprinopsis cinerea okayama7#130]	3e-97	Similar to tr|Q9TEM3 Emericella nidulans MCSA Methylcitrate synthase Yarrowia lipolytica	1e-63	N	1238
Aconitate hydratase (EC - 4.2.1.3)	Contig8820_Genezilla_v6x_g1	gi|116502699|gb|EAU85594.1| hypothetical protein CC1G_06307 [Coprinopsis cinerea okayama7#130]	1e-116	Homoaconitase, mitochondrial precursor Ustilago maydis	1e-99	N	665
	Contig6064_AUGUSTUSv9_g1	gi|164647012|gb|EDR11257.1| aconitate hydratase [Laccaria bicolor S238N-H82]	2e-75	Mitochondrial aconitate hydratase, putative Aspergillus fumigatus	7e-69	Y	665
	Contig14742_CURATEDMODELSv1_g2	gnl|jgiPH|126146 jgi|Phchr1|126146|e_gwh2.13.67.1 [Phanerochaete chrysosporium]	9e-71	Aconitate hydratase, putative Cryptococcus neoformans	2e-69	N	665
	CP02-S2-000-158-G07-UC.F_SNAPv2_g1	gnl|jgiPH|138887 jgi|Phchr1|138887|e_gww2.8.56.1 [Phanerochaete chrysosporium]	3e-46	Aconitase, putative Cryptococcus neoformans	4e-42	N	1464
	CP02-S2-000-121-G10-UE.R_Genezilla_v6x_g1	gnl|jgiPH|126146 jgi|Phchr1|126146|e_gwh2.13.67.1 [Phanerochaete chrysosporium]	9e-25	Aconitate hydratase, putative Cryptococcus neoformans	2e-17	N	1464
Oxaloacetate acetylhydrolase	Contig14318_AUGUSTUSv9_g1	gnl|jgiPH|7156 jgi|Phchr1|7156|fgenesh1_pg.C_scaffold_12000340 [Phanerochaete chrysosporium]	1e-120	PEP phosphonomutase and related enzymes Aspergillus oryzae	3e-63	Y	_
Methylotrophy
Methanol oxidase (EC - 1.1.3.13)	Contig15593_AUGUSTUSv9_g1	gi|112253713|gb|ABI14440.1| alcohol oxidase [Gloeophyllum trabeum]	4e-76	Choline dehydrogenase and related flavoproteins Aspergillus oryzae	8e-37	N	3
	Contig15645_AUGUSTUSv9_g1	gi|112253713|gb|ABI14440.1| alcohol oxidase [Gloeophyllum trabeum]	7e-87	Alcohol oxidase 2 Pichia methanolica	3e-49	N	1039
	CP02-S2-000-087-G09-UC.F_Genezilla_v6x_g1	gi|112253713|gb|ABI14440.1| alcohol oxidase [Gloeophyllum trabeum]	3e-45	Alcohol oxidase Cladosporium fulvum	8e-19	N	1419
Formaldehyde dehydrogenase (EC - 1.2.1.46)	Contig13477_Genezilla_v6x_g1	gnl|jgiPH|127127 jgi|Phchr1|127127|e_gwh2.14.148.1 [Phanerochaete chrysosporium]	2e-57	Catalytic activity: formaldehyde + NAD(+) + H2O = formate + NADH Aspergillus niger	7e-54	N	686
	Contig16617_AUGUSTUSv9_g1	gi|21222458|ref|NP_628237.1| alcohol dehydrogenase [Streptomyces coelicolor A3(2)]	3e-24	Putative alcohol dehydrogenase Streptomyces coelicolor	2e-24	N	509
Formate dehydrogenase (EC - 1.2.1.2)	Contig7314_AUGUSTUSv9_g1	gi|164564768|dbj|BAF98207.1| NAD-dependent formate dehydrogenase [Ceriporiopsis subvermispora]	2e-26	Formate dehydrogenase, putative Cryptococcus neoformans	7e-17	Y	409
	Contig6836_AUGUSTUSv9_g1	gi|164564768|dbj|BAF98207.1| NAD-dependent formate dehydrogenase [Ceriporiopsis subvermispora]	6e-10	Unassigned protein	1	N	409
	Contig1249_SNAPv2_g1	gi|152207663|gb|ABE69165.2| NAD-dependent formate dehydrogenase [Candida boidinii]	3e-27	Formate dehydrogenase Pichia angusta	1e-27	N	409
	Contig1749_COMBINEDMODELSv1_g1	gi|164564768|dbj|BAF98207.1| NAD-dependent formate dehydrogenase [Ceriporiopsis subvermispora]	4e-24	Formate dehydrogenase Pichia angusta	7e-17	Y	409
	Contig945_BLASTMODELSv1_g1	gnl|jgiPH|140211 jgi|Phchr1|140211|e_gww2.16.99.1 [Phanerochaete chrysosporium]	1e-06	Unclassified	1	N	409
	CP02-S3-040-618-E09-FC.F_Genezilla_v6x_g1	gi|164564768|dbj|BAF98207.1| NAD-dependent formate dehydrogenase [Ceriporiopsis subvermispora]	2e-30	Formate dehydrogenase, putative Cryptococcus neoformans	3e-25	Y	857
	Contig9625_SNAPv2_g1	gi|164564768|dbj|BAF98207.1| NAD-dependent formate dehydrogenase [Ceriporiopsis subvermispora]	3e-16	Formate dehydrogenase, putative Cryptococcus neoformans	1e-14	N	857
	Contig11630_AUGUSTUSv9_g1	gi|164564768|dbj|BAF98207.1| NAD-dependent formate dehydrogenase [Ceriporiopsis subvermispora]	2e-20	Formate dehydrogenase, putative Cryptococcus neoformans	2e-19	Y	857
Glycerol uptake and metabolism
Aquaglyceroporins	Contig7490_Genezilla_v6x_g1	gnl|jgiPH|5155 jgi|Phchr1|5155|fgenesh1_pg.C_scaffold_8000330 [Phanerochaete chrysosporium]	7e-14	MGC107875 protein Xenopus tropicalis	2e-10	N	779
	Contig10251_AUGUSTUSv9_g1	gi|164640367|gb|EDR04633.1| predicted protein [Laccaria bicolor S238N-H82]	1e-56	Similar to sp|O43315 Aquaporin 9 Yarrowia lipolytica	7e-32	N	779
	Contig1616_BLASTMODELSv1_g1	gi|164640367|gb|EDR04633.1| predicted protein [Laccaria bicolor S238N-H82]	4e-36	Similar to sp|O43315 Aquaporin 9 Yarrowia lipolytica	2e-21	N	779
	Contig16166_Genezilla_v6x_g1	gnl|jgiPH|5155 jgi|Phchr1|5155|fgenesh1_pg.C_scaffold_8000330 [Phanerochaete chrysosporium]	3e-28	Aquaporin 3, putative Leishmania major	6e-16	Y	1395
	Contig10142_AUGUSTUSv9_g1	gnl|jgiPH|5155 jgi|Phchr1|5155|fgenesh1_pg.C_scaffold_8000330 [Phanerochaete chrysosporium]	8e-26	Glycerol uptake facilitator and related permeases Aspergillus oryzae	2e-13	N	1395
Glycerol Kinase (EC - 2.7.1.30)	Contig7808_AUGUSTUSv9_g1	gnl|jgiPH|127356 jgi|Phchr1|127356|e_gwh2.3.259.1 [Phanerochaete chrysosporium]	4e-40	Glycerol kinase, putative Glycerol kinase	7e-35	N	_
Glycerol-3-phosphate dehydrogenase - NAD+ (EC - 1.1.1.8)	Contig16311_Genezilla_v6x_g1	gi|20522014|gb|AAM26266.1| sn-glycerol-3-phosphate dehydrogenase NAD+ [Cryptococcus neoformans var. neoformans]	9e-17	Sn-glycerol-3-phosphate dehydrogenase NAD - Cryptococcus neoformans	3e-17	N	_
	CP02-S3-000-111-F03-UC.F_BLASTMODELSv1_g1	gi|20522014|gb|AAM26266.1| sn-glycerol-3-phosphate dehydrogenase NAD+ [Cryptococcus neoformans var. neoformans]	1e-30	Sn-glycerol-3-phosphate dehydrogenase NAD+ - Cryptococcus neoformans	4e-31	N	_
	CP02-S1-000-011-D01-UC.F_BLASTMODELSv1_g1	gnl|jgiPH|128949 jgi|Phchr1|128949|e_gwh2.8.80.1 [Phanerochaete chrysosporium]	2e-24	Glycerol-3-phosphate dehydrogenase, putative Cryptococcus neoformans	9e-20	N	_
Triose phosphate isomerase (EC - 5.3.1.1)	Contig17313_AUGUSTUSv9_g1	gnl|jgiPH|124390 jgi|Phchr1|124390|e_gwh2.12.271.1 [Phanerochaete chrysosporium]	2e-99	Triosephosphate isomerase Coprinus cinereus	3e-91	N	_
Extracellular sugar-degrading enzymes
Extracellular invertase (EC - 3.2.1.26)	Contig3005_SNAPv2_g1	gi|81177521|gb|ABB59678.1| extracellular invertase [Aspergillus niger]	6e-30	Extracellular invertase Aspergillus niger	2e-30	N	_
Extracellular glucoamylase (EC - 3.2.1.3)	Contig16942_SNAPv2_g1	gnl|jgiPH|7087 jgi|Phchr1|7087|fgenesh1_pg.C_scaffold_12000271 [Phanerochaete chrysosporium]	1e-111	Alpha-amylase Salinispora tropica CNB-440	6e-65	N	436
	Contig1951_BLASTMODELSv1_g1	gi|8468531|gb|AAF75523.1| glucoamylase [Lentinula edodes]	8e-10	Glucoamylase Lentinula edodes	4e-10	N	_
Nitrogen regulation and uptake
AREA/NIT2 (CLRN1)	Contig11006_AUGUSTUSv9_g1	gi|164647573|gb|EDR11817.1| predicted protein [Laccaria bicolor S238N-H82]	4e-18	Transcription factor ScGATA-6 Schizophyllum commune	1e-18	Y	99
NAR1 - Nitrate reductase (EC - 1.7.1.1)	Contig16296_AUGUSTUSv9_g1	gnl|jgiPH|136276 jgi|Phchr1|136276|e_gww2.7.43.1 [Phanerochaete chrysosporium]	1e-101	Nitrate reductase Hebeloma cylindrosporum	9e-84	N	627
	Contig2941_SNAPv2_g1	gnl|jgiPH|136276 jgi|Phchr1|136276|e_gww2.7.43.1 [Phanerochaete chrysosporium]	2e-31	Nitrate reductase Hebeloma cylindrosporum	5e-28	N	_
NPR2 (Nitrogen permease regulator 2)	CP02-S2-028-234-H07-UE.F	gb|EAU88817.1| hypothetical protein CC1G_01190 [Coprinopsis cinerea okayama7#130]	0.002	Unclassified	1	N	_
Nitrite reductase (EC - 1.7.1.4)	Contig8056_Genezilla_v6x_g1	gnl|jgiPH|126732 jgi|Phchr1|126732|e_gwh2.7.22.1 [Phanerochaete chrysosporium]	2e-58	Nitrite reductase Hebeloma cylindrosporum	6e-55	N	_
Arginase (EC - 3.5.3.1)	Contig11026_Genezilla_v6x_g1	gi|116505830|gb|EAU88725.1| hypothetical protein CC1G_01098 [Coprinopsis cinerea okayama7#130]	4e-39	Putative arginase Pleurotus ostreatus	5e-38	Y	_
Urease (EC - 3.5.1.5)	Contig13045_Genezilla_v6x_g1	gi|108859293|emb|CAG34286.1| urease [Agaricus bisporus]	1e-129	Urease Agaricus bisporus	1e-129	N	_
Uricase (EC - 1.7.3.3)	Contig15893_Genezilla_v6x_g2	gnl|jgiPH|41793 jgi|Phchr1|41793|gww2.7.513.1 [Phanerochaete chrysosporium]	1e-66	Uricase (Urate oxidase), putative Cryptococcus neoformans	5e-48	N	_
Nitrate transporter	CP02-S3-036-507-F01-UE.F_SNAPv2_g1	gnl|jgiPH|126841 jgi|Phchr1|126841|e_gwh2.7.214.1 [Phanerochaete chrysosporium]	2e-38	Nitrate transporter Hebeloma cylindrosporum	5e-33	N	_
Urea Transporter	Contig17971_AUGUSTUSv9_g1	gi|164635564|gb|EDQ99869.1| urea transporter [Laccaria bicolor S238N-H82]	1e-162	Urea transporter, Cryptococcus neoformans	1e-127	N	_
Ammonium transporter	Contig14456_Genezilla_v6x_g1	gi|15042695|gb|AAK82417.1| ammonium transporter [Hebeloma cylindrosporum]	1e-114	Ammonium transporter Hebeloma cylindrosporum	1e-114	N	520
	Contig12233_Genezilla_v6x_g2	gi|164648483|gb|EDR12726.1| ammonium transporter [Laccaria bicolor S238N-H82]	9e-26	Ammonium transporter Hebeloma cylindrosporum	5e-25	N	520
	Contig12233_AUGUSTUSv9_g1	gi|116507103|gb|EAU89998.1| hypothetical protein CC1G_05914 [Coprinopsis cinerea okayama7#130]	5e-55	Ammonium transporter Hebeloma cylindrosporum	3e-54	N	520
	Contig12051_Genezilla_v6x_g1	gi|164651473|gb|EDR15713.1| ammonium transporter [Laccaria bicolor S238N-H82]	6e-78	Ammonium transporter Hebeloma cylindrosporum	2e-76	N	520
GABA permease-like proteins	CP02-S2-040-365-A09-EM.F_Genezilla_v6x_g1	gi|83774470|dbj|BAE64593.1| unnamed protein product [Aspergillus oryzae]	2e-10	Amino acid transporters Aspergillus oryzae	1e-11	N	46
	CP02-S2-032-348-F03-UE.F_AUGUSTUSv9_g1	gi|164645120|gb|EDR09368.1| APC amino acid permease [Laccaria bicolor S238N-H82]	4e-33	Amino acid transporters Aspergillus oryzae	9e-16	N	46
	CP02-S2-000-150-G11-UC.F_Genezilla_v6x_g1	No hits found	1	Unclassified	1	N	46
	Contig9846_SNAPv2_g1	gnl|jgiPH|26909 jgi|Phchr1|26909|gwh2.9.111.1 [Phanerochaete chrysosporium]	4e-53	Amino acid transporters Aspergillus oryzae	3e-19	N	46
	Contig8526_SNAPv2_g1	gi|164645120|gb|EDR09368.1| APC amino acid permease [Laccaria bicolor S238N-H82]	2e-57	UGA4 of S. cerevisiae is a GABA-specific high-affinity permease Aspergillus niger	1e-21	N	46
	Contig5774_Genezilla_v6x_g1	gnl|jgiPH|26909 jgi|Phchr1|26909|gwh2.9.111.1 [Phanerochaete chrysosporium]	2e-08	Unclassified	1	N	46
	Contig4897_AUGUSTUSv9_g1	gi|164638175|gb|EDR02454.1| APC amino acid permease [Laccaria bicolor S238N-H82]	2e-48	Related to GABA transport protein Neurospora crassa	1e-31	N	46
	Contig2294_AUGUSTUSv9_g1	gnl|jgiPH|26909 jgi|Phchr1|26909|gwh2.9.111.1 [Phanerochaete chrysosporium]	2e-36	Similar to sp|P32837 Saccharomyces cerevisiae GABA-specific permease Yarrowia lipolytica	1e-30	N	46
	Contig17615_SNAPv2_g2	gi|145601211|ref|XP_001402594.1| hypothetical protein MGG_14115 [Magnaporthe grisea 70-15]	3e-19	Amino acid transporters Aspergillus oryzae	3e-18	N	46
	Contig17129_AUGUSTUSv9_g1	gi|116497695|gb|EAU80590.1| hypothetical protein CC1G_11390 [Coprinopsis cinerea okayama7#130]	6e-77	Gamma-aminobutyric acid transporter, Cryptococcus neoformans	6e-68	N	46
	Contig16341_AUGUSTUSv9_g1	gnl|jgiPH|26909 jgi|Phchr1|26909|gwh2.9.111.1 [Phanerochaete chrysosporium]	4e-92	Amino acid transporters Aspergillus oryzae	2e-67	Y	46
	Contig16134_Genezilla_v6x_g1	gnl|jgiPH|26909 jgi|Phchr1|26909|gwh2.9.111.1 [Phanerochaete chrysosporium]	8e-49	Similar to sp|P32837 Saccharomyces cerevisiae GABA-specific permease Yarrowia lipolytica	6e-28	Y	46
	Contig15433_AUGUSTUSv9_g1	gnl|jgiPH|3356 jgi|Phchr1|3356|fgenesh1_pg.C_scaffold_4000615 [Phanerochaete chrysosporium]	3e-99	Os01g0945300 protein Oryza sativa	9e-37	N	46
	Contig14501_AUGUSTUSv9_g1	gnl|jgiPH|125336 jgi|Phchr1|125336|e_gwh2.29.12.1 [Phanerochaete chrysosporium]	2e-45	Related to GABA transport protein Neurospora crassa	4e-32	N	46
	Contig14194_AUGUSTUSv9_g1	gnl|jgiPH|26909 jgi|Phchr1|26909|gwh2.9.111.1 [Phanerochaete chrysosporium]	1e-18	Putative amino-acid permease C11D3.08c Schizosaccharomyces pombe	8e-12	N	46
	Contig11021_AUGUSTUSv9_g1	gnl|jgiPH|5862 jgi|Phchr1|5862|fgenesh1_pg.C_scaffold_9000466 [Phanerochaete chrysosporium]	5e-69	Similar to sp|P32837 Saccharomyces cerevisiae GABA-specific permease Yarrowia lipolytica	3e-45	N	46
	Contig10716_AUGUSTUSv9_g1	gnl|jgiPH|133143 jgi|Phchr1|133143|e_gww2.1.359.1 [Phanerochaete chrysosporium]	1e-27	Amino acid permease Aspergillus clavatus	5e-13	N	46
	Contig2155_BLASTMODELSv1_g1	gi|164637018|gb|EDR01307.1| APC amino acid permease [Laccaria bicolor S238N-H82]	1e-30	Amino acid transporters Aspergillus oryzae	5e-17	N	46
	CP02-S3-000-101-F09-UC.F_BLASTMODELSv1_g1	gi|46126583|ref|XP_387845.1| hypothetical protein FG07669.1 [Gibberella zeae PH-1]	4e-52	Amino acid transporters Aspergillus oryzae	1e-34	N	46

## Sheet: Transporters
Table TCDB – Fungal species TCDB classes frequency
TCDB class	Mp	Cc	Pc	Um	Mg	Cn
1.A.4	0.93%	9.69%	0.97%	1.06%	2.86%	1.11%
Other 1.A	4.07%	5.75%	5.52%	5.92%	5.31%	5.01%
1.B	1.63%	0.33%	0.16%	0.42%	0.27%	0.37%
1.C	0.93%	1.15%	0.49%	0.21%	0.41%	0
2.A.1	22.09%	15.76%	21.75%	18.39%	27.89%	30.24%
2.A.29	4.53%	5.25%	5.36%	7.4%	4.63%	6.12%
2.A.3	4.53%	2.3%	3.25%	3.17%	4.22%	2.6%
2.A.67	2.09%	1.64%	2.76%	1.48%	1.63%	1.11%
Other 2.A	14.19%	13.14%	13.96%	15.86%	15.1%	13.54%
3.A.1	11.51%	7.88%	8.12%	7.82%	7.07%	5.94%
3.A.16	3.02%	4.27%	4.38%	4.23%	3.54%	4.27%
3.A.2	2.56%	3.28%	3.25%	3.81%	2.86%	3.53%
3.A.3	5.58%	2.63%	2.44%	3.81%	3.13%	2.41%
3.A.5	2.09%	1.81%	1.3%	1.27%	1.09%	2.04%
3.A.8	0.93%	2.3%	1.95%	2.75%	1.9%	2.6%
Other 3.A	1.4%	1.97%	2.27%	1.48%	1.22%	1.48%
3.B	0.93%	0.49%	0.49%	1.06%	0.27%	0.56%
3.D	3.02%	3.28%	3.41%	3.81%	2.59%	3.53%
8.A.5	2.21%	1.81%	4.38%	0.63%	1.36%	1.11%
Other 8.A	1.51%	1.31%	0.97%	1.06%	0.95%	1.3%
9.A.10	3.49%	2.46%	0.97%	1.27%	1.9%	1.48%
9.A.5	2.33%	5.58%	4.55%	5.5%	3.4%	4.82%
Other 9.A	0.81%	0.99%	1.62%	1.48%	1.36%	1.67%
9.B.17	1.51%	3.28%	3.08%	3.81%	3.81%	1.3%
Other 9.B	1.05%	1.64%	1.62%	1.69%	0.95%	1.67%
Other	1.05%	0	0.97%	0.63%	0.27%	0.19%
	1	1	1	1	1	1
Fungal species: Moniliophthora perniciosa (Mp), Coprinopsis cinerea (Cc), Phanerochaete chrysosporium (Pc), Ustilago maydis (Um), Magnaporthe grisea (Mg) and Cryptococcus neoformans (Cn)
