# Supplementary material for: A genome survey of Moniliophthora perniciosa gives new insights into Witches' Broom Disease of cacao
Source: BMC Genomics. 2008 Nov 18;9:548. doi: 10.1186/1471-2164-9-548 (PMC2644716; doi:10.1186/1471-2164-9-548)
Supplement: Additional file 4 — Ranking of CDD-PFAM families annotated in M. perniciosa. Gene models were annotated based on CDD-PFAM-ID and ranked. This analysis was performed with other fungi genomes, which CDD-PFAM entries were classified according to M. perniciosa ranking. CDD-ID: CDD entry; PFAM Domain: PFAM entry; #Hits Domains: number of gene models containing each CDD-PFAM domain; %Hits Domains: percentage of gene models containing each CDD-PFAM domain in relation to total number of gene models containing a CDD-PFAM domain; %Hits PTN: Percentage of gene models containing each CDD-PFAM domain in relation to total number of M. perniciosa gene models; Rank: non-normalized M. perniciosa CDD-PFAM ranking; PTNS: proteins in each organism; Norm Factor: factor used to normalize the number of gene models containing each CDD-PFAM domain; # Hits Domains Norm: normalized number of gene models containing a CDD-PFAM domain; %Hits Domains Norm: percentage of gene models containing each CDD-PFAM domain in relation to total number of gene models containing each CDD-PFAM domain; %Hits PTN Norm: Normalized percentage of gene models containing each CDD-PFAM domain in relation to total number of M. perniciosa gene models; Rank Norm: normalized M. perniciosa CDD-PFAM ranking. Worksheets show the ranking of CDD-PFAM domains using normalization (Rank_Norm) or not using normalization (Rank_Non_Norm). [file 1471-2164-9-548-S4.xls]

## Sheet: Rank Non_Norm
Moniliophthora perniciosa												Laccaria bicolor							Coprinopsis cinerea							Phanerochaete chrysosporium							Ustilago maydis							Magnaporthe grisea							Cryptococcus neoformans
CDD - ID	PFAM Domain	#Hits Domains	%Hits Domains	%Hits PTN	Rank	PTNS	Norm Factor	# Hits Domains Norm	%Hits Domains Norm	%Hits PTN Norm	Rank Norm	CDD - ID	PFAM Domain	#Hits Domains	%Hits Domains	%Hits PTN	Rank	PTNS	CDD - ID	PFAM Domain	#Hits Domains	%Hits Domains	%Hits PTN		PTNs	CDD - ID	PFAM Domain	#Hits Domains	%Hits Domains	%Hits PTN	Rank	PTNs	CDD - ID	PFAM Domain	#Hits Domains	%Hits Domains	%Hits PTN	Rank	PTNs	CDD - ID	PFAM Domain	#Hits Domains	%Hits Domains	%Hits PTN	Rank	PTNs	CDD - ID	PFAM Domain	#Hits Domains
gnl|CDD|40168	pfam00067, p450, Cytochrome P450	256	0.054865	0.0156776	1	16329	1.35655	188.714	0.0532628	0.0115443	1	gnl|CDD|40168	pfam00067, p450, Cytochrome P450	83	0.0148056	0.00402639	3	20614	gnl|CDD|40168	pfam00067, p450, Cytochrome P450	131	0.0258077	0.00967218	2	13544	gnl|CDD|40168	pfam00067, p450, Cytochrome P450	136	0.0282099	0.0125369	2	10848	gnl|CDD|40168	pfam00067, p450, Cytochrome P450	20	0.00557103	0.00306654	13	6522	gnl|CDD|40168	pfam00067, p450, Cytochrome P450	129	0.0231598	0.0100459	3	12841	gnl|CDD|40168	pfam00067, p450, Cytochrome P450	5
gnl|CDD|40170	pfam00069, Protein kinase domain	141	0.0302186	0.00863494	2		1.60589	87.8018	0.0247812	0.00537113	2	gnl|CDD|40170	pfam00069, Protein kinase domain	245	0.0437032	0.0118851	1		gnl|CDD|40170	pfam00069, Protein kinase domain	175	0.034476	0.0129209	1		gnl|CDD|40170	pfam00069, Protein kinase domain	146	0.0302842	0.0134587	1		gnl|CDD|40170	pfam00069, Protein kinase domain	89	0.0247911	0.0136461	1		gnl|CDD|40170	pfam00069, Protein kinase domain	108	0.0193896	0.00841056	4		gnl|CDD|40170	pfam00069, Protein kinase domain	94
gnl|CDD|40184	pfam00083, Sugar (and other) transporters	89	0.0190742	0.00545043	3		1.6902	52.6565	0.0148618	0.00322117	3	gnl|CDD|40184	pfam00083, Sugar (and other) transporters	68	0.0121299	0.00329873	6		gnl|CDD|40184	pfam00083, Sugar (and other) transporters	58	0.0114263	0.00428234	5		gnl|CDD|40184	pfam00083, Sugar (and other) transporters	82	0.0170089	0.007559	3		gnl|CDD|40184	pfam00083, Sugar (and other) transporters	61	0.0169916	0.00935296	2		gnl|CDD|40184	pfam00083, Sugar (and other) transporters	148	0.0265709	0.0115256	2		gnl|CDD|40184	pfam00083, Sugar (and other) transporters	124
gnl|CDD|40206	pfam00106, adh_short, short chain dehydrogenase	84	0.0180026	0.00514422	4		1.71413	49.0044	0.013831	0.00299776	4	gnl|CDD|40206	pfam00106, adh_short, short chain dehydrogenase	58	0.0103461	0.00281362	9		gnl|CDD|40206	pfam00106, adh_short, short chain dehydrogenase	56	0.0110323	0.00413467	6		gnl|CDD|40206	pfam00106, adh_short, short chain dehydrogenase	82	0.0170089	0.007559	4		gnl|CDD|40206	pfam00106, adh_short, short chain dehydrogenase	42	0.0116992	0.00643974	4		gnl|CDD|40206	pfam00106, adh_short, short chain dehydrogenase	103	0.0184919	0.00802118	5		gnl|CDD|40206	pfam00106, adh_short, short chain dehydrogenase	40
gnl|CDD|40235	pfam00135, COesterase, Carboxylesterase	57	0.012216	0.00349072	5		1.47378	38.676	0.0109159	0.00236594	5	gnl|CDD|40235	pfam00135, COesterase, Carboxylesterase	15	0.0026757	0.000727661	51		gnl|CDD|40235	pfam00135, COesterase, Carboxylesterase	19	0.0037431	0.00140284	32		gnl|CDD|40235	pfam00135, COesterase, Carboxylesterase	14	0.00290396	0.00129056	41		gnl|CDD|40235	pfam00135, COesterase, Carboxylesterase	12	0.00334262	0.00183993	31		gnl|CDD|40235	pfam00135, COesterase, Carboxylesterase	29	0.00520646	0.00225839	21		gnl|CDD|40235	pfam00135, COesterase, Carboxylesterase	6
gnl|CDD|40813	pfam00732, GMC_oxred_N, GMC oxidoreductase	52	0.0111444	0.00318452	6		1.5402	33.7619	0.00952897	0.00206533	7	gnl|CDD|40813	pfam00732, GMC_oxred_N, GMC oxidoreductase	12	0.00214056	0.000582129	60		gnl|CDD|40813	pfam00732, GMC_oxred_N, GMC oxidoreductase	32	0.00630418	0.00236267	15		gnl|CDD|40813	pfam00732, GMC_oxred_N, GMC oxidoreductase	33	0.00684505	0.00304204	15		gnl|CDD|40813	pfam00732, GMC_oxred_N, GMC oxidoreductase	9	0.00250696	0.00137994	48		gnl|CDD|40813	pfam00732, GMC_oxred_N, GMC oxidoreductase	27	0.0048474	0.00210264	23		gnl|CDD|40813	pfam00732, GMC_oxred_N, GMC oxidoreductase	2
gnl|CDD|40748	pfam00665, rve, Integrase core domain	50	0.0107158	0.00306204	7		1.89433	26.3945	0.00744959	0.00161464	11	gnl|CDD|40748	pfam00665, rve, Integrase core domain	2	0.000356761	9.70214e-05	583		gnl|CDD|40748	pfam00665, rve, Integrase core domain	127	0.0250197	0.00937685	3		gnl|CDD|40748	pfam00665, rve, Integrase core domain	47	0.00974901	0.0043326	9		gnl|CDD|40748	pfam00665, rve, Integrase core domain	13	0.00362117	0.00199325	29		gnl|CDD|40748	pfam00665, rve, Integrase core domain	18	0.0032316	0.00140176	37		gnl|CDD|40748	pfam00665, rve, Integrase core domain	12
gnl|CDD|40207	pfam00107, ADH_zinc_N, Zinc-binding dehydrogenase	43	0.0092156	0.00263335	8		1.23983	34.6822	0.00978872	0.00212163	6	gnl|CDD|40207	pfam00107, ADH_zinc_N, Zinc-binding dehydrogenase	32	0.00570817	0.00155234	17		gnl|CDD|40207	pfam00107, ADH_zinc_N, Zinc-binding dehydrogenase	29	0.00571316	0.00214117	21		gnl|CDD|40207	pfam00107, ADH_zinc_N, Zinc-binding dehydrogenase	58	0.0120307	0.00534661	6		gnl|CDD|40207	pfam00107, ADH_zinc_N, Zinc-binding dehydrogenase	24	0.00668524	0.00367985	11		gnl|CDD|40207	pfam00107, ADH_zinc_N, Zinc-binding dehydrogenase	52	0.00933573	0.00404953	9		gnl|CDD|40207	pfam00107, ADH_zinc_N, Zinc-binding dehydrogenase	29
gnl|CDD|40345	pfam00248, Aldo_ket_red, Aldo/keto reductase family	41	0.00878697	0.00251087	9		1.28806	31.8309	0.00898396	0.0019472	8	gnl|CDD|40345	pfam00248, Aldo_ket_red, Aldo/keto reductase family	24	0.00428113	0.00116426	24		gnl|CDD|40345	pfam00248, Aldo_ket_red, Aldo/keto reductase family	21	0.00413712	0.0015505	29		gnl|CDD|40345	pfam00248, Aldo_ket_red, Aldo/keto reductase family	53	0.0109936	0.00488569	8		gnl|CDD|40345	pfam00248, Aldo_ket_red, Aldo/keto reductase family	14	0.00389972	0.00214658	25		gnl|CDD|40345	pfam00248, Aldo_ket_red, Aldo/keto reductase family	24	0.0043088	0.00186901	26		gnl|CDD|40345	pfam00248, Aldo_ket_red, Aldo/keto reductase family	20
gnl|CDD|40588	pfam00501, AMP-binding, AMP-binding enzyme	40	0.00857265	0.00244963	10		1.85372	21.5782	0.00609024	0.00132001	15	gnl|CDD|40588	pfam00501, AMP-binding, AMP-binding enzyme	32	0.00570817	0.00155234	16		gnl|CDD|40588	pfam00501, AMP-binding, AMP-binding enzyme	32	0.00630418	0.00236267	13		gnl|CDD|40588	pfam00501, AMP-binding, AMP-binding enzyme	46	0.00954159	0.00424041	10		gnl|CDD|40588	pfam00501, AMP-binding, AMP-binding enzyme	30	0.00835655	0.00459982	7		gnl|CDD|40588	pfam00501, AMP-binding, AMP-binding enzyme	51	0.00915619	0.00397165	10		gnl|CDD|40588	pfam00501, AMP-binding, AMP-binding enzyme	10
gnl|CDD|40179	pfam00078, RVT, Reverse transcriptase	39	0.00835834	0.00238839	11		1.76196	22.1345	0.00624724	0.00135404	13	gnl|CDD|40253	pfam00153, Mito_carr, Mitochondrial carrier protein	36	0.00642169	0.00174639	15		gnl|CDD|40179	pfam00078, RVT, Reverse transcriptase	108	0.0212766	0.00797401	4		gnl|CDD|40179	pfam00078, RVT, Reverse transcriptase	45	0.00933416	0.00414823	11		gnl|CDD|40179	pfam00078, RVT, Reverse transcriptase	3	0.000835655	0.000459982	260		gnl|CDD|40179	pfam00078, RVT, Reverse transcriptase	99	0.0177738	0.00770968	6		gnl|CDD|40179	pfam00078, RVT, Reverse transcriptase	17
gnl|CDD|40253	pfam00153, Mito_carr, Mitochondrial carrier protein	38	0.00814402	0.00232715	12		1.38896	27.3586	0.0077217	0.00167362	10	gnl|CDD|40493	pfam00400, WD40, WD domain, G-beta repeat	106	0.0189083	0.00514214	2		gnl|CDD|40253	pfam00153, Mito_carr, Mitochondrial carrier protein	35	0.00689519	0.00258417	10		gnl|CDD|40253	pfam00153, Mito_carr, Mitochondrial carrier protein	33	0.00684505	0.00304204	16		gnl|CDD|40253	pfam00153, Mito_carr, Mitochondrial carrier protein	36	0.0100279	0.00551978	6		gnl|CDD|40253	pfam00153, Mito_carr, Mitochondrial carrier protein	38	0.00682226	0.00295927	15		gnl|CDD|40253	pfam00153, Mito_carr, Mitochondrial carrier protein	34
gnl|CDD|40493	pfam00400, WD40, WD domain, G-beta repeat	35	0.00750107	0.00214343	13		1.51507	23.1013	0.00652012	0.00141318	12	gnl|CDD|40107	pfam00005, ABC_tran, ABC transporter	45	0.00802711	0.00218298	12		gnl|CDD|40493	pfam00400, WD40, WD domain, G-beta repeat	31	0.00610717	0.00228884	19		gnl|CDD|40493	pfam00400, WD40, WD domain, G-beta repeat	31	0.0064302	0.00285767	20		gnl|CDD|40493	pfam00400, WD40, WD domain, G-beta repeat	20	0.00557103	0.00306654	14		gnl|CDD|40493	pfam00400, WD40, WD domain, G-beta repeat	19	0.00341113	0.00147964	34		gnl|CDD|40493	pfam00400, WD40, WD domain, G-beta repeat	22
gnl|CDD|40107	pfam00005, ABC_tran, ABC transporter	33	0.00707244	0.00202094	14		1.71978	19.1885	0.00541577	0.00117382	17	gnl|CDD|40367	pfam00270, DEAD, DEAD/DEAH box helicase	77	0.0137353	0.00373533	4		gnl|CDD|40107	pfam00005, ABC_tran, ABC transporter	39	0.00768322	0.0028795	9		gnl|CDD|40107	pfam00005, ABC_tran, ABC transporter	45	0.00933416	0.00414823	12		gnl|CDD|40107	pfam00005, ABC_tran, ABC transporter	30	0.00835655	0.00459982	8		gnl|CDD|40107	pfam00005, ABC_tran, ABC transporter	41	0.00736086	0.0031929	14		gnl|CDD|40107	pfam00005, ABC_tran, ABC transporter	26
gnl|CDD|40367	pfam00270, DEAD, DEAD/DEAH box helicase	30	0.00642949	0.00183722	15		1.5947	18.8123	0.00530959	0.00115081	18	gnl|CDD|45101	pfam05199, GMC_oxred_C, GMC oxidoreductase	3	0.000535141	0.000145532	361		gnl|CDD|40367	pfam00270, DEAD, DEAD/DEAH box helicase	47	0.00925926	0.00347017	7		gnl|CDD|40367	pfam00270, DEAD, DEAD/DEAH box helicase	30	0.00622278	0.00276549	21		gnl|CDD|40367	pfam00270, DEAD, DEAD/DEAH box helicase	36	0.0100279	0.00551978	5		gnl|CDD|40367	pfam00270, DEAD, DEAD/DEAH box helicase	34	0.00610413	0.00264777	16		gnl|CDD|40367	pfam00270, DEAD, DEAD/DEAH box helicase	37
gnl|CDD|45101	pfam05199, GMC_oxred_C, GMC oxidoreductase	28	0.00600086	0.00171474	16		1.27409	21.9765	0.00620266	0.00134438	14	gnl|CDD|40368	pfam00271, Helicase_C, Helicase conserved C-terminal domain	16	0.00285408	0.000776172	41		gnl|CDD|45101	pfam05199, GMC_oxred_C, GMC oxidoreductase	6	0.00118203	0.000443001	151		gnl|CDD|45101	pfam05199, GMC_oxred_C, GMC oxidoreductase	2	0.000414852	0.000184366	525		gnl|CDD|45101	pfam05199, GMC_oxred_C, GMC oxidoreductase	1	0.000278552	0.000153327	1017		gnl|CDD|45101	pfam05199, GMC_oxred_C, GMC oxidoreductase	1	0.000179533	7.78756e-05	1208		gnl|CDD|40368	pfam00271, Helicase_C, Helicase conserved C-terminal domain	3
gnl|CDD|40368	pfam00271, Helicase_C, Helicase conserved C-terminal domain	27	0.00578654	0.0016535	17		1.83181	14.7395	0.00416009	0.000901666	27	gnl|CDD|40106	pfam00004, AAA, ATPase family	32	0.00570817	0.00155234	18		gnl|CDD|40368	pfam00271, Helicase_C, Helicase conserved C-terminal domain	11	0.00216706	0.000812168	67		gnl|CDD|40368	pfam00271, Helicase_C, Helicase conserved C-terminal domain	6	0.00124456	0.000553097	139		gnl|CDD|40368	pfam00271, Helicase_C, Helicase conserved C-terminal domain	2	0.000557103	0.000306654	345		gnl|CDD|40368	pfam00271, Helicase_C, Helicase conserved C-terminal domain	5	0.000897666	0.000389378	177		gnl|CDD|40106	pfam00004, AAA, ATPase family	27
gnl|CDD|40106	pfam00004, AAA, ATPase family	27	0.00578654	0.0016535	18		1.82134	14.8243	0.004184	0.000906849	26	gnl|CDD|41619	pfam01576, Myosin_tail_1, Myosin tail	16	0.00285408	0.000776172	40		gnl|CDD|40106	pfam00004, AAA, ATPase family	35	0.00689519	0.00258417	11		gnl|CDD|40106	pfam00004, AAA, ATPase family	34	0.00705248	0.00313422	14		gnl|CDD|40106	pfam00004, AAA, ATPase family	21	0.00584958	0.00321987	12		gnl|CDD|40106	pfam00004, AAA, ATPase family	42	0.00754039	0.00327077	13		gnl|CDD|41619	pfam01576, Myosin_tail_1, Myosin tail	8
gnl|CDD|41619	pfam01576, Myosin_tail_1, Myosin tail	26	0.00557222	0.00159226	19		2.13293	12.1898	0.00344045	0.000745689	39	gnl|CDD|40419	pfam00324, AA_permease, Amino acid permease	26	0.00463789	0.00126128	23		gnl|CDD|41619	pfam01576, Myosin_tail_1, Myosin tail	19	0.0037431	0.00140284	33		gnl|CDD|41619	pfam01576, Myosin_tail_1, Myosin tail	25	0.00518565	0.00230457	23		gnl|CDD|41619	pfam01576, Myosin_tail_1, Myosin tail	15	0.00417827	0.00229991	23		gnl|CDD|41619	pfam01576, Myosin_tail_1, Myosin tail	17	0.00305206	0.00132388	42		gnl|CDD|40419	pfam00324, AA_permease, Amino acid permease	14
gnl|CDD|40419	pfam00324, AA_permease, Amino acid permease	26	0.00557222	0.00159226	20		1.46413	17.758	0.00501202	0.00108631	19	gnl|CDD|41245	pfam01185, Hydrophobin, Fungal hydrophobin	13	0.00231894	0.000630639	58		gnl|CDD|40419	pfam00324, AA_permease, Amino acid permease	14	0.00275808	0.00103367	50		gnl|CDD|40419	pfam00324, AA_permease, Amino acid permease	21	0.00435594	0.00193584	25		gnl|CDD|40419	pfam00324, AA_permease, Amino acid permease	17	0.00473538	0.00260656	20		gnl|CDD|40419	pfam00324, AA_permease, Amino acid permease	30	0.005386	0.00233627	20		gnl|CDD|41412	pfam01360, Monooxygenase, Monooxygenase	9
gnl|CDD|41245	pfam01185, Hydrophobin, Fungal hydrophobin	26	0.00557222	0.00159226	21		0.846046	30.7312	0.00867358	0.00187993	9	gnl|CDD|41412	pfam01360, Monooxygenase, Monooxygenase	15	0.0026757	0.000727661	47		gnl|CDD|41245	pfam01185, Hydrophobin, Fungal hydrophobin	31	0.00610717	0.00228884	20		gnl|CDD|41245	pfam01185, Hydrophobin, Fungal hydrophobin	16	0.00331881	0.00147493	34		gnl|CDD|41245	pfam01185, Hydrophobin, Fungal hydrophobin	2	0.000557103	0.000306654	520		gnl|CDD|41412	pfam01360, Monooxygenase, Monooxygenase	33	0.0059246	0.00256989	19		gnl|CDD|41783	pfam01753, zf-MYND, MYND finger	1
gnl|CDD|41412	pfam01360, Monooxygenase, Monooxygenase	25	0.00535791	0.00153102	22		1.22526	20.4038	0.00575878	0.00124817	16	gnl|CDD|41783	pfam01753, zf-MYND, MYND finger	27	0.00481627	0.00130979	22		gnl|CDD|41412	pfam01360, Monooxygenase, Monooxygenase	18	0.0035461	0.001329	34		gnl|CDD|41412	pfam01360, Monooxygenase, Monooxygenase	32	0.00663763	0.00294985	18		gnl|CDD|41412	pfam01360, Monooxygenase, Monooxygenase	9	0.00250696	0.00137994	51		gnl|CDD|41783	pfam01753, zf-MYND, MYND finger	4	0.000718133	0.000311502	239		gnl|CDD|40271	pfam00171, Aldedh, Aldehyde dehydrogenase family	15
gnl|CDD|41783	pfam01753, zf-MYND, MYND finger	25	0.00535791	0.00153102	23		1.42879	17.4974	0.00493846	0.00107037	20	gnl|CDD|40271	pfam00171, Aldedh, Aldehyde dehydrogenase family	15	0.0026757	0.000727661	48		gnl|CDD|41783	pfam01753, zf-MYND, MYND finger	31	0.00610717	0.00228884	17		gnl|CDD|41783	pfam01753, zf-MYND, MYND finger	10	0.00207426	0.000921829	66		gnl|CDD|41783	pfam01753, zf-MYND, MYND finger	2	0.000557103	0.000306654	364		gnl|CDD|40271	pfam00171, Aldedh, Aldehyde dehydrogenase family	18	0.0032316	0.00140176	35		gnl|CDD|43998	pfam04082, Fungal specific transcription factor	41
gnl|CDD|40271	pfam00171, Aldedh, Aldehyde dehydrogenase family	22	0.00471496	0.0013473	24		1.2686	17.342	0.00489461	0.00106087	21	gnl|CDD|43998	pfam04082, Fungal specific transcription factor	38	0.00677845	0.00184341	13		gnl|CDD|40271	pfam00171, Aldedh, Aldehyde dehydrogenase family	13	0.00256107	0.000959835	53		gnl|CDD|40271	pfam00171, Aldedh, Aldehyde dehydrogenase family	20	0.00414852	0.00184366	27		gnl|CDD|40271	pfam00171, Aldedh, Aldehyde dehydrogenase family	17	0.00473538	0.00260656	19		gnl|CDD|43998	pfam04082, Fungal specific transcription factor	56	0.0100539	0.00436103	8		gnl|CDD|40647	pfam00561, Abhydrolase_1, alpha/beta hydrolase fold	9
gnl|CDD|43998	pfam04082, Fungal specific transcription factor	22	0.00471496	0.0013473	25		1.58985	13.8378	0.00390559	0.000846505	31	gnl|CDD|40647	pfam00561, Abhydrolase_1, alpha/beta hydrolase fold	14	0.00249732	0.00067915	55		gnl|CDD|43998	pfam04082, Fungal specific transcription factor	32	0.00630418	0.00236267	16		gnl|CDD|43998	pfam04082, Fungal specific transcription factor	32	0.00663763	0.00294985	19		gnl|CDD|43998	pfam04082, Fungal specific transcription factor	26	0.00724234	0.00398651	10		gnl|CDD|40647	pfam00561, Abhydrolase_1, alpha/beta hydrolase fold	27	0.0048474	0.00210264	24		gnl|CDD|40540	pfam00450, Peptidase_S10, Serine carboxypeptidase	7
gnl|CDD|40647	pfam00561, Abhydrolase_1, alpha/beta hydrolase fold	21	0.00450064	0.00128606	26		1.21918	17.2247	0.00486151	0.00105369	22	gnl|CDD|40540	pfam00450, Peptidase_S10, Serine carboxypeptidase	7	0.00124866	0.000339575	162		gnl|CDD|40647	pfam00561, Abhydrolase_1, alpha/beta hydrolase fold	24	0.00472813	0.001772	24		gnl|CDD|40647	pfam00561, Abhydrolase_1, alpha/beta hydrolase fold	32	0.00663763	0.00294985	17		gnl|CDD|40647	pfam00561, Abhydrolase_1, alpha/beta hydrolase fold	16	0.00445682	0.00245324	21		gnl|CDD|40540	pfam00450, Peptidase_S10, Serine carboxypeptidase	6	0.0010772	0.000467253	137		gnl|CDD|43099	pfam03169, OPT, OPT oligopeptide transporter protein	6
gnl|CDD|40540	pfam00450, Peptidase_S10, Serine carboxypeptidase	20	0.00428633	0.00122481	27		1.25796	15.8987	0.00448726	0.000972578	24	gnl|CDD|41610	pfam01565, FAD_binding_4, FAD binding domain	11	0.00196218	0.000533618	68		gnl|CDD|40540	pfam00450, Peptidase_S10, Serine carboxypeptidase	5	0.000985028	0.000369167	172		gnl|CDD|40540	pfam00450, Peptidase_S10, Serine carboxypeptidase	21	0.00435594	0.00193584	24		gnl|CDD|40540	pfam00450, Peptidase_S10, Serine carboxypeptidase	6	0.00167131	0.000919963	91		gnl|CDD|41610	pfam01565, FAD_binding_4, FAD binding domain	34	0.00610413	0.00264777	17		gnl|CDD|40172	pfam00071, Ras, Ras family (Ras, Rab, Rac)	26
gnl|CDD|41610	pfam01565, FAD_binding_4, FAD binding domain	19	0.00407201	0.00116357	28		1.36974	13.8713	0.00391503	0.000848551	30	gnl|CDD|43099	pfam03169, OPT, OPT oligopeptide transporter protein	10	0.0017838	0.000485107	85		gnl|CDD|41610	pfam01565, FAD_binding_4, FAD binding domain	21	0.00413712	0.0015505	28		gnl|CDD|41610	pfam01565, FAD_binding_4, FAD binding domain	9	0.00186683	0.000829646	83		gnl|CDD|41610	pfam01565, FAD_binding_4, FAD binding domain	5	0.00139276	0.000766636	135		gnl|CDD|43099	pfam03169, OPT, OPT oligopeptide transporter protein	12	0.0021544	0.000934507	62		gnl|CDD|40177	pfam00076, RRM_1, RNA recognition motif	47
gnl|CDD|43099	pfam03169, OPT, OPT oligopeptide transporter protein	19	0.00407201	0.00116357	29		1.46405	12.9777	0.00366283	0.000793888	35	gnl|CDD|40172	pfam00071, Ras, Ras family (Ras, Rab, Rac)	60	0.0107028	0.00291064	7		gnl|CDD|43099	pfam03169, OPT, OPT oligopeptide transporter protein	10	0.00197006	0.000738334	75		gnl|CDD|43099	pfam03169, OPT, OPT oligopeptide transporter protein	17	0.00352624	0.00156711	30		gnl|CDD|43099	pfam03169, OPT, OPT oligopeptide transporter protein	7	0.00194986	0.00107329	76		gnl|CDD|40172	pfam00071, Ras, Ras family (Ras, Rab, Rac)	28	0.00502693	0.00218052	22		gnl|CDD|40272	pfam00172, Zn_clus, Fungal Zn(2)-Cys(6)	29
gnl|CDD|40172	pfam00071, Ras, Ras family (Ras, Rab, Rac)	19	0.00407201	0.00116357	30		1.18733	16.0023	0.00451648	0.000978911	23	gnl|CDD|40177	pfam00076, RRM_1, RNA recognition motif	60	0.0107028	0.00291064	8		gnl|CDD|40172	pfam00071, Ras, Ras family (Ras, Rab, Rac)	31	0.00610717	0.00228884	18		gnl|CDD|40172	pfam00071, Ras, Ras family (Ras, Rab, Rac)	28	0.00580792	0.00258112	22		gnl|CDD|40172	pfam00071, Ras, Ras family (Ras, Rab, Rac)	26	0.00724234	0.00398651	9		gnl|CDD|40177	pfam00076, RRM_1, RNA recognition motif	50	0.00897666	0.00389378	11		gnl|CDD|40805	pfam00724, Oxidored_FMN, NADH:flavin oxidoreductase / NADH oxidase	5
gnl|CDD|40177	pfam00076, RRM_1, RNA recognition motif	19	0.00407201	0.00116357	31		1.58446	11.9915	0.00338447	0.000733557	43	gnl|CDD|40272	pfam00172, Zn_clus, Fungal Zn(2)-Cys(6) binuclear cluster	11	0.00196218	0.000533618	69		gnl|CDD|40177	pfam00076, RRM_1, RNA recognition motif	45	0.00886525	0.0033225	8		gnl|CDD|40177	pfam00076, RRM_1, RNA recognition motif	42	0.00871189	0.00387168	13		gnl|CDD|40177	pfam00076, RRM_1, RNA recognition motif	42	0.0116992	0.00643974	3		gnl|CDD|40272	pfam00172, Zn_clus, Fungal Zn(2)-Cys(6)	45	0.00807899	0.0035044	12		gnl|CDD|40747	pfam00664, ABC_membrane, ABC transporter transmembrane region	2
gnl|CDD|40272	pfam00172, Zn_clus, Fungal Zn(2)-Cys(6)	18	0.00385769	0.00110233	32		1.37456	13.0951	0.00369596	0.00080107	33	gnl|CDD|40805	pfam00724, Oxidored_FMN, NADH:flavin oxidoreductase / NADH oxidase	8	0.00142704	0.000388086	135		gnl|CDD|40272	pfam00172, Zn_clus, Fungal Zn(2)-Cys(6) binuclear cluster	6	0.00118203	0.000443001	163		gnl|CDD|40272	pfam00172, Zn_clus, Fungal Zn(2)-Cys(6)	14	0.00290396	0.00129056	44		gnl|CDD|40272	pfam00172, Zn_clus, Fungal Zn(2)-Cys(6)	19	0.00529248	0.00291322	16		gnl|CDD|40805	pfam00724, Oxidored_FMN, NADH:flavin oxidoreductase / NADH oxidase	4	0.000718133	0.000311502	229		gnl|CDD|40590	pfam00503, G-alpha, G-protein alpha subunit	3
gnl|CDD|40805	pfam00724, Oxidored_FMN, NADH:flavin oxidoreductase / NADH oxidase	18	0.00385769	0.00110233	33		1.16672	15.4279	0.00435437	0.000943775	25	gnl|CDD|40747	pfam00664, ABC_membrane, ABC transporter transmembrane region	2	0.000356761	9.70214e-05	695		gnl|CDD|40805	pfam00724, Oxidored_FMN, NADH:flavin oxidoreductase / NADH oxidase	6	0.00118203	0.000443001	136		gnl|CDD|40805	pfam00724, Oxidored_FMN, NADH:flavin oxidoreductase / NADH oxidase	5	0.00103713	0.000460914	176		gnl|CDD|40805	pfam00724, Oxidored_FMN, NADH:flavin oxidoreductase / NADH oxidase	3	0.000835655	0.000459982	209		gnl|CDD|40747	pfam00664, ABC_membrane, ABC transporter transmembrane region	6	0.0010772	0.000467253	141		gnl|CDD|43652	pfam03732, Retrotrans_gag, Retrotransposon gag protein	2
gnl|CDD|40747	pfam00664, ABC_membrane, ABC transporter transmembrane region	18	0.00385769	0.00110233	34		1.94041	9.2764	0.00261817	0.000567468	54	gnl|CDD|40590	pfam00503, G-alpha, G-protein alpha subunit	52	0.00927578	0.00252256	10		gnl|CDD|40747	pfam00664, ABC_membrane, ABC transporter transmembrane region	5	0.000985028	0.000369167	180		gnl|CDD|40747	pfam00664, ABC_membrane, ABC transporter transmembrane region	1	0.000207426	9.21829e-05	805		gnl|CDD|40747	pfam00664, ABC_membrane, ABC transporter transmembrane region	4	0.00111421	0.000613309	151		gnl|CDD|40590	pfam00503, G-alpha, G-protein alpha subunit	3	0.0005386	0.000233627	405		gnl|CDD|41577	pfam01532, Glyco_hydro_47, Glycosyl hydrolase family 47	3
gnl|CDD|40590	pfam00503, G-alpha, G-protein alpha subunit	17	0.00364338	0.00104109	35		1.21705	13.9683	0.0039424	0.000854484	29	gnl|CDD|43652	pfam03732, Retrotrans_gag, Retrotransposon gag protein	2	0.000356761	9.70214e-05	621		gnl|CDD|40590	pfam00503, G-alpha, G-protein alpha subunit	17	0.00334909	0.00125517	38		gnl|CDD|40590	pfam00503, G-alpha, G-protein alpha subunit	11	0.00228168	0.00101401	62		gnl|CDD|40590	pfam00503, G-alpha, G-protein alpha subunit	4	0.00111421	0.000613309	178		gnl|CDD|43652	pfam03732, Retrotrans_gag, Retrotransposon gag protein	11	0.00197487	0.000856631	67		gnl|CDD|40785	pfam00704, Glyco_hydro_18, Glycosyl hydrolases family 18	4
gnl|CDD|43652	pfam03732, Retrotrans_gag, Retrotransposon gag protein	17	0.00364338	0.00104109	36		1.43956	11.8091	0.00333301	0.000722404	44	gnl|CDD|41577	pfam01532, Glyco_hydro_47, Glycosyl hydrolase family 47	10	0.0017838	0.000485107	95		gnl|CDD|43652	pfam03732, Retrotrans_gag, Retrotransposon gag protein	32	0.00630418	0.00236267	14		gnl|CDD|43652	pfam03732, Retrotrans_gag, Retrotransposon gag protein	8	0.00165941	0.000737463	91		gnl|CDD|41577	pfam01532, Glyco_hydro_47, Glycosyl hydrolase family 47	3	0.000835655	0.000459982	266		gnl|CDD|41577	pfam01532, Glyco_hydro_47, Glycosyl hydrolase family 47	9	0.0016158	0.00070088	92		gnl|CDD|40487	pfam00394, Cu-oxidase, Multicopper oxidase	5
gnl|CDD|41577	pfam01532, Glyco_hydro_47, Glycosyl hydrolase family 47	17	0.00364338	0.00104109	37		1.29607	13.1166	0.00370204	0.000802387	32	gnl|CDD|40785	pfam00704, Glyco_hydro_18, Glycosyl hydrolases family 18	11	0.00196218	0.000533618	77		gnl|CDD|41577	pfam01532, Glyco_hydro_47, Glycosyl hydrolase family 47	8	0.00157604	0.000590667	108		gnl|CDD|41577	pfam01532, Glyco_hydro_47, Glycosyl hydrolase family 47	6	0.00124456	0.000553097	154		gnl|CDD|40785	pfam00704, Glyco_hydro_18, Glycosyl hydrolases family 18	4	0.00111421	0.000613309	195		gnl|CDD|40785	pfam00704, Glyco_hydro_18, Glycosyl hydrolases family 18	15	0.002693	0.00116813	53		gnl|CDD|40276	pfam00176, SNF2_N, SNF2 family N-terminal domain	20
gnl|CDD|40785	pfam00704, Glyco_hydro_18, Glycosyl hydrolases family 18	16	0.00342906	0.000979852	38		1.31486	12.1686	0.00343446	0.000744391	40	gnl|CDD|40487	pfam00394, Cu-oxidase, Multicopper oxidase	11	0.00196218	0.000533618	78		gnl|CDD|40785	pfam00704, Glyco_hydro_18, Glycosyl hydrolases family 18	8	0.00157604	0.000590667	113		gnl|CDD|40785	pfam00704, Glyco_hydro_18, Glycosyl hydrolases family 18	10	0.00207426	0.000921829	75		gnl|CDD|40487	pfam00394, Cu-oxidase, Multicopper oxidase	5	0.00139276	0.000766636	112		gnl|CDD|40487	pfam00394, Cu-oxidase, Multicopper oxidase	15	0.002693	0.00116813	49		gnl|CDD|41821	pfam01794, Ferric_reduct, Ferric reductase like transmembrane	7
gnl|CDD|40487	pfam00394, Cu-oxidase, Multicopper oxidase	16	0.00342906	0.000979852	39		1.13908	14.0464	0.00396447	0.000859268	28	gnl|CDD|40276	pfam00176, SNF2_N, SNF2 family N-terminal domain	21	0.00374599	0.00101873	30		gnl|CDD|40487	pfam00394, Cu-oxidase, Multicopper oxidase	17	0.00334909	0.00125517	36		gnl|CDD|40487	pfam00394, Cu-oxidase, Multicopper oxidase	5	0.00103713	0.000460914	177		gnl|CDD|40276	pfam00176, SNF2_N, SNF2 family N-terminal domain	18	0.00501393	0.00275989	18		gnl|CDD|40276	pfam00176, SNF2_N, SNF2 family N-terminal domain	24	0.0043088	0.00186901	27		gnl|CDD|42131	pfam02133, Transp_cyt_pur, Permease for cytosine/purines	8
gnl|CDD|40276	pfam00176, SNF2_N, SNF2 family N-terminal domain	16	0.00342906	0.000979852	40		1.90042	8.4192	0.00237624	0.00051503	63	gnl|CDD|41821	pfam01794, Ferric_reduct, Ferric reductase like transmembrane	11	0.00196218	0.000533618	67		gnl|CDD|40276	pfam00176, SNF2_N, SNF2 family N-terminal domain	23	0.00453113	0.00169817	26		gnl|CDD|40276	pfam00176, SNF2_N, SNF2 family N-terminal domain	14	0.00290396	0.00129056	45		gnl|CDD|41821	pfam01794, Ferric_reduct, Ferric reductase like transmembrane	7	0.00194986	0.00107329	83		gnl|CDD|41821	pfam01794, Ferric_reduct, Ferric reductase like transmembrane	16	0.00287253	0.00124601	44		gnl|CDD|40824	pfam00743, FMO-like, Flavin-binding monooxygenase-like	5
gnl|CDD|41821	pfam01794, Ferric_reduct, Ferric reductase like transmembrane	14	0.00300043	0.00085737	41		1.36977	10.2207	0.00288469	0.000625233	50	gnl|CDD|42131	pfam02133, Transp_cyt_pur, Permease for cytosine/purines	9	0.00160542	0.000436596	104		gnl|CDD|41821	pfam01794, Ferric_reduct, Ferric reductase like transmembrane	8	0.00157604	0.000590667	106		gnl|CDD|41821	pfam01794, Ferric_reduct, Ferric reductase like transmembrane	13	0.00269654	0.00119838	48		gnl|CDD|42131	pfam02133, Transp_cyt_pur, Permease for cytosine/purines	3	0.000835655	0.000459982	314		gnl|CDD|42131	pfam02133, Transp_cyt_pur, Permease for cytosine/purines	7	0.00125673	0.000545129	133		gnl|CDD|41567	pfam01522, Polysacc_deac_1, Polysaccharide deacetylase	4
gnl|CDD|42131	pfam02133, Transp_cyt_pur, Permease for cytosine/purines	14	0.00300043	0.00085737	42		1.11477	12.5587	0.00354456	0.000768256	36	gnl|CDD|40824	pfam00743, FMO-like, Flavin-binding monooxygenase-like	11	0.00196218	0.000533618	76		gnl|CDD|42131	pfam02133, Transp_cyt_pur, Permease for cytosine/purines	3	0.000591017	0.0002215	413		gnl|CDD|42131	pfam02133, Transp_cyt_pur, Permease for cytosine/purines	7	0.00145198	0.00064528	135		gnl|CDD|40824	pfam00743, FMO-like, Flavin-binding monooxygenase-like	9	0.00250696	0.00137994	47		gnl|CDD|40824	pfam00743, FMO-like, Flavin-binding monooxygenase-like	23	0.00412926	0.00179114	28		gnl|CDD|40478	pfam00385, Chromo, 'chromo' (CHRromatin Organisation MOdifier)	1
gnl|CDD|40824	pfam00743, FMO-like, Flavin-binding monooxygenase-like	14	0.00300043	0.00085737	43		1.2148	11.5245	0.00325269	0.000704994	45	gnl|CDD|41567	pfam01522, Polysacc_deac_1, Polysaccharide deacetylase	11	0.00196218	0.000533618	81		gnl|CDD|40824	pfam00743, FMO-like, Flavin-binding monooxygenase-like	10	0.00197006	0.000738334	76		gnl|CDD|40824	pfam00743, FMO-like, Flavin-binding monooxygenase-like	18	0.00373367	0.00165929	29		gnl|CDD|41567	pfam01522, Polysacc_deac_1, Polysaccharide deacetylase	8	0.00222841	0.00122662	60		gnl|CDD|41933	pfam01915, Glyco_hydro_3_C, Glycosyl hydrolase family 3 C terminal	2	0.000359066	0.000155751	621		gnl|CDD|40279	pfam00179, UQ_con, Ubiquitin-conjugating enzyme	19
gnl|CDD|41933	pfam01915, Glyco_hydro_3_C, Glycosyl hydrolase family 3 C terminal	14	0.00300043	0.00085737	44		1.73432	8.07235	0.00227834	0.000493812	65	gnl|CDD|40279	pfam00179, UQ_con, Ubiquitin-conjugating enzyme	22	0.00392437	0.00106724	27		gnl|CDD|41933	pfam01915, Glyco_hydro_3_C, Glycosyl hydrolase family 3 C terminal	1	0.000197006	7.38334e-05	1208		gnl|CDD|41933	pfam01915, Glyco_hydro_3_C, Glycosyl hydrolase family 3 C terminal	1	0.000207426	9.21829e-05	1155		gnl|CDD|40279	pfam00179, UQ_con, Ubiquitin-conjugating enzyme	15	0.00417827	0.00229991	22		gnl|CDD|41567	pfam01522, Polysacc_deac_1, Polysaccharide deacetylase	11	0.00197487	0.000856631	69		gnl|CDD|43369	pfam03443, Glyco_hydro_61, Glycosyl hydrolase family 61	1
gnl|CDD|41567	pfam01522, Polysacc_deac_1, Polysaccharide deacetylase	14	0.00300043	0.00085737	45		1.13911	12.2903	0.00346883	0.000751841	38	gnl|CDD|43369	pfam03443, Glyco_hydro_61, Glycosyl hydrolase family 61	7	0.00124866	0.000339575	151		gnl|CDD|41567	pfam01522, Polysacc_deac_1, Polysaccharide deacetylase	17	0.00334909	0.00125517	37		gnl|CDD|41567	pfam01522, Polysacc_deac_1, Polysaccharide deacetylase	6	0.00124456	0.000553097	148		gnl|CDD|43852	pfam03935, SKN1, Beta-glucan synthesis-associated protein (SKN1)	8	0.00222841	0.00122662	58		gnl|CDD|40478	pfam00385, Chromo, 'chromo' (CHRromatin Organisation MOdifier)	2	0.000359066	0.000155751	645		gnl|CDD|43852	pfam03935, SKN1, Beta-glucan synthesis-associated protein (SKN1)	6
gnl|CDD|40478	pfam00385, Chromo, 'chromo' (CHRromatin Organisation MOdifier)	14	0.00300043	0.00085737	46		1.39953	10.0034	0.00282335	0.000611939	51	gnl|CDD|43852	pfam03935, SKN1, Beta-glucan synthesis-associated protein (SKN1)	12	0.00214056	0.000582129	65		gnl|CDD|40478	pfam00385, Chromo, 'chromo' (CHRromatin Organisation MOdifier)	3	0.000591017	0.0002215	365		gnl|CDD|40478	pfam00385, Chromo, 'chromo' (CHRromatin Organisation MOdifier)	11	0.00228168	0.00101401	61		gnl|CDD|40128	pfam00026, Asp, Eukaryotic aspartyl protease	9	0.00250696	0.00137994	41		gnl|CDD|40279	pfam00179, UQ_con, Ubiquitin-conjugating enzyme	19	0.00341113	0.00147964	31		gnl|CDD|40128	pfam00026, Asp, Eukaryotic aspartyl protease	9
gnl|CDD|40279	pfam00179, UQ_con, Ubiquitin-conjugating enzyme	13	0.00278611	0.00079613	47		1.15888	11.2177	0.00316609	0.000686224	48	gnl|CDD|40128	pfam00026, Asp, Eukaryotic aspartyl protease	24	0.00428113	0.00116426	25		gnl|CDD|40279	pfam00179, UQ_con, Ubiquitin-conjugating enzyme	21	0.00413712	0.0015505	27		gnl|CDD|40279	pfam00179, UQ_con, Ubiquitin-conjugating enzyme	20	0.00414852	0.00184366	26		gnl|CDD|41008	pfam00933, Glyco_hydro_3, Glycosyl hydrolase family 3 N terminal	3	0.000835655	0.000459982	302		gnl|CDD|43369	pfam03443, Glyco_hydro_61, Glycosyl hydrolase family 61	20	0.00359066	0.00155751	30		gnl|CDD|41008	pfam00933, Glyco_hydro_3, Glycosyl hydrolase family 3 N terminal	3
gnl|CDD|43369	pfam03443, Glyco_hydro_61, Glycosyl hydrolase family 61	13	0.00278611	0.00079613	48		0.993841	13.0806	0.00369186	0.000800181	34	gnl|CDD|42104	pfam02102, Peptidase_M35, Deuterolysin metalloprotease (M35)	2	0.000356761	9.70214e-05	705		gnl|CDD|43369	pfam03443, Glyco_hydro_61, Glycosyl hydrolase family 61	33	0.00650118	0.0024365	12		gnl|CDD|43369	pfam03443, Glyco_hydro_61, Glycosyl hydrolase family 61	14	0.00290396	0.00129056	40		gnl|CDD|41282	pfam01222, ERG4_ERG24, Ergosterol biosynthesis ERG4/ERG24 family	2	0.000557103	0.000306654	463		gnl|CDD|40128	pfam00026, Asp, Eukaryotic aspartyl protease	19	0.00341113	0.00147964	32		gnl|CDD|41282	pfam01222, ERG4_ERG24, Ergosterol biosynthesis ERG4/ERG24 family	2
gnl|CDD|43852	pfam03935, SKN1, Beta-glucan synthesis-associated protein (SKN1)	13	0.00278611	0.00079613	49		1.12958	11.5087	0.00324822	0.000704026	46	gnl|CDD|41008	pfam00933, Glyco_hydro_3, Glycosyl hydrolase family 3 N terminal	2	0.000356761	9.70214e-05	734		gnl|CDD|43852	pfam03935, SKN1, Beta-glucan synthesis-associated protein (SKN1)	15	0.00295508	0.0011075	44		gnl|CDD|43852	pfam03935, SKN1, Beta-glucan synthesis-associated protein (SKN1)	7	0.00145198	0.00064528	119		gnl|CDD|41475	pfam01425, Amidase	7	0.00194986	0.00107329	74		gnl|CDD|42104	pfam02102, Peptidase_M35, Deuterolysin metalloprotease (M35)	4	0.000718133	0.000311502	257		gnl|CDD|41475	pfam01425, Amidase	4
gnl|CDD|40128	pfam00026, Asp, Eukaryotic aspartyl protease	13	0.00278611	0.00079613	50		1.34922	9.63517	0.00271943	0.000589415	52	gnl|CDD|41282	pfam01222, ERG4_ERG24, Ergosterol biosynthesis ERG4/ERG24 family	3	0.000535141	0.000145532	481		gnl|CDD|40128	pfam00026, Asp, Eukaryotic aspartyl protease	13	0.00256107	0.000959835	54		gnl|CDD|40128	pfam00026, Asp, Eukaryotic aspartyl protease	53	0.0109936	0.00488569	7		gnl|CDD|40933	pfam00856, SET, SET domain	7	0.00194986	0.00107329	84		gnl|CDD|41008	pfam00933, Glyco_hydro_3, Glycosyl hydrolase family 3 N terminal	18	0.0032316	0.00140176	39		gnl|CDD|40933	pfam00856, SET, SET domain	8
gnl|CDD|42104	pfam02102, Peptidase_M35, Deuterolysin metalloprotease (M35)	13	0.00278611	0.00079613	51		1.03864	12.5163	0.00353261	0.000765665	37	gnl|CDD|41475	pfam01425, Amidase	5	0.000891902	0.000242554	233		gnl|CDD|42104	pfam02102, Peptidase_M35, Deuterolysin metalloprotease (M35)	1	0.000197006	7.38334e-05	1092		gnl|CDD|42104	pfam02102, Peptidase_M35, Deuterolysin metalloprotease (M35)	1	0.000207426	9.21829e-05	1047		gnl|CDD|41382	pfam01328, Peroxidase_2	3	0.000835655	0.000459982	217		gnl|CDD|41282	pfam01222, ERG4_ERG24, Ergosterol biosynthesis ERG4/ERG24 family	3	0.0005386	0.000233627	395		gnl|CDD|41123	pfam01055, Glyco_hydro_31, Glycosyl hydrolases family 31	3
gnl|CDD|41008	pfam00933, Glyco_hydro_3, Glycosyl hydrolase family 3 N terminal	13	0.00278611	0.00079613	52		1.69517	7.66885	0.00216446	0.000469129	70	gnl|CDD|40933	pfam00856, SET, SET domain	27	0.00481627	0.00130979	21		gnl|CDD|41008	pfam00933, Glyco_hydro_3, Glycosyl hydrolase family 3 N terminal	5	0.000985028	0.000369167	212		gnl|CDD|41008	pfam00933, Glyco_hydro_3, Glycosyl hydrolase family 3 N terminal	9	0.00186683	0.000829646	84		gnl|CDD|41123	pfam01055, Glyco_hydro_31, Glycosyl hydrolases family 31	3	0.000835655	0.000459982	234		gnl|CDD|41475	pfam01425, Amidase	14	0.00251346	0.00109026	54		gnl|CDD|40783	pfam00702, Hydrolase, haloacid dehalogenase-like hydrolase	8
gnl|CDD|41282	pfam01222, ERG4_ERG24, Ergosterol biosynthesis ERG4/ERG24 family	13	0.00278611	0.00079613	53		1.08255	12.0087	0.00338935	0.000734614	42	gnl|CDD|41382	pfam01328, Peroxidase_2	5	0.000891902	0.000242554	260		gnl|CDD|41282	pfam01222, ERG4_ERG24, Ergosterol biosynthesis ERG4/ERG24 family	3	0.000591017	0.0002215	357		gnl|CDD|41282	pfam01222, ERG4_ERG24, Ergosterol biosynthesis ERG4/ERG24 family	3	0.000622278	0.000276549	339		gnl|CDD|40783	pfam00702, Hydrolase, haloacid dehalogenase-like hydrolase	6	0.00167131	0.000919963	97		gnl|CDD|40933	pfam00856, SET, SET domain	11	0.00197487	0.000856631	71		gnl|CDD|40114	pfam00012, HSP70, Hsp70 protein	9
gnl|CDD|41475	pfam01425, Amidase	12	0.0025718	0.000734889	54		1.30417	9.20127	0.00259697	0.000562872	55	gnl|CDD|41123	pfam01055, Glyco_hydro_31, Glycosyl hydrolases family 31	6	0.00107028	0.000291064	184		gnl|CDD|41475	pfam01425, Amidase	5	0.000985028	0.000369167	182		gnl|CDD|41475	pfam01425, Amidase	13	0.00269654	0.00119838	46		gnl|CDD|40114	pfam00012, HSP70, Hsp70 protein	7	0.00194986	0.00107329	81		gnl|CDD|41382	pfam01328, Peroxidase_2	6	0.0010772	0.000467253	139		gnl|CDD|40415	pfam00320, GATA, GATA zinc finger	6
gnl|CDD|40933	pfam00856, SET, SET domain	12	0.0025718	0.000734889	55		1.41168	8.50053	0.00239919	0.000520005	60	gnl|CDD|40783	pfam00702, Hydrolase, haloacid dehalogenase-like hydrolase	8	0.00142704	0.000388086	126		gnl|CDD|40933	pfam00856, SET, SET domain	10	0.00197006	0.000738334	78		gnl|CDD|40933	pfam00856, SET, SET domain	10	0.00207426	0.000921829	74		gnl|CDD|40415	pfam00320, GATA, GATA zinc finger	8	0.00222841	0.00122662	55		gnl|CDD|41123	pfam01055, Glyco_hydro_31, Glycosyl hydrolases family 31	6	0.0010772	0.000467253	150		gnl|CDD|41644	pfam01602, Adaptin_N, Adaptin N terminal region	10
gnl|CDD|41382	pfam01328, Peroxidase_2	12	0.0025718	0.000734889	56		0.998316	12.0202	0.0033926	0.000735318	41	gnl|CDD|40114	pfam00012, HSP70, Hsp70 protein	18	0.00321085	0.000873193	34		gnl|CDD|41382	pfam01328, Peroxidase_2	8	0.00157604	0.000590667	97		gnl|CDD|41382	pfam01328, Peroxidase_2	3	0.000622278	0.000276549	299		gnl|CDD|41644	pfam01602, Adaptin_N, Adaptin N terminal region	7	0.00194986	0.00107329	72		gnl|CDD|40783	pfam00702, Hydrolase, haloacid dehalogenase-like hydrolase	8	0.00143627	0.000623004	98		gnl|CDD|40324	pfam00226, DnaJ, DnaJ domain	20
gnl|CDD|41123	pfam01055, Glyco_hydro_31, Glycosyl hydrolases family 31	11	0.00235748	0.000673648	57		1.56443	7.03131	0.00198452	0.000430128	79	gnl|CDD|40415	pfam00320, GATA, GATA zinc finger	10	0.0017838	0.000485107	92		gnl|CDD|41123	pfam01055, Glyco_hydro_31, Glycosyl hydrolases family 31	3	0.000591017	0.0002215	330		gnl|CDD|41123	pfam01055, Glyco_hydro_31, Glycosyl hydrolases family 31	6	0.00124456	0.000553097	144		gnl|CDD|40324	pfam00226, DnaJ, DnaJ domain	19	0.00529248	0.00291322	15		gnl|CDD|40114	pfam00012, HSP70, Hsp70 protein	11	0.00197487	0.000856631	68		gnl|CDD|42164	pfam02171, Piwi, Piwi domain	2
gnl|CDD|40783	pfam00702, Hydrolase, haloacid dehalogenase-like hydrolase	11	0.00235748	0.000673648	58		1.37067	8.02526	0.00226505	0.000490932	67	gnl|CDD|41644	pfam01602, Adaptin_N, Adaptin N terminal region	11	0.00196218	0.000533618	79		gnl|CDD|40783	pfam00702, Hydrolase, haloacid dehalogenase-like hydrolase	8	0.00157604	0.000590667	100		gnl|CDD|40783	pfam00702, Hydrolase, haloacid dehalogenase-like hydrolase	7	0.00145198	0.00064528	114		gnl|CDD|40218	pfam00118, Cpn60_TCP1, TCP-1/cpn60 chaperonin family	9	0.00250696	0.00137994	46		gnl|CDD|40415	pfam00320, GATA, GATA zinc finger	7	0.00125673	0.000545129	115		gnl|CDD|40218	pfam00118, Cpn60_TCP1, TCP-1/cpn60 chaperonin family	9
gnl|CDD|40114	pfam00012, HSP70, Hsp70 protein	11	0.00235748	0.000673648	59		1.37863	7.97892	0.00225197	0.000488097	69	gnl|CDD|40324	pfam00226, DnaJ, DnaJ domain	30	0.00535141	0.00145532	20		gnl|CDD|40114	pfam00012, HSP70, Hsp70 protein	9	0.00177305	0.000664501	92		gnl|CDD|40114	pfam00012, HSP70, Hsp70 protein	7	0.00145198	0.00064528	124		gnl|CDD|43101	pfam03171, 2OG-FeII_Oxy oxygenase superfamily	4	0.00111421	0.000613309	170		gnl|CDD|41644	pfam01602, Adaptin_N, Adaptin N terminal region	8	0.00143627	0.000623004	94		gnl|CDD|43101	pfam03171, 2OG-FeII_Oxy oxygenase superfamily	6
gnl|CDD|40415	pfam00320, GATA, GATA zinc finger	11	0.00235748	0.000673648	60		1.87415	5.86932	0.00165656	0.000359046	96	gnl|CDD|42164	pfam02171, Piwi, Piwi domain	6	0.00107028	0.000291064	200		gnl|CDD|40415	pfam00320, GATA, GATA zinc finger	6	0.00118203	0.000443001	143		gnl|CDD|40415	pfam00320, GATA, GATA zinc finger	7	0.00145198	0.00064528	109		gnl|CDD|40233	pfam00133, tRNA-synt_1, tRNA synthetases class I (I, L, M and V)	6	0.00167131	0.000919963	104		gnl|CDD|40324	pfam00226, DnaJ, DnaJ domain	20	0.00359066	0.00155751	29		gnl|CDD|40233	pfam00133, tRNA-synt_1, tRNA synthetases class I (I, L, M and V)	6
gnl|CDD|41644	pfam01602, Adaptin_N, Adaptin N terminal region	11	0.00235748	0.000673648	61		1.55624	7.06831	0.00199496	0.000432392	76	gnl|CDD|40218	pfam00118, Cpn60_TCP1, TCP-1/cpn60 chaperonin family	12	0.00214056	0.000582129	66		gnl|CDD|41644	pfam01602, Adaptin_N, Adaptin N terminal region	8	0.00157604	0.000590667	94		gnl|CDD|41644	pfam01602, Adaptin_N, Adaptin N terminal region	8	0.00165941	0.000737463	87		gnl|CDD|40576	pfam00487, Fatty acid desaturase	4	0.00111421	0.000613309	167		gnl|CDD|42164	pfam02171, Piwi, Piwi domain	3	0.0005386	0.000233627	403		gnl|CDD|40576	pfam00487, Fatty acid desaturase	4
gnl|CDD|40324	pfam00226, DnaJ, DnaJ domain	11	0.00235748	0.000673648	62		1.17178	9.38739	0.0026495	0.000574258	53	gnl|CDD|43101	pfam03171, 2OG-FeII_Oxy oxygenase superfamily	8	0.00142704	0.000388086	141		gnl|CDD|40324	pfam00226, DnaJ, DnaJ domain	26	0.00512214	0.00191967	22		gnl|CDD|40324	pfam00226, DnaJ, DnaJ domain	18	0.00373367	0.00165929	28		gnl|CDD|40120	pfam00018, SH3 domain	5	0.00139276	0.000766636	109		gnl|CDD|40218	pfam00118, Cpn60_TCP1, TCP-1/cpn60 chaperonin family	10	0.00179533	0.000778756	80		gnl|CDD|40120	pfam00018, SH3 domain	9
gnl|CDD|42164	pfam02171, Piwi, Piwi domain	11	0.00235748	0.000673648	63		1.49487	7.35851	0.00207687	0.000450145	74	gnl|CDD|40233	pfam00133, tRNA-synt_1, tRNA synthetases class I (I, L, M and V)	6	0.00107028	0.000291064	211		gnl|CDD|42164	pfam02171, Piwi, Piwi domain	8	0.00157604	0.000590667	109		gnl|CDD|42164	pfam02171, Piwi, Piwi domain	7	0.00145198	0.00064528	128		gnl|CDD|47354	pfam07470, Glyco_hydro_88, Glycosyl Hydrolase Family 88	2	0.000557103	0.000306654	497		gnl|CDD|43101	pfam03171, 2OG-FeII_Oxy oxygenase superfamily	13	0.00233393	0.00101238	60		gnl|CDD|47354	pfam07470, Glyco_hydro_88, Glycosyl Hydrolase Family 88	4
gnl|CDD|40218	pfam00118, Cpn60_TCP1, TCP-1/cpn60 chaperonin family	11	0.00235748	0.000673648	64		1.29635	8.48537	0.00239491	0.000519078	62	gnl|CDD|40576	pfam00487, Fatty acid desaturase	8	0.00142704	0.000388086	116		gnl|CDD|40218	pfam00118, Cpn60_TCP1, TCP-1/cpn60 chaperonin family	8	0.00157604	0.000590667	101		gnl|CDD|40218	pfam00118, Cpn60_TCP1, TCP-1/cpn60 chaperonin family	9	0.00186683	0.000829646	77		gnl|CDD|40225	pfam00125, Histone, Core histone H2A/H2B/H3/H4	7	0.00194986	0.00107329	73		gnl|CDD|40233	pfam00133, tRNA-synt_1, tRNA synthetases class I (I, L, M and V)	8	0.00143627	0.000623004	111		gnl|CDD|40225	pfam00125, Histone, Core histone H2A/H2B/H3/H4	8
gnl|CDD|43101	pfam03171, 2OG-FeII_Oxy oxygenase superfamily	11	0.00235748	0.000673648	65		1.05303	10.446	0.0029483	0.000639019	49	gnl|CDD|40120	pfam00018, SH3 domain	19	0.00338923	0.000921704	32		gnl|CDD|43101	pfam03171, 2OG-FeII_Oxy oxygenase superfamily	6	0.00118203	0.000443001	156		gnl|CDD|43101	pfam03171, 2OG-FeII_Oxy oxygenase superfamily	12	0.00248911	0.00110619	54		gnl|CDD|41137	pfam01070, FMN_dh, FMN-dependent dehydrogenase	3	0.000835655	0.000459982	224		gnl|CDD|40576	pfam00487, Fatty acid desaturase	5	0.000897666	0.000389378	193		gnl|CDD|41137	pfam01070, FMN_dh, FMN-dependent dehydrogenase	6
gnl|CDD|40233	pfam00133, tRNA-synt_1, tRNA synthetases class I (I, L, M and V)	11	0.00235748	0.000673648	66		1.48004	7.43226	0.00209768	0.000454656	73	gnl|CDD|47354	pfam07470, Glyco_hydro_88, Glycosyl Hydrolase Family 88	9	0.00160542	0.000436596	101		gnl|CDD|40233	pfam00133, tRNA-synt_1, tRNA synthetases class I (I, L, M and V)	6	0.00118203	0.000443001	166		gnl|CDD|40233	pfam00133, tRNA-synt_1, tRNA synthetases class I (I, L, M and V)	6	0.00124456	0.000553097	161		gnl|CDD|41483	pfam01433, Peptidase_M1, Peptidase family M1	2	0.000557103	0.000306654	344		gnl|CDD|40120	pfam00018, SH3 (Src homology 3)	10	0.00179533	0.000778756	73		gnl|CDD|41483	pfam01433, Peptidase_M1, Peptidase family M1	2
gnl|CDD|40576	pfam00487, Fatty acid desaturase	10	0.00214316	0.000612407	67		1.15897	8.62838	0.00243528	0.000527827	58	gnl|CDD|40225	pfam00125, Histone, Core histone H2A/H2B/H3/H4	21	0.00374599	0.00101873	29		gnl|CDD|40576	pfam00487, Fatty acid desaturase	8	0.00157604	0.000590667	104		gnl|CDD|40576	pfam00487, Fatty acid desaturase	6	0.00124456	0.000553097	147		gnl|CDD|40198	pfam00097, zf-C3HC4, RING finger C3HC4	8	0.00222841	0.00122662	62		gnl|CDD|47354	pfam07470, Glyco_hydro_88, Glycosyl Hydrolase Family 88	3	0.0005386	0.000233627	412		gnl|CDD|40198	pfam00097, zf-C3HC4, RING finger	12
gnl|CDD|40120	pfam00018, SH3 domain	10	0.00214316	0.000612407	68		1.80867	5.52892	0.00156048	0.000338222	110	gnl|CDD|41137	pfam01070, FMN_dh, FMN-dependent dehydrogenase	3	0.000535141	0.000145532	424		gnl|CDD|40120	pfam00018, SH3 domain	10	0.00197006	0.000738334	70		gnl|CDD|40120	pfam00018, SH3 domain	7	0.00145198	0.00064528	101		gnl|CDD|40260	pfam00160, Cyclophilin type peptidyl-prolyl isomerase	8	0.00222841	0.00122662	65		gnl|CDD|40225	pfam00125, Histone, Core histone H2A/H2B/H3/H4	5	0.000897666	0.000389378	176		gnl|CDD|40260	pfam00160, Cyclophilin type peptidyl-prolyl isomerase	13
gnl|CDD|47354	pfam07470, Glyco_hydro_88, Glycosyl Hydrolase Family 88	10	0.00214316	0.000612407	69		1.13677	8.79682	0.00248282	0.000538131	56	gnl|CDD|41483	pfam01433, Peptidase_M1, Peptidase family M1	3	0.000535141	0.000145532	447		gnl|CDD|47354	pfam07470, Glyco_hydro_88, Glycosyl Hydrolase Family 88	5	0.000985028	0.000369167	203		gnl|CDD|47354	pfam07470, Glyco_hydro_88, Glycosyl Hydrolase Family 88	5	0.00103713	0.000460914	199		gnl|CDD|40323	pfam00225, Kinesin, Kinesin motor domain	10	0.00278552	0.00153327	38		gnl|CDD|41137	pfam01070, FMN_dh, FMN-dependent dehydrogenase	6	0.0010772	0.000467253	142		gnl|CDD|40323	pfam00225, Kinesin, Kinesin motor domain	10
gnl|CDD|40225	pfam00125, Histone, Core histone H2A/H2B/H3/H4	10	0.00214316	0.000612407	70		0.879325	11.3724	0.00320974	0.000695685	47	gnl|CDD|40198	pfam00097, zf-C3HC4, RING finger C3HC4	8	0.00142704	0.000388086	137		gnl|CDD|40225	pfam00125, Histone, Core histone H2A/H2B/H3/H4	12	0.00236407	0.000886001	60		gnl|CDD|40225	pfam00125, Histone, Core histone H2A/H2B/H3/H4	16	0.00331881	0.00147493	33		gnl|CDD|40581	pfam00493, MCM2/3/5 family	6	0.00167131	0.000919963	102		gnl|CDD|41483	pfam01433, Peptidase_M1, Peptidase family M1	3	0.0005386	0.000233627	326		gnl|CDD|40581	pfam00493, MCM2/3/5 family	6
gnl|CDD|41137	pfam01070, FMN_dh, FMN-dependent dehydrogenase	10	0.00214316	0.000612407	71		1.1784	8.48608	0.00239511	0.000519122	61	gnl|CDD|40260	pfam00160, Cyclophilin type peptidyl-prolyl isomerase	12	0.00214056	0.000582129	61		gnl|CDD|41137	pfam01070, FMN_dh, FMN-dependent dehydrogenase	3	0.000591017	0.0002215	313		gnl|CDD|41137	pfam01070, FMN_dh, FMN-dependent dehydrogenase	7	0.00145198	0.00064528	111		gnl|CDD|40426	pfam00331, Glyco_hydro_10, Glycosyl hydrolase family 10	2	0.000557103	0.000306654	542		gnl|CDD|40198	pfam00097, zf-C3HC4, RING finger	7	0.00125673	0.000545129	126		gnl|CDD|40222	pfam00122, E1-E2_ATPase	10
gnl|CDD|41483	pfam01433, Peptidase_M1, Peptidase family M1	10	0.00214316	0.000612407	72		1.80555	5.53847	0.00156318	0.000338806	109	gnl|CDD|40323	pfam00225, Kinesin, Kinesin motor domain	11	0.00196218	0.000533618	70		gnl|CDD|41483	pfam01433, Peptidase_M1, Peptidase family M1	2	0.000394011	0.000147667	452		gnl|CDD|41483	pfam01433, Peptidase_M1, Peptidase family M1	4	0.000829703	0.000368732	221		gnl|CDD|40222	pfam00122, E1-E2_ATPase	13	0.00362117	0.00199325	28		gnl|CDD|40260	pfam00160, Cyclophilin type peptidyl-prolyl isomerase	10	0.00179533	0.000778756	86		gnl|CDD|41139	pfam01073, 3Beta_HSD, 3-beta hydroxysteroid dehydrogenase/isomerase	7
gnl|CDD|40198	pfam00097, zf-C3HC4, RING finger	10	0.00214316	0.000612407	73		1.54936	6.45428	0.00182166	0.00039483	85	gnl|CDD|40581	pfam00493, MCM2/3/5 family	7	0.00124866	0.000339575	148		gnl|CDD|40198	pfam00097, zf-C3HC4, RING finger	5	0.000985028	0.000369167	198		gnl|CDD|40198	pfam00097, zf-C3HC4, RING finger	4	0.000829703	0.000368732	249		gnl|CDD|41139	pfam01073, 3Beta_HSD, 3-beta hydroxysteroid dehydrogenase/isomerase	7	0.00194986	0.00107329	86		gnl|CDD|40323	pfam00225, Kinesin, Kinesin motor domain	10	0.00179533	0.000778756	82		gnl|CDD|40186	pfam00085, Thioredoxin	6
gnl|CDD|40260	pfam00160, Cyclophilin type peptidyl-prolyl isomerase	9	0.00192885	0.000551167	74		1.03758	8.67402	0.00244816	0.000530618	57	gnl|CDD|40222	pfam00122, E1-E2_ATPase	20	0.00356761	0.000970214	31		gnl|CDD|40260	pfam00160, Cyclophilin type peptidyl-prolyl isomerase	12	0.00236407	0.000886001	65		gnl|CDD|40260	pfam00160, Cyclophilin type peptidyl-prolyl isomerase	14	0.00290396	0.00129056	43		gnl|CDD|40186	pfam00085, Thioredoxin	8	0.00222841	0.00122662	61		gnl|CDD|40581	pfam00493, MCM2/3/5 family	6	0.0010772	0.000467253	160		gnl|CDD|40861	pfam00782, DSPc, Dual specificity phosphatase	6
gnl|CDD|40323	pfam00225, Kinesin, Kinesin motor domain	9	0.00192885	0.000551167	75		1.95565	4.60204	0.00129888	0.000281522	142	gnl|CDD|41139	pfam01073, 3Beta_HSD, 3-beta hydroxysteroid dehydrogenase/isomerase	7	0.00124866	0.000339575	155		gnl|CDD|40323	pfam00225, Kinesin, Kinesin motor domain	9	0.00177305	0.000664501	90		gnl|CDD|40323	pfam00225, Kinesin, Kinesin motor domain	10	0.00207426	0.000921829	72		gnl|CDD|40861	pfam00782, DSPc, Dual specificity phosphatase	5	0.00139276	0.000766636	121		gnl|CDD|40426	pfam00331, Glyco_hydro_10, Glycosyl hydrolase family 10	7	0.00125673	0.000545129	130		gnl|CDD|41109	pfam01040, UbiA prenyltransferase family	2
gnl|CDD|40581	pfam00493, MCM2/3/5 family	9	0.00192885	0.000551167	76		1.55172	5.8	0.00163699	0.000354805	98	gnl|CDD|40186	pfam00085, Thioredoxin	9	0.00160542	0.000436596	109		gnl|CDD|40581	pfam00493, MCM2/3/5 family	6	0.00118203	0.000443001	161		gnl|CDD|40581	pfam00493, MCM2/3/5 family	6	0.00124456	0.000553097	157		gnl|CDD|41109	pfam01040, UbiA prenyltransferase family	1	0.000278552	0.000153327	912		gnl|CDD|40222	pfam00122, E1-E2_ATPase	18	0.0032316	0.00140176	36		gnl|CDD|40165	pfam00063, Myosin_head, motor domain	3
gnl|CDD|40426	pfam00331, Glyco_hydro_10, Glycosyl hydrolase family 10	9	0.00192885	0.000551167	77		1.12344	8.01108	0.00226105	0.000490064	68	gnl|CDD|40861	pfam00782, DSPc, Dual specificity phosphatase	15	0.0026757	0.000727661	49		gnl|CDD|40426	pfam00331, Glyco_hydro_10, Glycosyl hydrolase family 10	6	0.00118203	0.000443001	169		gnl|CDD|40426	pfam00331, Glyco_hydro_10, Glycosyl hydrolase family 10	6	0.00124456	0.000553097	167		gnl|CDD|40165	pfam00063, Myosin_head, motor domain	3	0.000835655	0.000459982	201		gnl|CDD|41139	pfam01073, 3Beta_HSD, 3-beta hydroxysteroid dehydrogenase/isomerase	6	0.0010772	0.000467253	161		gnl|CDD|40111	pfam00009, GTP_EFTU, Elongation factor Tu GTP binding domain	13
gnl|CDD|40222	pfam00122, E1-E2_ATPase	9	0.00192885	0.000551167	78		1.69773	5.30118	0.00149621	0.000324291	117	gnl|CDD|41109	pfam01040, UbiA prenyltransferase family	3	0.000535141	0.000145532	422		gnl|CDD|40222	pfam00122, E1-E2_ATPase	11	0.00216706	0.000812168	68		gnl|CDD|40222	pfam00122, E1-E2_ATPase	11	0.00228168	0.00101401	60		gnl|CDD|40111	pfam00009, GTP_EFTU, Elongation factor Tu GTP binding domain	12	0.00334262	0.00183993	33		gnl|CDD|40186	pfam00085, Thioredoxin	7	0.00125673	0.000545129	123		gnl|CDD|40387	pfam00291, PALP, Pyridoxal-phosphate dependent enzyme	8
gnl|CDD|41139	pfam01073, 3Beta_HSD, 3-beta hydroxysteroid dehydrogenase/isomerase	9	0.00192885	0.000551167	79		1.19886	7.50711	0.00211881	0.000459235	71	gnl|CDD|40165	pfam00063, Myosin_head, motor domain	5	0.000891902	0.000242554	248		gnl|CDD|41139	pfam01073, 3Beta_HSD, 3-beta hydroxysteroid dehydrogenase/isomerase	10	0.00197006	0.000738334	79		gnl|CDD|41139	pfam01073, 3Beta_HSD, 3-beta hydroxysteroid dehydrogenase/isomerase	13	0.00269654	0.00119838	49		gnl|CDD|40387	pfam00291, PALP, Pyridoxal-phosphate dependent enzyme	9	0.00250696	0.00137994	52		gnl|CDD|40861	pfam00782, DSPc, Dual specificity phosphatase	5	0.000897666	0.000389378	190		gnl|CDD|41322	pfam01266, DAO, FAD dependent oxidoreductase	7
gnl|CDD|40186	pfam00085, Thioredoxin	9	0.00192885	0.000551167	80		1.11132	8.0985	0.00228572	0.000495412	64	gnl|CDD|40111	pfam00009, GTP_EFTU, Elongation factor Tu GTP binding domain	16	0.00285408	0.000776172	42		gnl|CDD|40186	pfam00085, Thioredoxin	8	0.00157604	0.000590667	105		gnl|CDD|40186	pfam00085, Thioredoxin	9	0.00186683	0.000829646	80		gnl|CDD|41322	pfam01266, DAO, FAD dependent oxidoreductase	3	0.000835655	0.000459982	281		gnl|CDD|41109	pfam01040, UbiA prenyltransferase family	3	0.0005386	0.000233627	363		gnl|CDD|40325	pfam00227, Proteasome	14
gnl|CDD|40861	pfam00782, DSPc, Dual specificity phosphatase	9	0.00192885	0.000551167	81		1.34678	6.68262	0.0018861	0.000408798	82	gnl|CDD|40387	pfam00291, PALP, Pyridoxal-phosphate dependent enzyme	6	0.00107028	0.000291064	197		gnl|CDD|40861	pfam00782, DSPc, Dual specificity phosphatase	10	0.00197006	0.000738334	74		gnl|CDD|40861	pfam00782, DSPc, Dual specificity phosphatase	9	0.00186683	0.000829646	78		gnl|CDD|40325	pfam00227, Proteasome	14	0.00389972	0.00214658	24		gnl|CDD|40165	pfam00063, Myosin_head, motor domain	3	0.0005386	0.000233627	305		gnl|CDD|46331	pfam06441, EHN, Epoxide hydrolase N terminus	1
gnl|CDD|41109	pfam01040, UbiA prenyltransferase family	9	0.00192885	0.000551167	82		1.04538	8.60934	0.0024299	0.000526662	59	gnl|CDD|41322	pfam01266, DAO, FAD dependent oxidoreductase	3	0.000535141	0.000145532	443		gnl|CDD|41109	pfam01040, UbiA prenyltransferase family	4	0.000788022	0.000295334	241		gnl|CDD|41109	pfam01040, UbiA prenyltransferase family	7	0.00145198	0.00064528	116		gnl|CDD|46331	pfam06441, EHN, Epoxide hydrolase N terminus	3	0.000835655	0.000459982	205		gnl|CDD|40111	pfam00009, GTP_EFTU, Elongation factor Tu GTP binding domain	14	0.00251346	0.00109026	55		gnl|CDD|44300	pfam04389, Peptidase_M28	4
gnl|CDD|40165	pfam00063, Myosin_head, motor domain	9	0.00192885	0.000551167	83		2.41629	3.72471	0.00105126	0.000227853	182	gnl|CDD|40325	pfam00227, Proteasome	17	0.00303247	0.000824682	36		gnl|CDD|40165	pfam00063, Myosin_head, motor domain	3	0.000591017	0.0002215	288		gnl|CDD|40165	pfam00063, Myosin_head, motor domain	4	0.000829703	0.000368732	213		gnl|CDD|44300	pfam04389, Peptidase_M28	5	0.00139276	0.000766636	131		gnl|CDD|40387	pfam00291, PALP, Pyridoxal-phosphate dependent enzyme	11	0.00197487	0.000856631	72		gnl|CDD|40835	pfam00755, Choline/Carnitine o-acyltransferase	3
gnl|CDD|40111	pfam00009, GTP_EFTU, Elongation factor Tu GTP binding domain	9	0.00192885	0.000551167	84		1.50236	5.99056	0.00169078	0.000366462	91	gnl|CDD|44300	pfam04389, Peptidase_M28	7	0.00124866	0.000339575	153		gnl|CDD|40111	pfam00009, GTP_EFTU, Elongation factor Tu GTP binding domain	12	0.00236407	0.000886001	63		gnl|CDD|40111	pfam00009, GTP_EFTU, Elongation factor Tu GTP binding domain	15	0.00311139	0.00138274	37		gnl|CDD|40835	pfam00755, Choline/Carnitine o-acyltransferase	3	0.000835655	0.000459982	304		gnl|CDD|41322	pfam01266, DAO, FAD dependent oxidoreductase	4	0.000718133	0.000311502	283		gnl|CDD|42127	pfam02128, Fungalysin metallopeptidase (M36)	1
gnl|CDD|40387	pfam00291, PALP, Pyridoxal-phosphate dependent enzyme	9	0.00192885	0.000551167	85		1.24512	7.22822	0.0020401	0.000442174	75	gnl|CDD|40835	pfam00755, Choline/Carnitine o-acyltransferase	4	0.000713521	0.000194043	296		gnl|CDD|40387	pfam00291, PALP, Pyridoxal-phosphate dependent enzyme	7	0.00137904	0.000516834	131		gnl|CDD|40387	pfam00291, PALP, Pyridoxal-phosphate dependent enzyme	9	0.00186683	0.000829646	85		gnl|CDD|42127	pfam02128, Fungalysin metallopeptidase (M36)	1	0.000278552	0.000153327	681		gnl|CDD|40325	pfam00227, Proteasome	14	0.00251346	0.00109026	56		gnl|CDD|40570	pfam00481, PP2C, Protein phosphatase 2C	5
gnl|CDD|41322	pfam01266, DAO, FAD dependent oxidoreductase	9	0.00192885	0.000551167	86		1.1992	7.50502	0.00211822	0.000459107	72	gnl|CDD|42127	pfam02128, Fungalysin metallopeptidase (M36)	8	0.00142704	0.000388086	133		gnl|CDD|41322	pfam01266, DAO, FAD dependent oxidoreductase	3	0.000591017	0.0002215	379		gnl|CDD|41322	pfam01266, DAO, FAD dependent oxidoreductase	3	0.000622278	0.000276549	359		gnl|CDD|40570	pfam00481, PP2C, Protein phosphatase 2C	5	0.00139276	0.000766636	113		gnl|CDD|46331	pfam06441, EHN, Epoxide hydrolase N terminus	5	0.000897666	0.000389378	172		gnl|CDD|40171	pfam00070, Pyridine nucleotide-disulphide	12
gnl|CDD|40325	pfam00227, Proteasome	8	0.00171453	0.000489926	87		0.993056	8.05594	0.00227371	0.000492808	66	gnl|CDD|40570	pfam00481, PP2C, Protein phosphatase 2C	9	0.00160542	0.000436596	113		gnl|CDD|40325	pfam00227, Proteasome	14	0.00275808	0.00103367	51		gnl|CDD|40325	pfam00227, Proteasome	14	0.00290396	0.00129056	42		gnl|CDD|40171	pfam00070, Pyridine nucleotide-disulphide	13	0.00362117	0.00199325	26		gnl|CDD|44300	pfam04389, Peptidase_M28	16	0.00287253	0.00124601	45		gnl|CDD|40533	pfam00443, UCH, Ubiquitin carboxyl-terminal hydrolase	14
gnl|CDD|46331	pfam06441, EHN, Epoxide hydrolase N terminus	8	0.00171453	0.000489926	88		1.13616	7.04125	0.00198733	0.000430737	78	gnl|CDD|40171	pfam00070, Pyridine nucleotide-disulphide	11	0.00196218	0.000533618	80		gnl|CDD|46331	pfam06441, EHN, Epoxide hydrolase N terminus	4	0.000788022	0.000295334	221		gnl|CDD|46331	pfam06441, EHN, Epoxide hydrolase N terminus	4	0.000829703	0.000368732	217		gnl|CDD|40533	pfam00443, UCH, Ubiquitin carboxyl-terminal hydrolase	13	0.00362117	0.00199325	30		gnl|CDD|40835	pfam00755, Choline/Carnitine o-acyltransferase	2	0.000359066	0.000155751	733		gnl|CDD|40779	pfam00698, Acyl transferase domain	1
gnl|CDD|44300	pfam04389, Peptidase_M28	8	0.00171453	0.000489926	89		1.39286	5.74359	0.00162107	0.000351355	100	gnl|CDD|40533	pfam00443, UCH, Ubiquitin carboxyl-terminal hydrolase	15	0.0026757	0.000727661	52		gnl|CDD|44300	pfam04389, Peptidase_M28	15	0.00295508	0.0011075	45		gnl|CDD|44300	pfam04389, Peptidase_M28	7	0.00145198	0.00064528	129		gnl|CDD|40779	pfam00698, Acyl transferase domain	4	0.00111421	0.000613309	157		gnl|CDD|42127	pfam02128, Fungalysin metallopeptidase (M36)	2	0.000359066	0.000155751	493		gnl|CDD|41820	pfam01793, Glyco_transf_15, Glycolipid 2-alpha-mannosyltransferase	1
gnl|CDD|40835	pfam00755, Choline/Carnitine o-acyltransferase	8	0.00171453	0.000489926	90		1.3719	5.83134	0.00164584	0.000356722	97	gnl|CDD|40779	pfam00698, Acyl transferase domain	1	0.00017838	4.85107e-05	1598		gnl|CDD|40835	pfam00755, Choline/Carnitine o-acyltransferase	4	0.000788022	0.000295334	279		gnl|CDD|40835	pfam00755, Choline/Carnitine o-acyltransferase	5	0.00103713	0.000460914	207		gnl|CDD|41820	pfam01793, Glyco_transf_15, Glycolipid 2-alpha-mannosyltransferase	2	0.000557103	0.000306654	496		gnl|CDD|40570	pfam00481, PP2C, Protein phosphatase 2C	5	0.000897666	0.000389378	182		gnl|CDD|40183	pfam00082, Peptidase_S8, Subtilase family	3
gnl|CDD|42127	pfam02128, Fungalysin metallopeptidase (M36)	8	0.00171453	0.000489926	91		1.35792	5.89135	0.00166278	0.000360393	94	gnl|CDD|41820	pfam01793, Glyco_transf_15, Glycolipid 2-alpha-mannosyltransferase	5	0.000891902	0.000242554	265		gnl|CDD|42127	pfam02128, Fungalysin metallopeptidase (M36)	8	0.00157604	0.000590667	95		gnl|CDD|42127	pfam02128, Fungalysin metallopeptidase (M36)	1	0.000207426	9.21829e-05	755		gnl|CDD|40183	pfam00082, Peptidase_S8, Subtilase family	4	0.00111421	0.000613309	168		gnl|CDD|40171	pfam00070, Pyridine nucleotide-disulphide	15	0.002693	0.00116813	48		gnl|CDD|40705	pfam00620, RhoGAP, GTPase activator protein	10
gnl|CDD|40570	pfam00481, PP2C, Protein phosphatase 2C	8	0.00171453	0.000489926	92		1.22773	6.51608	0.0018391	0.00039861	84	gnl|CDD|40183	pfam00082, Peptidase_S8, Subtilase family	5	0.000891902	0.000242554	213		gnl|CDD|40570	pfam00481, PP2C, Protein phosphatase 2C	9	0.00177305	0.000664501	85		gnl|CDD|40570	pfam00481, PP2C, Protein phosphatase 2C	5	0.00103713	0.000460914	179		gnl|CDD|40705	pfam00620, RhoGAP, GTPase activator protein	9	0.00250696	0.00137994	50		gnl|CDD|40533	pfam00443, UCH, Ubiquitin carboxyl-terminal hydrolase	14	0.00251346	0.00109026	59		gnl|CDD|40125	pfam00023, Ank, Ankyrin repeat	2
gnl|CDD|40171	pfam00070, Pyridine nucleotide-disulphide	8	0.00171453	0.000489926	93		1.66448	4.8063	0.00135653	0.000294017	130	gnl|CDD|40705	pfam00620, RhoGAP, GTPase activator protein	15	0.0026757	0.000727661	44		gnl|CDD|40171	pfam00070, Pyridine nucleotide-disulphide	15	0.00295508	0.0011075	42		gnl|CDD|40171	pfam00070, Pyridine nucleotide-disulphide	16	0.00331881	0.00147493	32		gnl|CDD|40125	pfam00023, Ank, Ankyrin repeat	1	0.000278552	0.000153327	836		gnl|CDD|41540	pfam01494, FAD_binding_3, FAD binding domain	2	0.000359066	0.000155751	730		gnl|CDD|42079	pfam02076, STE3, Pheromone A receptor	2
gnl|CDD|40533	pfam00443, UCH, Ubiquitin carboxyl-terminal hydrolase	8	0.00171453	0.000489926	94		1.73753	4.60424	0.0012995	0.000281657	141	gnl|CDD|40125	pfam00023, Ank, Ankyrin repeat	3	0.000535141	0.000145532	338		gnl|CDD|40533	pfam00443, UCH, Ubiquitin carboxyl-terminal hydrolase	15	0.00295508	0.0011075	48		gnl|CDD|40533	pfam00443, UCH, Ubiquitin carboxyl-terminal hydrolase	15	0.00311139	0.00138274	38		gnl|CDD|42079	pfam02076, STE3, Pheromone A receptor	1	0.000278552	0.000153327	937		gnl|CDD|40779	pfam00698, Acyl transferase domain	8	0.00143627	0.000623004	99		gnl|CDD|41264	pfam01204, Trehalase	2
gnl|CDD|41540	pfam01494, FAD_binding_3, FAD binding domain	8	0.00171453	0.000489926	95		1.29418	6.18151	0.00174467	0.000378143	89	gnl|CDD|42079	pfam02076, STE3, Pheromone A receptor	14	0.00249732	0.00067915	53		gnl|CDD|40779	pfam00698, Acyl transferase domain	3	0.000591017	0.0002215	325		gnl|CDD|40779	pfam00698, Acyl transferase domain	1	0.000207426	9.21829e-05	905		gnl|CDD|41264	pfam01204, Trehalase	2	0.000557103	0.000306654	343		gnl|CDD|41820	pfam01793, Glyco_transf_15, Glycolipid 2-alpha-mannosyltransferase	4	0.000718133	0.000311502	281		gnl|CDD|40410	pfam00314, Thaumatin	2
gnl|CDD|40779	pfam00698, Acyl transferase domain	8	0.00171453	0.000489926	96		3.37902	2.36755	0.000668219	0.000144831	291	gnl|CDD|41264	pfam01204, Trehalase	2	0.000356761	9.70214e-05	530		gnl|CDD|41820	pfam01793, Glyco_transf_15, Glycolipid 2-alpha-mannosyltransferase	7	0.00137904	0.000516834	128		gnl|CDD|41820	pfam01793, Glyco_transf_15, Glycolipid 2-alpha-mannosyltransferase	2	0.000414852	0.000184366	596		gnl|CDD|40252	pfam00152, tRNA synthetases class II (D, K and N)	6	0.00167131	0.000919963	105		gnl|CDD|40183	pfam00082, Peptidase_S8, Subtilase family	24	0.0043088	0.00186901	25		gnl|CDD|40252	pfam00152, tRNA synthetases class II (D, K and N)	6
gnl|CDD|41820	pfam01793, Glyco_transf_15, Glycolipid 2-alpha-mannosyltransferase	8	0.00171453	0.000489926	97		1.14091	7.01198	0.00197906	0.000428946	80	gnl|CDD|45595	pfam05699, hATC, hAT family dimerisation domain	46	0.00820549	0.00223149	11		gnl|CDD|40183	pfam00082, Peptidase_S8, Subtilase family	12	0.00236407	0.000886001	62		gnl|CDD|40183	pfam00082, Peptidase_S8, Subtilase family	4	0.000829703	0.000368732	245		gnl|CDD|40927	pfam00850, Histone deacetylase family	6	0.00167131	0.000919963	92		gnl|CDD|40705	pfam00620, RhoGAP, GTPase activator protein	8	0.00143627	0.000623004	106		gnl|CDD|40927	pfam00850, Histone deacetylase family	7
gnl|CDD|40183	pfam00082, Peptidase_S8, Subtilase family	7	0.00150021	0.000428685	98		1.96457	3.56312	0.00100566	0.000217968	193	gnl|CDD|40410	pfam00314, Thaumatin	2	0.000356761	9.70214e-05	563		gnl|CDD|40705	pfam00620, RhoGAP, GTPase activator protein	13	0.00256107	0.000959835	56		gnl|CDD|40705	pfam00620, RhoGAP, GTPase activator protein	10	0.00207426	0.000921829	73		gnl|CDD|41121	pfam01053, Cys/Met metabolism PLP-dependent	4	0.00111421	0.000613309	175		gnl|CDD|40330	pfam00232, Glyco_hydro_1, Glycosyl hydrolase family 1	2	0.000359066	0.000155751	575		gnl|CDD|41121	pfam01053, Cys/Met metabolism PLP-dependent	4
gnl|CDD|40705	pfam00620, RhoGAP, GTPase activator protein	7	0.00150021	0.000428685	99		1.58338	4.42093	0.00124777	0.000270443	149	gnl|CDD|40252	pfam00152, tRNA synthetases class II (D, K and N)	5	0.000891902	0.000242554	224		gnl|CDD|40330	pfam00232, Glyco_hydro_1, Glycosyl hydrolase family 1	2	0.000394011	0.000147667	526		gnl|CDD|40330	pfam00232, Glyco_hydro_1, Glycosyl hydrolase family 1	2	0.000414852	0.000184366	499		gnl|CDD|40124	pfam00022, Actin	9	0.00250696	0.00137994	40		gnl|CDD|40125	pfam00023, Ank, Ankyrin repeat	1	0.000179533	7.78756e-05	1023		gnl|CDD|40124	pfam00022, Actin	9
gnl|CDD|40330	pfam00232, Glyco_hydro_1, Glycosyl hydrolase family 1	7	0.00150021	0.000428685	100		1.23283	5.67797	0.00160255	0.00034734	103	gnl|CDD|40927	pfam00850, Histone deacetylase family	9	0.00160542	0.000436596	106		gnl|CDD|40125	pfam00023, Ank, Ankyrin repeat	2	0.000394011	0.000147667	498		gnl|CDD|40125	pfam00023, Ank, Ankyrin repeat	2	0.000414852	0.000184366	465		gnl|CDD|41736	pfam01704, UDPGP, UTP-glucose-1-phosphate uridylyltransferase	2	0.000557103	0.000306654	481		gnl|CDD|42079	pfam02076, STE3, Pheromone A receptor	1	0.000179533	7.78756e-05	1115		gnl|CDD|41736	pfam01704, UDPGP, UTP-glucose-1-phosphate uridylyltransferase	2
gnl|CDD|40125	pfam00023, Ank, Ankyrin repeat	7	0.00150021	0.000428685	101		1.47293	4.75244	0.00134133	0.000290723	131	gnl|CDD|41121	pfam01053, Cys/Met metabolism PLP-dependent	9	0.00160542	0.000436596	107		gnl|CDD|42079	pfam02076, STE3, Pheromone A receptor	6	0.00118203	0.000443001	149		gnl|CDD|42079	pfam02076, STE3, Pheromone A receptor	5	0.00103713	0.000460914	184		gnl|CDD|40273	pfam00173, Cyt-b5, Cytochrome b5-like Heme/Steroid binding	3	0.000835655	0.000459982	313		gnl|CDD|41264	pfam01204, Trehalase	2	0.000359066	0.000155751	492		gnl|CDD|40273	pfam00173, Cytochrome b5-like Heme/Steroid binding domain	4
gnl|CDD|42079	pfam02076, STE3, Pheromone A receptor	7	0.00150021	0.000428685	102		1.25477	5.57869	0.00157453	0.000341267	106	gnl|CDD|40124	pfam00022, Actin	17	0.00303247	0.000824682	37		gnl|CDD|41264	pfam01204, Trehalase	2	0.000394011	0.000147667	450		gnl|CDD|41264	pfam01204, Trehalase	2	0.000414852	0.000184366	423		gnl|CDD|40530	pfam00439, Bromodomain	8	0.00222841	0.00122662	64		gnl|CDD|40410	pfam00314, Thaumatin	1	0.000179533	7.78756e-05	1193		gnl|CDD|40530	pfam00439, Bromodomain	8
gnl|CDD|41264	pfam01204, Trehalase	7	0.00150021	0.000428685	103		1.42433	4.91457	0.00138709	0.000300641	127	gnl|CDD|41736	pfam01704, UDPGP, UTP-glucose-1-phosphate uridylyltransferase	3	0.000535141	0.000145532	403		gnl|CDD|45595	pfam05699, hAT family dimerisation domain	13	0.00256107	0.000959835	52		gnl|CDD|45595	pfam05699, hAT family dimerisation domain	5	0.00103713	0.000460914	174		gnl|CDD|45550	pfam05653, Protein of unknown function (DUF803)	4	0.00111421	0.000613309	196		gnl|CDD|40252	pfam00152, tRNA synthetases class II (D, K and N)	8	0.00143627	0.000623004	112		gnl|CDD|45550	pfam05653, Protein of unknown function (DUF803)	5
gnl|CDD|45595	pfam05699, hAT family dimerisation domain	7	0.00150021	0.000428685	104		1.54293	4.53681	0.00128047	0.000277532	145	gnl|CDD|40273	pfam00173, Cytochrome b5-like Heme/Steroid binding domain	2	0.000356761	9.70214e-05	598		gnl|CDD|40410	pfam00314, Thaumatin	3	0.000591017	0.0002215	341		gnl|CDD|40410	pfam00314, Thaumatin	4	0.000829703	0.000368732	241		gnl|CDD|41611	pfam01566, Nramp, Natural resistance-associated macrophage protein	1	0.000278552	0.000153327	678		gnl|CDD|40927	pfam00850, Histone deacetylase family	4	0.000718133	0.000311502	231		gnl|CDD|41611	pfam01566, Nramp, Natural resistance-associated macrophage protein	1
gnl|CDD|40410	pfam00314, Thaumatin	7	0.00150021	0.000428685	105		0.992473	7.05309	0.00199067	0.000431461	77	gnl|CDD|40530	pfam00439, Bromodomain acid	9	0.00160542	0.000436596	111		gnl|CDD|40252	pfam00152, tRNA synthetases class II (D, K and N)	5	0.000985028	0.000369167	213		gnl|CDD|40252	pfam00152, tRNA synthetases class II (D, K and N)	6	0.00124456	0.000553097	164		gnl|CDD|41295	pfam01237, Oxysterol-binding protein	4	0.00111421	0.000613309	150		gnl|CDD|46869	pfam06985, Heterokaryon incompatibility protein (HET)	34	0.00610413	0.00264777	18		gnl|CDD|41295	pfam01237, Oxysterol-binding protein	4
gnl|CDD|40252	pfam00152, tRNA synthetases class II (D, K and N)	7	0.00150021	0.000428685	106		1.32535	5.28164	0.00149069	0.000323095	118	gnl|CDD|45550	pfam05653, Protein of unknown function (DUF803)	5	0.000891902	0.000242554	250		gnl|CDD|40927	pfam00850, Histone deacetylase family	6	0.00118203	0.000443001	138		gnl|CDD|40927	pfam00850, Histone deacetylase family	8	0.00165941	0.000737463	89		gnl|CDD|41357	pfam01301, Glycosyl hydrolases family 35	1	0.000278552	0.000153327	1513		gnl|CDD|41121	pfam01053, Cys/Met metabolism PLP-dependent	6	0.0010772	0.000467253	156		gnl|CDD|40241	pfam00141, Peroxidase	2
gnl|CDD|40927	pfam00850, Histone deacetylase family	7	0.00150021	0.000428685	107		1.26157	5.54866	0.00156606	0.00033943	108	gnl|CDD|41611	pfam01566, Nramp, Natural resistance-associated macrophage protein	1	0.00017838	4.85107e-05	1344		gnl|CDD|41121	pfam01053, Cys/Met metabolism PLP-dependent	5	0.000985028	0.000369167	199		gnl|CDD|41121	pfam01053, Cys/Met metabolism PLP-dependent	7	0.00145198	0.00064528	127		gnl|CDD|40241	pfam00141, Peroxidase	3	0.000835655	0.000459982	246		gnl|CDD|40124	pfam00022, Actin	8	0.00143627	0.000623004	95		gnl|CDD|40965	pfam00888, Cullin family	5
gnl|CDD|46869	pfam06985, Heterokaryon incompatibility protein (HET)	7	0.00150021	0.000428685	108		1.51532	4.6195	0.00130381	0.00028259	140	gnl|CDD|41295	pfam01237, Oxysterol-binding protein	5	0.000891902	0.000242554	252		gnl|CDD|40124	pfam00022, Actin	12	0.00236407	0.000886001	59		gnl|CDD|40124	pfam00022, Actin	9	0.00186683	0.000829646	76		gnl|CDD|40770	pfam00689, Cation transporting ATPase, C-terminus	1	0.000278552	0.000153327	869		gnl|CDD|41736	pfam01704, UDPGP, UTP-glucose-1-phosphate uridylyltransferase	2	0.000359066	0.000155751	648		gnl|CDD|40268	pfam00168, C2 domain	7
gnl|CDD|41121	pfam01053, Cys/Met metabolism PLP-dependent	7	0.00150021	0.000428685	109		1.3014	5.37881	0.00151812	0.000329039	114	gnl|CDD|41357	pfam01301, Glycosyl hydrolases family 35	1	0.00017838	4.85107e-05	1401		gnl|CDD|41736	pfam01704, UDPGP, UTP-glucose-1-phosphate uridylyltransferase	3	0.000591017	0.0002215	368		gnl|CDD|41736	pfam01704, UDPGP, UTP-glucose-1-phosphate uridylyltransferase	4	0.000829703	0.000368732	256		gnl|CDD|40965	pfam00888, Cullin family	3	0.000835655	0.000459982	296		gnl|CDD|40273	pfam00173, Cytochrome b5-like Heme/Steroid binding domain	5	0.000897666	0.000389378	223		gnl|CDD|41458	pfam01408, GFO_IDH_MocA, Oxidoreductase family	21
gnl|CDD|40124	pfam00022, Actin	7	0.00150021	0.000428685	110		1.18083	5.92804	0.00167313	0.000362638	93	gnl|CDD|40241	pfam00141, Peroxidase	3	0.000535141	0.000145532	445		gnl|CDD|40273	pfam00173, Cyt-b5, Cytochrome b5-like Heme/Steroid binding	7	0.00137904	0.000516834	132		gnl|CDD|40273	pfam00173, Cyt-b5, Cytochrome b5-like Heme/Steroid binding	5	0.00103713	0.000460914	211		gnl|CDD|40268	pfam00168, C2 domain	6	0.00167131	0.000919963	98		gnl|CDD|40530	pfam00439, Bromodomain	5	0.000897666	0.000389378	210		gnl|CDD|42513	pfam02538, Hydantoinase B/oxoprolinase	3
gnl|CDD|41736	pfam01704, UDPGP, UTP-glucose-1-phosphate uridylyltransferase	7	0.00150021	0.000428685	111		1.22243	5.72629	0.00161619	0.000350296	101	gnl|CDD|40965	pfam00888, Cullin family	10	0.0017838	0.000485107	97		gnl|CDD|40530	pfam00439, Bromodomain acid	8	0.00157604	0.000590667	110		gnl|CDD|40530	pfam00439, Bromodomain	9	0.00186683	0.000829646	82		gnl|CDD|41458	pfam01408, GFO_IDH_MocA, Oxidoreductase family	6	0.00167131	0.000919963	99		gnl|CDD|45550	pfam05653, Protein of unknown function (DUF803)	4	0.000718133	0.000311502	300		gnl|CDD|40944	pfam00867, XPG_I	3
gnl|CDD|40273	pfam00173, Cytochrome b5-like Heme/Steroid binding domain	7	0.00150021	0.000428685	112		1.08845	6.43117	0.00181513	0.000393416	86	gnl|CDD|40268	pfam00168, C2 domain	7	0.00124866	0.000339575	166		gnl|CDD|45550	pfam05653, Protein of unknown function (DUF803)	5	0.000985028	0.000369167	214		gnl|CDD|45550	pfam05653, Protein of unknown function (DUF803)	4	0.000829703	0.000368732	281		gnl|CDD|42513	pfam02538, Hydantoinase B/oxoprolinase	1	0.000278552	0.000153327	755		gnl|CDD|41295	pfam01237, Oxysterol-binding protein	6	0.0010772	0.000467253	140		gnl|CDD|40145	pfam00043, Glutathione S-transferase, C-terminal domain	2
gnl|CDD|40530	pfam00439, Bromodomain	7	0.00150021	0.000428685	113		1.94707	3.59515	0.0010147	0.000219927	191	gnl|CDD|41458	pfam01408, GFO_IDH_MocA, Oxidoreductase family	4	0.000713521	0.000194043	331		gnl|CDD|41611	pfam01566, Nramp, Natural resistance-associated macrophage protein	1	0.000197006	7.38334e-05	777		gnl|CDD|41611	pfam01566, Nramp, Natural resistance-associated macrophage protein	2	0.000414852	0.000184366	424		gnl|CDD|40944	pfam00867, XPG_I	3	0.000835655	0.000459982	297		gnl|CDD|40241	pfam00141, Peroxidase	9	0.0016158	0.00070088	88		gnl|CDD|40255	pfam00155, Aminotransferase class I and II	15
gnl|CDD|45550	pfam05653, Protein of unknown function (DUF803)	7	0.00150021	0.000428685	114		1.27432	5.49312	0.00155038	0.000336032	111	gnl|CDD|42513	pfam02538, Hydantoinase B/oxoprolinase	1	0.00017838	4.85107e-05	1605		gnl|CDD|41295	pfam01237, Oxysterol-binding protein	5	0.000985028	0.000369167	176		gnl|CDD|41295	pfam01237, Oxysterol-binding protein	5	0.00103713	0.000460914	178		gnl|CDD|40145	pfam00043, Glutathione S-transferase, C-terminal domain	2	0.000557103	0.000306654	372		gnl|CDD|40965	pfam00888, Cullin family	4	0.000718133	0.000311502	292		gnl|CDD|43113	pfam03184, DDE superfamily endonuclease	3
gnl|CDD|41611	pfam01566, Nramp, Natural resistance-associated macrophage protein	7	0.00150021	0.000428685	115		1.3069	5.35619	0.00151173	0.000327656	115	gnl|CDD|40944	pfam00867, XPG_I	37	0.00660007	0.0017949	14		gnl|CDD|40241	pfam00141, Peroxidase	4	0.000788022	0.000295334	247		gnl|CDD|41357	pfam01301, Glycosyl hydrolases family 35	3	0.000622278	0.000276549	388		gnl|CDD|40255	pfam00155, Aminotransferase class I and II	13	0.00362117	0.00199325	27		gnl|CDD|40268	pfam00168, C2 domain	7	0.00125673	0.000545129	119		gnl|CDD|42780	pfam02826, D-isomer specific 2-hydroxyacid	14
gnl|CDD|41295	pfam01237, Oxysterol-binding protein	7	0.00150021	0.000428685	116		1.40053	4.99809	0.00141066	0.00030575	125	gnl|CDD|40145	pfam00043, Glutathione S-transferase, C-terminal domain	4	0.000713521	0.000194043	266		gnl|CDD|40965	pfam00888, Cullin family	5	0.000985028	0.000369167	210		gnl|CDD|40241	pfam00141, Peroxidase	17	0.00352624	0.00156711	31		gnl|CDD|43113	pfam03184, DDE superfamily endonuclease	11	0.00306407	0.0016866	37		gnl|CDD|41458	pfam01408, GFO_IDH_MocA, Oxidoreductase family	10	0.00179533	0.000778756	81		gnl|CDD|42672	pfam02714, Domain of unknown function DUF221	6
gnl|CDD|41357	pfam01301, Glycosyl hydrolases family 35	7	0.00150021	0.000428685	117		1.71447	4.08289	0.00115236	0.000249764	166	gnl|CDD|40255	pfam00155, Aminotransferase class I and II	12	0.00214056	0.000582129	59		gnl|CDD|40268	pfam00168, C2 domain	6	0.00118203	0.000443001	146		gnl|CDD|40965	pfam00888, Cullin family	6	0.00124456	0.000553097	162		gnl|CDD|42780	pfam02826, D-isomer specific 2-hydroxyacid	7	0.00194986	0.00107329	82		gnl|CDD|42513	pfam02538, Hydantoinase B/oxoprolinase	1	0.000179533	7.78756e-05	945		gnl|CDD|40209	pfam00109, Beta-ketoacyl synthase, N-terminal	1
gnl|CDD|40241	pfam00141, Peroxidase	7	0.00150021	0.000428685	118		1.22934	5.69411	0.00160711	0.000348327	102	gnl|CDD|43113	pfam03184, DDE superfamily endonuclease	30	0.00535141	0.00145532	19		gnl|CDD|41458	pfam01408, GFO_IDH_MocA, Oxidoreductase family	7	0.00137904	0.000516834	119		gnl|CDD|40268	pfam00168, C2 domain	7	0.00145198	0.00064528	115		gnl|CDD|42672	pfam02714, Domain of unknown function DUF221	4	0.00111421	0.000613309	183		gnl|CDD|40944	pfam00867, XPG_I	3	0.0005386	0.000233627	434		gnl|CDD|40250	pfam00150, Cellulase (glycosyl hydrolase family 5)	4
gnl|CDD|40770	pfam00689, Cation transporting ATPase, C-terminus	7	0.00150021	0.000428685	119		1.78289	3.92621	0.00110813	0.000240179	172	gnl|CDD|42780	pfam02826, D-isomer specific 2-hydroxyacid	4	0.000713521	0.000194043	267		gnl|CDD|42513	pfam02538, Hydantoinase B/oxoprolinase	1	0.000197006	7.38334e-05	852		gnl|CDD|41458	pfam01408, GFO_IDH_MocA, Oxidoreductase family	7	0.00145198	0.00064528	120		gnl|CDD|40361	pfam00264, Tyrosinase	1	0.000278552	0.000153327	570		gnl|CDD|40145	pfam00043, Glutathione S-transferase, C-terminal domain	1	0.000179533	7.78756e-05	965		gnl|CDD|47134	pfam07250, Glyoxal oxidase N-terminus	3
gnl|CDD|40965	pfam00888, Cullin family	7	0.00150021	0.000428685	120		1.59876	4.37839	0.00123576	0.00026784	152	gnl|CDD|42672	pfam02714, Domain of unknown function DUF221	5	0.000891902	0.000242554	217		gnl|CDD|40944	pfam00867, XPG_I	8	0.00157604	0.000590667	112		gnl|CDD|42513	pfam02538, Hydantoinase B/oxoprolinase	1	0.000207426	9.21829e-05	818		gnl|CDD|40209	pfam00109, Beta-ketoacyl synthase, N-terminal	2	0.000557103	0.000306654	493		gnl|CDD|40255	pfam00155, Aminotransferase class I and II	15	0.002693	0.00116813	50		gnl|CDD|44338	pfam04427, Brix domain	5
gnl|CDD|40268	pfam00168, C2 domain	7	0.00150021	0.000428685	121		1.65403	4.2321	0.00119447	0.000258891	159	gnl|CDD|40361	pfam00264, Tyrosinase	3	0.000535141	0.000145532	352		gnl|CDD|40145	pfam00043, Glutathione S-transferase, C-terminal domain	1	0.000197006	7.38334e-05	871		gnl|CDD|40944	pfam00867, XPG_I	4	0.000829703	0.000368732	276		gnl|CDD|40250	pfam00150, Cellulase (glycosyl hydrolase family 5)	6	0.00167131	0.000919963	94		gnl|CDD|43113	pfam03184, DDE superfamily endonuclease	160	0.0287253	0.0124601	1		gnl|CDD|41071	pfam00999, Na_H_Exchanger	4
gnl|CDD|41458	pfam01408, GFO_IDH_MocA, Oxidoreductase family	7	0.00150021	0.000428685	122		1.14172	6.1311	0.00173044	0.00037506	90	gnl|CDD|40209	pfam00109, Beta-ketoacyl synthase, N-terminal	2	0.000356761	9.70214e-05	519		gnl|CDD|40255	pfam00155, Aminotransferase class I and II	15	0.00295508	0.0011075	43		gnl|CDD|40145	pfam00043, Glutathione S-transferase, C-terminal domain	3	0.000622278	0.000276549	313		gnl|CDD|47134	pfam07250, Glyoxal oxidase N-terminus	3	0.000835655	0.000459982	215		gnl|CDD|42780	pfam02826, D-isomer specific 2-hydroxyacid	11	0.00197487	0.000856631	70		gnl|CDD|40706	pfam00621, RhoGEF, RhoGEF domain	12
gnl|CDD|42513	pfam02538, Hydantoinase B/oxoprolinase	7	0.00150021	0.000428685	123		1.60787	4.35359	0.00122876	0.000266324	153	gnl|CDD|40250	pfam00150, Cellulase (glycosyl hydrolase family 5)	7	0.00124866	0.000339575	147		gnl|CDD|43113	pfam03184, DDE superfamily endonuclease	8	0.00157604	0.000590667	111		gnl|CDD|40255	pfam00155, Aminotransferase class I and II	15	0.00311139	0.00138274	35		gnl|CDD|44338	pfam04427, Brix domain	5	0.00139276	0.000766636	128		gnl|CDD|42672	pfam02714, Domain of unknown function DUF221	4	0.000718133	0.000311502	282		gnl|CDD|41319	pfam01263, Aldose 1-epimerase	1
gnl|CDD|40944	pfam00867, XPG_I	7	0.00150021	0.000428685	124		1.34701	5.19669	0.00146671	0.000317898	120	gnl|CDD|47134	pfam07250, Glyoxal oxidase N-terminus	10	0.0017838	0.000485107	84		gnl|CDD|42780	pfam02826, D-isomer specific 2-hydroxyacid	6	0.00118203	0.000443001	153		gnl|CDD|43113	pfam03184, DDE superfamily endonuclease	2	0.000414852	0.000184366	620		gnl|CDD|41071	pfam00999, Na_H_Exchanger	7	0.00194986	0.00107329	80		gnl|CDD|40361	pfam00264, Tyrosinase	16	0.00287253	0.00124601	43		gnl|CDD|40249	pfam00149, Calcineurin-like phosphoesterase	11
gnl|CDD|40145	pfam00043, Glutathione S-transferase, C-terminal domain	6	0.0012859	0.000367444	125		1.01855	5.89071	0.0016626	0.000360354	95	gnl|CDD|44338	pfam04427, Brix domain	5	0.000891902	0.000242554	221		gnl|CDD|42672	pfam02714, Domain of unknown function DUF221	5	0.000985028	0.000369167	204		gnl|CDD|42780	pfam02826, D-isomer specific 2-hydroxyacid	8	0.00165941	0.000737463	94		gnl|CDD|40706	pfam00621, RhoGEF, Guanine nucleotide exchange factor	9	0.00250696	0.00137994	44		gnl|CDD|40209	pfam00109, Beta-ketoacyl synthase, N-terminal	18	0.0032316	0.00140176	38		gnl|CDD|40664	pfam00578, AhpC/TSA family	4
gnl|CDD|40255	pfam00155, Aminotransferase class I and II	6	0.0012859	0.000367444	126		1.17188	5.11998	0.00144507	0.000313206	122	gnl|CDD|41071	pfam00999, Na_H_Exchanger	7	0.00124866	0.000339575	149		gnl|CDD|40361	pfam00264, Tyrosinase	19	0.0037431	0.00140284	31		gnl|CDD|42672	pfam02714, Domain of unknown function DUF221	8	0.00165941	0.000737463	98		gnl|CDD|40631	pfam00544, Pectate lyase	1	0.000278552	0.000153327	1419		gnl|CDD|40250	pfam00150, Cellulase (glycosyl hydrolase family 5)	10	0.00179533	0.000778756	77		gnl|CDD|41089	pfam01019, Gamma-glutamyltranspeptidase	3
gnl|CDD|43113	pfam03184, DDE superfamily endonuclease	6	0.0012859	0.000367444	127		1.23719	4.8497	0.00136878	0.000296672	128	gnl|CDD|40706	pfam00621, RhoGEF, RhoGEF domain	8	0.00142704	0.000388086	119		gnl|CDD|40250	pfam00150, Cellulase (glycosyl hydrolase family 5)	9	0.00177305	0.000664501	84		gnl|CDD|40209	pfam00109, Beta-ketoacyl synthase, N-terminal	1	0.000207426	9.21829e-05	1293		gnl|CDD|41319	pfam01263, Aldose 1-epimerase	3	0.000835655	0.000459982	286		gnl|CDD|47134	pfam07250, Glyoxal oxidase N-terminus	2	0.000359066	0.000155751	499		gnl|CDD|40592	pfam00505, HMG (high mobility group) box	7
gnl|CDD|42780	pfam02826, D-isomer specific 2-hydroxyacid	6	0.0012859	0.000367444	128		1.16913	5.13201	0.00144846	0.000313942	121	gnl|CDD|41319	pfam01263, Aldose 1-epimerase	1	0.00017838	4.85107e-05	1067		gnl|CDD|47134	pfam07250, Glyoxal oxidase N-terminus	6	0.00118203	0.000443001	139		gnl|CDD|40250	pfam00150, Cellulase (glycosyl hydrolase family 5)	11	0.00228168	0.00101401	59		gnl|CDD|40249	pfam00149, Calcineurin-like phosphoesterase	9	0.00250696	0.00137994	43		gnl|CDD|44338	pfam04427, Brix domain	5	0.000897666	0.000389378	196		gnl|CDD|40103	pfam00001, 7 transmembrane receptor (rhodopsin family)	2
gnl|CDD|42672	pfam02714, Domain of unknown function DUF221	6	0.0012859	0.000367444	129		1.80365	3.32659	0.000938899	0.000203499	205	gnl|CDD|40249	pfam00149, Calcineurin-like phosphoesterase	15	0.0026757	0.000727661	46		gnl|CDD|44338	pfam04427, Brix domain	5	0.000985028	0.000369167	197		gnl|CDD|47134	pfam07250, Glyoxal oxidase N-terminus	7	0.00145198	0.00064528	104		gnl|CDD|40664	pfam00578, AhpC/TSA family	5	0.00139276	0.000766636	126		gnl|CDD|41071	pfam00999, Na_H_Exchanger	7	0.00125673	0.000545129	122		gnl|CDD|40108	pfam00006, ATP synthase alpha/beta family	4
gnl|CDD|40361	pfam00264, Tyrosinase	6	0.0012859	0.000367444	130		1.23853	4.84447	0.0013673	0.000296352	129	gnl|CDD|40664	pfam00578, AhpC/TSA family	6	0.00107028	0.000291064	186		gnl|CDD|41071	pfam00999, Na_H_Exchanger	7	0.00137904	0.000516834	122		gnl|CDD|44338	pfam04427, Brix domain	6	0.00124456	0.000553097	151		gnl|CDD|41089	pfam01019, Gamma-glutamyltranspeptidase	3	0.000835655	0.000459982	225		gnl|CDD|40706	pfam00621, RhoGEF, RhoGEF domain	3	0.0005386	0.000233627	344		gnl|CDD|40112	pfam00010, HLH, Helix-loop-helix DNA-binding domain	5
gnl|CDD|40209	pfam00109, Beta-ketoacyl synthase, N-terminal	6	0.0012859	0.000367444	131		5.20009	1.15383	0.000325656	7.05833e-05	659	gnl|CDD|41089	pfam01019, Gamma-glutamyltranspeptidase	3	0.000535141	0.000145532	407		gnl|CDD|40706	pfam00621, RhoGEF, RhoGEF domain	10	0.00197006	0.000738334	72		gnl|CDD|41071	pfam00999, Na_H_Exchanger	6	0.00124456	0.000553097	146		gnl|CDD|40592	pfam00505, HMG (high mobility group) box	8	0.00222841	0.00122662	68		gnl|CDD|40631	pfam00544, Pectate lyase	2	0.000359066	0.000155751	720		gnl|CDD|40115	pfam00013, KH domain	2
gnl|CDD|40250	pfam00150, Cellulase (glycosyl hydrolase family 5)	6	0.0012859	0.000367444	132		1.4071	4.26408	0.00120349	0.000260848	155	gnl|CDD|40592	pfam00505, HMG (high mobility group) box	13	0.00231894	0.000630639	56		gnl|CDD|40631	pfam00544, Pectate lyase	1	0.000197006	7.38334e-05	1514		gnl|CDD|40706	pfam00621, RhoGEF, RhoGEF domain	10	0.00207426	0.000921829	67		gnl|CDD|40103	pfam00001, 7 transmembrane receptor (rhodopsin family)	1	0.000278552	0.000153327	592		gnl|CDD|41319	pfam01263, Aldose 1-epimerase	4	0.000718133	0.000311502	289		gnl|CDD|40127	pfam00025, ADP-ribosylation factor family	8
gnl|CDD|47134	pfam07250, Glyoxal oxidase N-terminus	6	0.0012859	0.000367444	133		1.59025	3.77299	0.00106489	0.000230806	179	gnl|CDD|40103	pfam00001, 7 transmembrane receptor (rhodopsin family)	2	0.000356761	9.70214e-05	658		gnl|CDD|41319	pfam01263, Aldose 1-epimerase	3	0.000591017	0.0002215	387		gnl|CDD|41319	pfam01263, Aldose 1-epimerase	4	0.000829703	0.000368732	267		gnl|CDD|40108	pfam00006, ATP synthase alpha/beta family	4	0.00111421	0.000613309	169		gnl|CDD|40249	pfam00149, Calcineurin-like phosphoesterase	10	0.00179533	0.000778756	78		gnl|CDD|40129	pfam00027, cNMP_binding	1
gnl|CDD|44338	pfam04427, Brix domain	6	0.0012859	0.000367444	134		1.09301	5.48941	0.00154933	0.000335806	112	gnl|CDD|40108	pfam00006, ATP-synt_ab, ATP synthase alpha/beta family	4	0.000713521	0.000194043	282		gnl|CDD|40249	pfam00149, Calcineurin-like phosphoesterase	10	0.00197006	0.000738334	71		gnl|CDD|40249	pfam00149, Calcineurin-like phosphoesterase	12	0.00248911	0.00110619	52		gnl|CDD|40112	pfam00010, HLH, Helix-loop-helix DNA-binding domain	7	0.00194986	0.00107329	75		gnl|CDD|40664	pfam00578, AhpC/TSA family	4	0.000718133	0.000311502	262		gnl|CDD|40136	pfam00034, Cytochrome c	1
gnl|CDD|41071	pfam00999, Na_H_Exchanger	6	0.0012859	0.000367444	135		1.45894	4.11258	0.00116074	0.00025158	164	gnl|CDD|40112	pfam00010, HLH, Helix-loop-helix DNA-binding domain	9	0.00160542	0.000436596	114		gnl|CDD|40664	pfam00578, AhpC/TSA family	5	0.000985028	0.000369167	196		gnl|CDD|40664	pfam00578, AhpC/TSA family	7	0.00145198	0.00064528	125		gnl|CDD|40113	pfam00011, Hsp20/alpha crystallin family	1	0.000278552	0.000153327	1058		gnl|CDD|41089	pfam01019, Gamma-glutamyltranspeptidase	3	0.0005386	0.000233627	341		gnl|CDD|40140	pfam00038, Filament, Intermediate filament protein	1
gnl|CDD|40706	pfam00621, RhoGEF, Guanine nucleotide exchange factor	6	0.0012859	0.000367444	136		1.63971	3.65919	0.00103277	0.000223845	186	gnl|CDD|40113	pfam00011, Hsp20/alpha crystallin family	8	0.00142704	0.000388086	120		gnl|CDD|41089	pfam01019, Gamma-glutamyltranspeptidase	2	0.000394011	0.000147667	480		gnl|CDD|41089	pfam01019, Gamma-glutamyltranspeptidase	2	0.000414852	0.000184366	451		gnl|CDD|40115	pfam00013, KH domain	1	0.000278552	0.000153327	1302		gnl|CDD|40592	pfam00505, HMG (high mobility group) box	6	0.0010772	0.000467253	163		gnl|CDD|40148	pfam00046, Homeobox domain	5
gnl|CDD|40631	pfam00544, Pectate lyase	6	0.0012859	0.000367444	137		1.05696	5.67668	0.00160219	0.000347262	104	gnl|CDD|40115	pfam00013, KH domain	1	0.00017838	4.85107e-05	1146		gnl|CDD|40592	pfam00505, HMG (high mobility group) box	21	0.00413712	0.0015505	30		gnl|CDD|40592	pfam00505, HMG (high mobility group) box	13	0.00269654	0.00119838	51		gnl|CDD|40127	pfam00025, ADP-ribosylation factor family	8	0.00222841	0.00122662	70		gnl|CDD|40103	pfam00001, 7 transmembrane receptor (rhodopsin family)	2	0.000359066	0.000155751	473		gnl|CDD|40158	pfam00056, lactate/malate dehydrogenase	2
gnl|CDD|41319	pfam01263, Aldose 1-epimerase	6	0.0012859	0.000367444	138		1.07564	5.57808	0.00157436	0.00034123	107	gnl|CDD|40127	pfam00025, ADP-ribosylation factor family	10	0.0017838	0.000485107	98		gnl|CDD|40108	pfam00006, ATP synthase alpha/beta family	4	0.000788022	0.000295334	249		gnl|CDD|40108	pfam00006, ATP synthase alpha/beta family	4	0.000829703	0.000368732	246		gnl|CDD|40129	pfam00027, cNMP_binding	1	0.000278552	0.000153327	968		gnl|CDD|40104	pfam00002, 7tm_2, 7 transmembrane receptor (Secretin family)	1	0.000179533	7.78756e-05	1230		gnl|CDD|40173	pfam00072, Response regulator receiver domain	6
gnl|CDD|40249	pfam00149, Calcineurin-like phosphoesterase	6	0.0012859	0.000367444	139		1.10719	5.4191	0.00152949	0.000331504	113	gnl|CDD|40129	pfam00027, cNMP_binding	1	0.00017838	4.85107e-05	1018		gnl|CDD|40112	pfam00010, HLH, Helix-loop-helix DNA-binding domain	5	0.000985028	0.000369167	184		gnl|CDD|40112	pfam00010, HLH, Helix-loop-helix DNA-binding domain	6	0.00124456	0.000553097	140		gnl|CDD|40136	pfam00034, Cytochrome c	1	0.000278552	0.000153327	779		gnl|CDD|40108	pfam00006, ATP synthase alpha/beta family	4	0.000718133	0.000311502	263		gnl|CDD|40176	pfam00075, RnaseH	1
gnl|CDD|40664	pfam00578, AhpC/TSA family	6	0.0012859	0.000367444	140		0.945736	6.34426	0.00179061	0.0003881	88	gnl|CDD|40136	pfam00034, Cytochrome c	1	0.00017838	4.85107e-05	1420		gnl|CDD|40113	pfam00011, Hsp20/alpha crystallin family	6	0.00118203	0.000443001	152		gnl|CDD|40113	pfam00011, Hsp20/alpha crystallin family	6	0.00124456	0.000553097	149		gnl|CDD|40137	pfam00035, dsrm, Double-stranded RNA binding motif	1	0.000278552	0.000153327	1064		gnl|CDD|40112	pfam00010, HLH, Helix-loop-helix DNA-binding domain	6	0.0010772	0.000467253	144		gnl|CDD|40181	pfam00080, Sod_Cu, Copper/zinc superoxide dismutase (SODC)	1
gnl|CDD|41089	pfam01019, Gamma-glutamyltranspeptidase	6	0.0012859	0.000367444	141		1.27	4.72439	0.00133341	0.000289007	134	gnl|CDD|40137	pfam00035, dsrm, Double-stranded RNA binding motif	6	0.00107028	0.000291064	203		gnl|CDD|40115	pfam00013, KH domain	1	0.000197006	7.38334e-05	1413		gnl|CDD|40115	pfam00013, KH domain	1	0.000207426	9.21829e-05	1333		gnl|CDD|40140	pfam00038, Filament, Intermediate filament protein	2	0.000557103	0.000306654	346		gnl|CDD|40113	pfam00011, Hsp20/alpha crystallin family	3	0.0005386	0.000233627	386		gnl|CDD|40192	pfam00091, Tubulin/FtsZ family	4
gnl|CDD|40592	pfam00505, HMG (high mobility group) box	6	0.0012859	0.000367444	142		1.04055	5.76619	0.00162745	0.000352737	99	gnl|CDD|40140	pfam00038, Filament, Intermediate filament protein	6	0.00107028	0.000291064	209		gnl|CDD|40127	pfam00025, ADP-ribosylation factor family	10	0.00197006	0.000738334	81		gnl|CDD|40127	pfam00025, ADP-ribosylation factor family	8	0.00165941	0.000737463	100		gnl|CDD|40148	pfam00046, Homeobox domain	4	0.00111421	0.000613309	161		gnl|CDD|40115	pfam00013, KH domain	3	0.0005386	0.000233627	417		gnl|CDD|40193	pfam00092, VWA, von Willebrand factor type A domain	1
gnl|CDD|43298	pfam03372, Endonuclease/Exonuclease/phosphatase	6	0.0012859	0.000367444	143		1.19088	5.03831	0.00142201	0.00030821	123	gnl|CDD|40146	pfam00044, Glyceraldehyde 3-phosphate dehydrogenase	1	0.00017838	4.85107e-05	1214		gnl|CDD|40129	pfam00027, cNMP_binding	1	0.000197006	7.38334e-05	1051		gnl|CDD|40129	pfam00027, cNMP_binding	1	0.000207426	9.21829e-05	1008		gnl|CDD|40158	pfam00056, lactate/malate dehydrogenase	1	0.000278552	0.000153327	1224		gnl|CDD|40127	pfam00025, ADP-ribosylation factor family	7	0.00125673	0.000545129	132		gnl|CDD|40202	pfam00102, Protein-tyrosine phosphatase	2
gnl|CDD|40288	pfam00188, SCP-like extracellular protein	6	0.0012859	0.000367444	144		1.00232	5.98612	0.00168952	0.000366191	92	gnl|CDD|40148	pfam00046, Homeobox domain	7	0.00124866	0.000339575	158		gnl|CDD|40136	pfam00034, Cytochrome c	1	0.000197006	7.38334e-05	875		gnl|CDD|40136	pfam00034, Cytochrome c	1	0.000207426	9.21829e-05	841		gnl|CDD|40173	pfam00072, Response regulator receiver domain	6	0.00167131	0.000919963	101		gnl|CDD|40129	pfam00027, cNMP_binding	2	0.000359066	0.000155751	582		gnl|CDD|40208	pfam00108, Thiolase, N-terminal domain	3
gnl|CDD|41421	pfam01370, NAD dependent epimerase/dehydratase family	6	0.0012859	0.000367444	145		1.35268	4.43564	0.00125192	0.000271343	147	gnl|CDD|40158	pfam00056, lactate/malate dehydrogenase	2	0.000356761	9.70214e-05	750		gnl|CDD|40137	pfam00035, dsrm, Double-stranded RNA binding motif	4	0.000788022	0.000295334	248		gnl|CDD|40137	pfam00035, dsrm, Double-stranded RNA binding motif	2	0.000414852	0.000184366	539		gnl|CDD|40176	pfam00075, RnaseH	3	0.000835655	0.000459982	291		gnl|CDD|40136	pfam00034, Cytochrome c	1	0.000179533	7.78756e-05	968		gnl|CDD|40213	pfam00113, Enolase_C, C-terminal TIM barrel domain	2
gnl|CDD|42037	pfam02029, Caldesmon	6	0.0012859	0.000367444	146		1.14064	5.26022	0.00148465	0.000321785	119	gnl|CDD|40173	pfam00072, Response regulator receiver domain	2	0.000356761	9.70214e-05	651		gnl|CDD|40138	pfam00036, efhand	1	0.000197006	7.38334e-05	1224		gnl|CDD|40140	pfam00038, Filament, Intermediate filament protein	1	0.000207426	9.21829e-05	759		gnl|CDD|40192	pfam00091, Tubulin/FtsZ family	4	0.00111421	0.000613309	190		gnl|CDD|40140	pfam00038, Filament, Intermediate filament protein	2	0.000359066	0.000155751	495		gnl|CDD|40220	pfam00120, Glutamine synthetase, catalytic domain	2
gnl|CDD|40865	pfam00787, PX domain	6	0.0012859	0.000367444	147		1.28853	4.65647	0.00131424	0.000284852	136	gnl|CDD|40176	pfam00075, RnaseH	6	0.00107028	0.000291064	190		gnl|CDD|40140	pfam00038, Filament, Intermediate filament protein	3	0.000591017	0.0002215	301		gnl|CDD|40148	pfam00046, Homeobox domain	7	0.00145198	0.00064528	118		gnl|CDD|40202	pfam00102, Protein-tyrosine phosphatase	2	0.000557103	0.000306654	494		gnl|CDD|40144	pfam00042, Globin, Globin	1	0.000179533	7.78756e-05	1189		gnl|CDD|40221	pfam00121, TIM, Triosephosphate isomerase	1
gnl|CDD|42673	pfam02716, Isoflavone reductase	6	0.0012859	0.000367444	148		1.06151	5.65234	0.00159532	0.000345772	105	gnl|CDD|40181	pfam00080, Sod_Cu, Copper/zinc superoxide dismutase (SODC)	1	0.00017838	4.85107e-05	875		gnl|CDD|40148	pfam00046, Homeobox domain	9	0.00177305	0.000664501	89		gnl|CDD|40158	pfam00056, lactate/malate dehydrogenase	2	0.000414852	0.000184366	584		gnl|CDD|40208	pfam00108, Thiolase, N-terminal domain	6	0.00167131	0.000919963	107		gnl|CDD|40148	pfam00046, Homeobox domain	4	0.000718133	0.000311502	252		gnl|CDD|40228	pfam00128, Alpha-amylase	9
gnl|CDD|46245	pfam06355, Aegerolysin	6	0.0012859	0.000367444	149		0.888494	6.753	0.00190597	0.000413103	81	gnl|CDD|40192	pfam00091, Tubulin/FtsZ family	7	0.00124866	0.000339575	161		gnl|CDD|40158	pfam00056, lactate/malate dehydrogenase	2	0.000394011	0.000147667	599		gnl|CDD|40173	pfam00072, Response regulator receiver domain	4	0.000829703	0.000368732	248		gnl|CDD|40213	pfam00113, Enolase_C, C-terminal TIM barrel domain	1	0.000278552	0.000153327	857		gnl|CDD|40158	pfam00056, lactate/malate dehydrogenase	3	0.0005386	0.000233627	406		gnl|CDD|40234	pfam00134, Cyclin, N-terminal domain	8
gnl|CDD|47133	pfam07249, Cerato-platanin	6	0.0012859	0.000367444	150		0.903064	6.64405	0.00187522	0.000406439	83	gnl|CDD|40193	pfam00092, VWA, von Willebrand factor type A domain	2	0.000356761	9.70214e-05	553		gnl|CDD|40173	pfam00072, Response regulator receiver domain	4	0.000788022	0.000295334	250		gnl|CDD|40176	pfam00075, RnaseH	4	0.000829703	0.000368732	273		gnl|CDD|40220	pfam00120, Glutamine synthetase, catalytic domain	2	0.000557103	0.000306654	375		gnl|CDD|40173	pfam00072, Response regulator receiver domain	5	0.000897666	0.000389378	200		gnl|CDD|40236	pfam00136, DNA polymerase family B	3
gnl|CDD|40733	pfam00648, Peptidase_C2, Calpain family cysteine protease	6	0.0012859	0.000367444	151		1.47457	4.06897	0.00114843	0.000248912	167	gnl|CDD|40202	pfam00102, Protein-tyrosine phosphatase	3	0.000535141	0.000145532	362		gnl|CDD|40176	pfam00075, RnaseH	6	0.00118203	0.000443001	165		gnl|CDD|40181	pfam00080, Sod_Cu, Copper/zinc superoxide dismutase (SODC)	1	0.000207426	9.21829e-05	816		gnl|CDD|40221	pfam00121, TIM, Triosephosphate isomerase	2	0.000557103	0.000306654	506		gnl|CDD|40176	pfam00075, RnaseH	78	0.0140036	0.00607429	7		gnl|CDD|40245	pfam00145, C-5 cytosine-specific DNA methylase	1
gnl|CDD|41590	pfam01545, Cation efflux family	6	0.0012859	0.000367444	152		1.19789	5.00881	0.00141369	0.000306406	124	gnl|CDD|40208	pfam00108, Thiolase, N-terminal domain	5	0.000891902	0.000242554	244		gnl|CDD|40181	pfam00080, Sod_Cu, Copper/zinc superoxide dismutase (SODC)	2	0.000394011	0.000147667	476		gnl|CDD|40192	pfam00091, Tubulin/FtsZ family	5	0.00103713	0.000460914	204		gnl|CDD|40228	pfam00128, Alpha-amylase	3	0.000835655	0.000459982	245		gnl|CDD|40181	pfam00080, Sod_Cu, Copper/zinc superoxide dismutase (SODC)	1	0.000179533	7.78756e-05	943		gnl|CDD|40254	pfam00154, RecA, recA bacterial DNA recombination protein	1
gnl|CDD|40127	pfam00025, ADP-ribosylation factor family	6	0.0012859	0.000367444	153		0.942533	6.36582	0.00179669	0.000389418	87	gnl|CDD|40212	pfam00112, Peptidase_C1, Papain family cysteine protease	2	0.000356761	9.70214e-05	599		gnl|CDD|40192	pfam00091, Tubulin/FtsZ family	5	0.000985028	0.000369167	209		gnl|CDD|40193	pfam00092, VWA, von Willebrand factor type A domain	5	0.00103713	0.000460914	173		gnl|CDD|40230	pfam00130, DAG_PE-bind, Phorbol esters/diacylglycerol binding domain	1	0.000278552	0.000153327	1106		gnl|CDD|40190	pfam00089, Trypsin	4	0.000718133	0.000311502	254		gnl|CDD|40256	pfam00156, Phosphoribosyl transferase domain	4
gnl|CDD|41990	pfam01979, Amidohydrolase family	6	0.0012859	0.000367444	154		1.41676	4.23502	0.00119529	0.00025907	158	gnl|CDD|40213	pfam00113, Enolase_C, C-terminal TIM barrel domain	1	0.00017838	4.85107e-05	1387		gnl|CDD|40193	pfam00092, VWA, von Willebrand factor type A domain	1	0.000197006	7.38334e-05	703		gnl|CDD|40202	pfam00102, Protein-tyrosine phosphatase	3	0.000622278	0.000276549	353		gnl|CDD|40234	pfam00134, Cyclin, N-terminal domain	5	0.00139276	0.000766636	110		gnl|CDD|40192	pfam00091, Tubulin/FtsZ family	2	0.000359066	0.000155751	706		gnl|CDD|40262	pfam00162, Phosphoglycerate kinase	1
gnl|CDD|40814	pfam00733, Asparagine synthase	6	0.0012859	0.000367444	155		1.36274	4.4029	0.00124268	0.00026934	150	gnl|CDD|40217	pfam00117, Glutamine amidotransferase class-I	1	0.00017838	4.85107e-05	1120		gnl|CDD|40202	pfam00102, Protein-tyrosine phosphatase	3	0.000591017	0.0002215	374		gnl|CDD|40208	pfam00108, Thiolase, N-terminal domain	6	0.00124456	0.000553097	169		gnl|CDD|40236	pfam00136, DNA polymerase family B	3	0.000835655	0.000459982	230		gnl|CDD|40193	pfam00092, VWA, von Willebrand factor type A domain	2	0.000359066	0.000155751	472		gnl|CDD|40263	pfam00163, Ribosomal protein S4/S9 N-terminal domain	1
gnl|CDD|42629	pfam02668, Taurine catabolism dioxygenase TauD	6	0.0012859	0.000367444	156		1.12311	5.34229	0.00150781	0.000326805	116	gnl|CDD|40220	pfam00120, Glutamine synthetase, catalytic domain	8	0.00142704	0.000388086	125		gnl|CDD|40208	pfam00108, Thiolase, N-terminal domain	5	0.000985028	0.000369167	217		gnl|CDD|40213	pfam00113, Enolase_C, C-terminal TIM barrel domain	2	0.000414852	0.000184366	478		gnl|CDD|40237	pfam00137, ATP-synt_C, ATP synthase subunit C	1	0.000278552	0.000153327	1081		gnl|CDD|40202	pfam00102, Protein-tyrosine phosphatase	2	0.000359066	0.000155751	667		gnl|CDD|40264	pfam00164, Ribosomal protein S12	2
gnl|CDD|40917	pfam00840, Glycosyl hydrolase family 7	6	0.0012859	0.000367444	157		1.21223	4.94956	0.00139697	0.000302781	126	gnl|CDD|40221	pfam00121, TIM, Triosephosphate isomerase	1	0.00017838	4.85107e-05	948		gnl|CDD|40213	pfam00113, Enolase_C, C-terminal TIM barrel domain	1	0.000197006	7.38334e-05	942		gnl|CDD|40217	pfam00117, Glutamine amidotransferase class-I	1	0.000207426	9.21829e-05	1201		gnl|CDD|40244	pfam00144, Beta-lactamase	3	0.000835655	0.000459982	289		gnl|CDD|40208	pfam00108, Thiolase, N-terminal domain	6	0.0010772	0.000467253	170		gnl|CDD|40269	pfam00169, PH domain	1
gnl|CDD|46405	pfam06516, Purine nucleoside permease (NUP)	5	0.00107158	0.000306204	158		1.07846	4.63622	0.00130853	0.000283613	139	gnl|CDD|40228	pfam00128, Alpha-amylase	6	0.00107028	0.000291064	206		gnl|CDD|40217	pfam00117, Glutamine amidotransferase class-I	1	0.000197006	7.38334e-05	1261		gnl|CDD|40220	pfam00120, Glutamine synthetase, catalytic domain	4	0.000829703	0.000368732	230		gnl|CDD|40254	pfam00154, RecA, recA bacterial DNA recombination protein	1	0.000278552	0.000153327	574		gnl|CDD|40213	pfam00113, Enolase_C, C-terminal TIM barrel domain	1	0.000179533	7.78756e-05	1041		gnl|CDD|40270	pfam00170, bZIP transcription factor	5
gnl|CDD|40669	pfam00583, Acetyltransferase (GNAT) family	5	0.00107158	0.000306204	159		1.12399	4.44842	0.00125552	0.000272125	146	gnl|CDD|40230	pfam00130, DAG_PE-bind, Phorbol esters/diacylglycerol binding domain	1	0.00017838	4.85107e-05	1606		gnl|CDD|40220	pfam00120, Glutamine synthetase, catalytic domain	4	0.000788022	0.000295334	233		gnl|CDD|40221	pfam00121, TIM, Triosephosphate isomerase	1	0.000207426	9.21829e-05	1342		gnl|CDD|40256	pfam00156, Phosphoribosyl transferase domain	4	0.00111421	0.000613309	189		gnl|CDD|40217	pfam00117, Glutamine amidotransferase class-I	1	0.000179533	7.78756e-05	1353		gnl|CDD|40275	pfam00175, Oxidoreductase NAD-binding domain	3
gnl|CDD|41449	pfam01399, PCI domain	5	0.00107158	0.000306204	160		1.1819	4.23049	0.00119402	0.000258793	160	gnl|CDD|40234	pfam00134, Cyclin, N-terminal domain	11	0.00196218	0.000533618	71		gnl|CDD|40221	pfam00121, TIM, Triosephosphate isomerase	1	0.000197006	7.38334e-05	1422		gnl|CDD|40228	pfam00128, Alpha-amylase	7	0.00145198	0.00064528	123		gnl|CDD|40262	pfam00162, Phosphoglycerate kinase	1	0.000278552	0.000153327	789		gnl|CDD|40220	pfam00120, Glutamine synthetase, catalytic domain	3	0.0005386	0.000233627	345		gnl|CDD|40277	pfam00177, Ribosomal protein S7p/S5e	1
gnl|CDD|42459	pfam02483, SMC family, C-terminal domain	5	0.00107158	0.000306204	161		1.99796	2.50255	0.000706321	0.000153089	266	gnl|CDD|40236	pfam00136, DNA polymerase family B	3	0.000535141	0.000145532	382		gnl|CDD|40228	pfam00128, Alpha-amylase	7	0.00137904	0.000516834	123		gnl|CDD|40230	pfam00130, DAG_PE-bind, Phorbol esters/diacylglycerol binding domain	2	0.000414852	0.000184366	552		gnl|CDD|40263	pfam00163, Ribosomal protein S4/S9 N-terminal domain	1	0.000278552	0.000153327	832		gnl|CDD|40221	pfam00121, TIM, Triosephosphate isomerase	2	0.000359066	0.000155751	691		gnl|CDD|40280	pfam00180, Isocitrate/isopropylmalate dehydrogenase	8
gnl|CDD|41108	pfam01039, Carboxyl transferase domain	5	0.00107158	0.000306204	162		2.03495	2.45707	0.000693483	0.000150307	275	gnl|CDD|40244	pfam00144, Beta-lactamase	2	0.000356761	9.70214e-05	630		gnl|CDD|40230	pfam00130, DAG_PE-bind, Phorbol esters/diacylglycerol binding domain	1	0.000197006	7.38334e-05	1199		gnl|CDD|40234	pfam00134, Cyclin, N-terminal domain	10	0.00207426	0.000921829	65		gnl|CDD|40264	pfam00164, Ribosomal protein S12	2	0.000557103	0.000306654	489		gnl|CDD|40228	pfam00128, Alpha-amylase	8	0.00143627	0.000623004	105		gnl|CDD|40283	pfam00183, HSP90, Hsp90 protein	2
gnl|CDD|40735	pfam00650, CRAL/TRIO domain	5	0.00107158	0.000306204	163		1.09762	4.55532	0.00128569	0.000278664	144	gnl|CDD|40245	pfam00145, C-5 cytosine-specific DNA methylase	4	0.000713521	0.000194043	332		gnl|CDD|40234	pfam00134, Cyclin, N-terminal domain	11	0.00216706	0.000812168	66		gnl|CDD|40236	pfam00136, DNA polymerase family B	3	0.000622278	0.000276549	324		gnl|CDD|40266	pfam00166, Cpn10, Chaperonin 10 Kd subunit	1	0.000278552	0.000153327	1430		gnl|CDD|40230	pfam00130, DAG_PE-bind, Phorbol esters/diacylglycerol binding domain	1	0.000179533	7.78756e-05	1301		gnl|CDD|40286	pfam00186, Dihydrofolate reductase	1
gnl|CDD|40652	pfam00566, TBC domain	5	0.00107158	0.000306204	164		1.62895	3.06947	0.000866328	0.00018777	227	gnl|CDD|40256	pfam00156, Phosphoribosyl transferase domain	5	0.000891902	0.000242554	253		gnl|CDD|40236	pfam00136, DNA polymerase family B	4	0.000788022	0.000295334	238		gnl|CDD|40244	pfam00144, Beta-lactamase	3	0.000622278	0.000276549	370		gnl|CDD|40269	pfam00169, PH domain	3	0.000835655	0.000459982	282		gnl|CDD|40234	pfam00134, Cyclin, N-terminal domain	6	0.0010772	0.000467253	136		gnl|CDD|40288	pfam00188, SCP-like extracellular protein	1
gnl|CDD|47101	pfam07217, Heterokaryon incompatibility protein Het-C	5	0.00107158	0.000306204	165		1.53015	3.26765	0.000922262	0.000199893	209	gnl|CDD|40262	pfam00162, Phosphoglycerate kinase	1	0.00017838	4.85107e-05	998		gnl|CDD|40244	pfam00144, Beta-lactamase	3	0.000591017	0.0002215	391		gnl|CDD|40245	pfam00145, C-5 cytosine-specific DNA methylase	5	0.00103713	0.000460914	175		gnl|CDD|40270	pfam00170, bZIP transcription factor	5	0.00139276	0.000766636	125		gnl|CDD|40236	pfam00136, DNA polymerase family B	3	0.0005386	0.000233627	354		gnl|CDD|40289	pfam00189, Ribosomal protein S3, C-terminal domain	1
gnl|CDD|41905	pfam01885, PTS_2-RNA, RNA 2'-phosphotransferase	5	0.00107158	0.000306204	166		1.05491	4.73972	0.00133774	0.000289945	133	gnl|CDD|40263	pfam00163, Ribosomal protein S4/S9 N-terminal domain	3	0.000535141	0.000145532	413		gnl|CDD|40245	pfam00145, C-5 cytosine-specific DNA methylase	3	0.000591017	0.0002215	298		gnl|CDD|40254	pfam00154, RecA, recA bacterial DNA recombination protein	2	0.000414852	0.000184366	398		gnl|CDD|40274	pfam00174, Oxidoreductase molybdopterin binding	2	0.000557103	0.000306654	361		gnl|CDD|40237	pfam00137, ATP-synt_C, ATP synthase subunit C	3	0.0005386	0.000233627	390		gnl|CDD|40290	pfam00190, Cupin	1
gnl|CDD|45737	pfam05843, Suf, Suppressor of forked protein	5	0.00107158	0.000306204	167		1.50001	3.33331	0.000940795	0.00020391	203	gnl|CDD|40264	pfam00164, Ribosomal protein S12	2	0.000356761	9.70214e-05	546		gnl|CDD|40254	pfam00154, RecA, recA bacterial DNA recombination protein	2	0.000394011	0.000147667	424		gnl|CDD|40256	pfam00156, Phosphoribosyl transferase domain	4	0.000829703	0.000368732	269		gnl|CDD|40275	pfam00175, Oxidoreductase NAD-binding domain	3	0.000835655	0.000459982	238		gnl|CDD|40244	pfam00144, Beta-lactamase	8	0.00143627	0.000623004	110		gnl|CDD|40291	pfam00191, Annexin	1
gnl|CDD|40301	pfam00202, Aminotransferase class-III	5	0.00107158	0.000306204	168		1.13616	4.40078	0.00124208	0.00026921	151	gnl|CDD|40269	pfam00169, PH domain	6	0.00107028	0.000291064	181		gnl|CDD|40256	pfam00156, Phosphoribosyl transferase domain	4	0.000788022	0.000295334	268		gnl|CDD|40262	pfam00162, Phosphoglycerate kinase	1	0.000207426	9.21829e-05	852		gnl|CDD|40277	pfam00177, Ribosomal protein S7p/S5e	2	0.000557103	0.000306654	334		gnl|CDD|40245	pfam00145, C-5 cytosine-specific DNA methylase	3	0.0005386	0.000233627	319		gnl|CDD|40297	pfam00198, 2-oxoacid dehydrogenases acyltransferase	3
gnl|CDD|40532	pfam00441, Acyl-CoA dehydrogenase, C-terminal domain	5	0.00107158	0.000306204	169		1.22298	4.08837	0.0011539	0.000250099	165	gnl|CDD|40270	pfam00170, bZIP, bZIP transcription factor	4	0.000713521	0.000194043	278		gnl|CDD|40262	pfam00162, Phosphoglycerate kinase	1	0.000197006	7.38334e-05	885		gnl|CDD|40263	pfam00163, Ribosomal protein S4/S9 N-terminal domain	1	0.000207426	9.21829e-05	882		gnl|CDD|40280	pfam00180, Isocitrate/isopropylmalate dehydrogenase	7	0.00194986	0.00107329	88		gnl|CDD|40254	pfam00154, RecA, recA bacterial DNA recombination protein	2	0.000359066	0.000155751	466		gnl|CDD|40298	pfam00199, Catalase	4
gnl|CDD|41240	pfam01179, Copper amine oxidase	5	0.00107158	0.000306204	170		1.56077	3.20355	0.000904171	0.000195972	219	gnl|CDD|40274	pfam00174, Oxidoreductase molybdopterin binding	3	0.000535141	0.000145532	449		gnl|CDD|40263	pfam00163, Ribosomal protein S4/S9 N-terminal domain	1	0.000197006	7.38334e-05	919		gnl|CDD|40264	pfam00164, Ribosomal protein S12	2	0.000414852	0.000184366	589		gnl|CDD|40286	pfam00186, Dihydrofolate reductase	1	0.000278552	0.000153327	876		gnl|CDD|40256	pfam00156, Phosphoribosyl transferase domain	4	0.000718133	0.000311502	290		gnl|CDD|40299	pfam00200, Disintegrin, Disintegrin	2
gnl|CDD|40445	pfam00350, Dynamin_N	5	0.00107158	0.000306204	171		1.54899	3.2279	0.000911044	0.000197462	215	gnl|CDD|40275	pfam00175, Oxidoreductase NAD-binding domain	3	0.000535141	0.000145532	400		gnl|CDD|40264	pfam00164, Ribosomal protein S12	2	0.000394011	0.000147667	604		gnl|CDD|40266	pfam00166, Cpn10, Chaperonin 10 Kd subunit	1	0.000207426	9.21829e-05	1437		gnl|CDD|40288	pfam00188, SCP-like extracellular protein	2	0.000557103	0.000306654	340		gnl|CDD|40262	pfam00162, Phosphoglycerate kinase	1	0.000179533	7.78756e-05	978		gnl|CDD|40301	pfam00202, Aminotransferase class-III	9
gnl|CDD|43074	pfam03142, Chitin synthase 2	5	0.00107158	0.000306204	172		2.04496	2.44504	0.000690089	0.000149571	277	gnl|CDD|40277	pfam00177, Ribosomal_S7, Ribosomal protein S7p/S5e	3	0.000535141	0.000145532	392		gnl|CDD|40266	pfam00166, Cpn10, Chaperonin 10 Kd subunit	1	0.000197006	7.38334e-05	1526		gnl|CDD|40269	pfam00169, PH domain	3	0.000622278	0.000276549	362		gnl|CDD|40289	pfam00189, Ribosomal protein S3, C-terminal domain	1	0.000278552	0.000153327	1350		gnl|CDD|40263	pfam00163, Ribosomal protein S4/S9 N-terminal domain	1	0.000179533	7.78756e-05	1020		gnl|CDD|40302	pfam00203, Ribosomal_S19, Ribosomal protein S19	2
gnl|CDD|40968	pfam00891, O-methyltransferase	5	0.00107158	0.000306204	173		1.17643	4.25014	0.00119956	0.000259995	156	gnl|CDD|40280	pfam00180, Isocitrate/isopropylmalate dehydrogenase	6	0.00107028	0.000291064	207		gnl|CDD|40269	pfam00169, PH domain	3	0.000591017	0.0002215	380		gnl|CDD|40270	pfam00170, bZIP transcription factor	4	0.000829703	0.000368732	243		gnl|CDD|40291	pfam00191, Annexin	1	0.000278552	0.000153327	662		gnl|CDD|40264	pfam00164, Ribosomal protein S12	2	0.000359066	0.000155751	659		gnl|CDD|40305	pfam00206, Lyase_1	3
gnl|CDD|40208	pfam00108, Thiolase, N-terminal domain	5	0.00107158	0.000306204	174		1.12918	4.42801	0.00124976	0.000270876	148	gnl|CDD|40283	pfam00183, HSP90, Hsp90 protein	2	0.000356761	9.70214e-05	538		gnl|CDD|40270	pfam00170, bZIP transcription factor	5	0.000985028	0.000369167	193		gnl|CDD|40274	pfam00174, Oxidoreductase molybdopterin binding	4	0.000829703	0.000368732	225		gnl|CDD|40297	pfam00198, 2-oxoacid dehydrogenases acyltransferase	2	0.000557103	0.000306654	469		gnl|CDD|40266	pfam00166, Cpn10, Chaperonin 10 Kd subunit	1	0.000179533	7.78756e-05	1594		gnl|CDD|40307	pfam00208, GLFV_dehydrog, Glutamate/Leucine/Phenylalanine/Valine	2
gnl|CDD|44319	pfam04408, Helicase associated domain (HA2)	5	0.00107158	0.000306204	175		1.70207	2.9376	0.00082911	0.000179703	238	gnl|CDD|40285	pfam00185, OTCace, Aspartate/ornithine carbamoyltransferase	1	0.00017838	4.85107e-05	960		gnl|CDD|40274	pfam00174, Oxidoreductase molybdopterin binding	2	0.000394011	0.000147667	472		gnl|CDD|40275	pfam00175, Oxidoreductase NAD-binding domain	2	0.000414852	0.000184366	504		gnl|CDD|40299	pfam00200, Disintegrin, Disintegrin	1	0.000278552	0.000153327	735		gnl|CDD|40269	pfam00169, PH domain	3	0.0005386	0.000233627	416		gnl|CDD|40312	pfam00213, OSCP, ATP synthase delta (OSCP) subunit	1
gnl|CDD|40961	pfam00884, Sulfatase	5	0.00107158	0.000306204	176		1.31444	3.80392	0.00107362	0.000232698	178	gnl|CDD|40286	pfam00186, Dihydrofolate reductase	1	0.00017838	4.85107e-05	1364		gnl|CDD|40275	pfam00175, Oxidoreductase NAD-binding domain	2	0.000394011	0.000147667	533		gnl|CDD|40277	pfam00177, Ribosomal protein S7p/S5e	2	0.000414852	0.000184366	412		gnl|CDD|40300	pfam00201, pfam00201, UDPGT, UDP-glucoronosyl and UDP-glucosyl transferase	1	0.000278552	0.000153327	1454		gnl|CDD|40270	pfam00170, bZIP transcription factor	9	0.0016158	0.00070088	89		gnl|CDD|40314	pfam00215, OMPdecase, Orotidine 5'-phosphate decarboxylase / HUMPS	1
gnl|CDD|44814	pfam04909, Amidohydrolase	5	0.00107158	0.000306204	177		1.15712	4.32107	0.00121958	0.000264334	154	gnl|CDD|40288	pfam00188, SCP-like extracellular protein	8	0.00142704	0.000388086	131		gnl|CDD|40277	pfam00177, Ribosomal protein S7p/S5e	2	0.000394011	0.000147667	438		gnl|CDD|40280	pfam00180, Isocitrate/isopropylmalate dehydrogenase	5	0.00103713	0.000460914	209		gnl|CDD|40301	pfam00202, Aminotransferase class-III	5	0.00139276	0.000766636	129		gnl|CDD|40274	pfam00174, Oxidoreductase molybdopterin binding	3	0.0005386	0.000233627	335		gnl|CDD|40317	pfam00218, IGPS, Indole-3-glycerol phosphate synthase	1
gnl|CDD|44901	pfam04998, RNA polymerase Rpb1, domain 5	5	0.00107158	0.000306204	178		1.7857	2.80003	0.000790281	0.000171287	246	gnl|CDD|40289	pfam00189, Ribosomal protein S3	1	0.00017838	4.85107e-05	1111		gnl|CDD|40280	pfam00180, Isocitrate/isopropylmalate dehydrogenase	5	0.000985028	0.000369167	215		gnl|CDD|40283	pfam00183, HSP90, Hsp90 protein	3	0.000622278	0.000276549	326		gnl|CDD|40302	pfam00203, Ribosomal_S19, Ribosomal protein S19	2	0.000557103	0.000306654	430		gnl|CDD|40275	pfam00175, Oxidoreductase NAD-binding domain	5	0.000897666	0.000389378	191		gnl|CDD|40322	pfam00224, PK, Pyruvate kinase, barrel domain	2
gnl|CDD|40256	pfam00156, Phosphoribosyl transferase domain	5	0.00107158	0.000306204	179		1.07481	4.65197	0.00131297	0.000284576	137	gnl|CDD|40290	pfam00190, Cupin	1	0.00017838	4.85107e-05	1098		gnl|CDD|40283	pfam00183, HSP90, Hsp90 protein	2	0.000394011	0.000147667	523		gnl|CDD|40286	pfam00186, Dihydrofolate reductase	1	0.000207426	9.21829e-05	923		gnl|CDD|40305	pfam00206, Lyase_1	3	0.000835655	0.000459982	249		gnl|CDD|40277	pfam00177, Ribosomal protein S7p/S5e	1	0.000179533	7.78756e-05	824		gnl|CDD|40328	pfam00230, MIP, Major intrinsic protein	1
gnl|CDD|40298	pfam00199, Catalase	5	0.00107158	0.000306204	180		1.34823	3.70857	0.00104671	0.000226865	183	gnl|CDD|40291	pfam00191, Annexin	1	0.00017838	4.85107e-05	1485		gnl|CDD|40285	pfam00185, OTCace, Aspartate/ornithine carbamoyltransferase	1	0.000197006	7.38334e-05	1204		gnl|CDD|40288	pfam00188, SCP-like extracellular protein	1	0.000207426	9.21829e-05	719		gnl|CDD|40307	pfam00208, GLFV_dehydrog, Glutamate/Leucine/Phenylalanine/Valine	2	0.000557103	0.000306654	483		gnl|CDD|40280	pfam00180, Isocitrate/isopropylmalate dehydrogenase	7	0.00125673	0.000545129	131		gnl|CDD|40329	pfam00231, ATP synthase	1
gnl|CDD|58297	pfam02535, ZIP Zinc transporter	5	0.00107158	0.000306204	181		1.06951	4.67502	0.00131948	0.000285986	135	gnl|CDD|40293	pfam00194, Eukaryotic-type carbonic anhydrase	10	0.0017838	0.000485107	87		gnl|CDD|40286	pfam00186, Dihydrofolate reductase	1	0.000197006	7.38334e-05	956		gnl|CDD|40289	pfam00189, Ribosomal protein S3, C-terminal domain	2	0.000414852	0.000184366	612		gnl|CDD|40312	pfam00213, OSCP, ATP synthase delta (OSCP) subunit	1	0.000278552	0.000153327	1066		gnl|CDD|40283	pfam00183, HSP90, Hsp90 protein	1	0.000179533	7.78756e-05	1092		gnl|CDD|40331	pfam00233, PDEase_I, 3'5'-cyclic nucleotide phosphodiesterase	1
gnl|CDD|40967	pfam00890,FAD binding domain 2	5	0.00107158	0.000306204	182		1.32998	3.75946	0.00106107	0.000229979	180	gnl|CDD|40297	pfam00198, 2-oxoacid dehydrogenases acyltransferase	3	0.000535141	0.000145532	339		gnl|CDD|40288	pfam00188, SCP-like extracellular protein	2	0.000394011	0.000147667	444		gnl|CDD|40290	pfam00190, Cupin	10	0.00207426	0.000921829	71		gnl|CDD|40314	pfam00215, OMPdecase, Orotidine 5'-phosphate decarboxylase / HUMPS	1	0.000278552	0.000153327	1381		gnl|CDD|40285	pfam00185, OTCace, Aspartate/ornithine carbamoyltransferase	1	0.000179533	7.78756e-05	1305		gnl|CDD|40333	pfam00235, Profilin	1
gnl|CDD|40338	pfam00240, Ubiquitin family	5	0.00107158	0.000306204	183		1.09036	4.58566	0.00129426	0.00028052	143	gnl|CDD|40298	pfam00199, Catalase	1	0.00017838	4.85107e-05	1379		gnl|CDD|40290	pfam00190, Cupin	1	0.000197006	7.38334e-05	1042		gnl|CDD|40294	pfam00195, Chal_sti_synt_N, Chalcone and stilbene synthases	3	0.000622278	0.000276549	367		gnl|CDD|40317	pfam00218, IGPS, Indole-3-glycerol phosphate synthase	1	0.000278552	0.000153327	1203		gnl|CDD|40286	pfam00186, Dihydrofolate reductase	1	0.000179533	7.78756e-05	1056		gnl|CDD|40335	pfam00237, Ribosomal_L22	1
gnl|CDD|40577	pfam00488, MutS domain V	5	0.00107158	0.000306204	184		1.61234	3.10108	0.000875249	0.000189703	224	gnl|CDD|40299	pfam00200, Disintegrin	1	0.00017838	4.85107e-05	1000		gnl|CDD|40291	pfam00191, Annexin	2	0.000394011	0.000147667	448		gnl|CDD|40297	pfam00198, 2-oxoacid dehydrogenases acyltransferase	2	0.000414852	0.000184366	574		gnl|CDD|40320	pfam00221, PAL, Phenylalanine and histidine ammonia-lyase	2	0.000557103	0.000306654	522		gnl|CDD|40288	pfam00188, SCP-like extracellular protein	5	0.000897666	0.000389378	173		gnl|CDD|40336	pfam00238, Ribosomal_L14	2
gnl|CDD|40976	pfam00899, ThiF family	5	0.00107158	0.000306204	185		1.31361	3.8063	0.00107429	0.000232844	177	gnl|CDD|40301	pfam00202, Aminotransferase class-III	5	0.000891902	0.000242554	232		gnl|CDD|40297	pfam00198, 2-oxoacid dehydrogenases acyltransferase	3	0.000591017	0.0002215	361		gnl|CDD|40298	pfam00199, Catalase	5	0.00103713	0.000460914	210		gnl|CDD|40322	pfam00224, PK, Pyruvate kinase, barrel domain	1	0.000278552	0.000153327	965		gnl|CDD|40289	pfam00189, Ribosomal protein S3, C-terminal domain	1	0.000179533	7.78756e-05	1535		gnl|CDD|40338	pfam00240, Ubiquitin family	11
gnl|CDD|40816	pfam00735, GTP_CDC, Cell division protein	5	0.00107158	0.000306204	186		1.20647	4.14432	0.00116969	0.000253522	163	gnl|CDD|40302	pfam00203, Ribosomal protein S19	5	0.000891902	0.000242554	218		gnl|CDD|40298	pfam00199, Catalase	4	0.000788022	0.000295334	284		gnl|CDD|40299	pfam00200, Disintegrin, Disintegrin	1	0.000207426	9.21829e-05	801		gnl|CDD|40328	pfam00230, MIP, Major intrinsic protein	5	0.00139276	0.000766636	133		gnl|CDD|40290	pfam00190, Cupin	3	0.0005386	0.000233627	370		gnl|CDD|40339	pfam00241, Cofilin/tropomyosin-type actin-binding	4
gnl|CDD|42440	pfam02463, RecF/RecN/SMC N terminal domain	5	0.00107158	0.000306204	187		1.92544	2.59681	0.000732924	0.000158855	261	gnl|CDD|40305	pfam00206, Lyase_1	4	0.000713521	0.000194043	298		gnl|CDD|40299	pfam00200, Disintegrin, Disintegrin	1	0.000197006	7.38334e-05	831		gnl|CDD|40300	pfam00201, pfam00201, UDPGT, UDP-glucoronosyl and UDP-glucosyl transferase	2	0.000414852	0.000184366	624		gnl|CDD|40329	pfam00231, ATP synthase	1	0.000278552	0.000153327	1178		gnl|CDD|40291	pfam00191, Annexin	1	0.000179533	7.78756e-05	857		gnl|CDD|40342	pfam00244, 14-3-3	1
gnl|CDD|41055	pfam00982, Glycosyltransferase family 20	5	0.00107158	0.000306204	188		1.38665	3.6058	0.0010177	0.000220579	189	gnl|CDD|40307	pfam00208, GLFV_dehydrog	3	0.000535141	0.000145532	340		gnl|CDD|40301	pfam00202, Aminotransferase class-III	6	0.00118203	0.000443001	155		gnl|CDD|40301	pfam00202, Aminotransferase class-III	5	0.00103713	0.000460914	190		gnl|CDD|40333	pfam00235, Profilin	1	0.000278552	0.000153327	1015		gnl|CDD|40293	pfam00194, Eukaryotic-type carbonic anhydrase	2	0.000359066	0.000155751	758		gnl|CDD|40343	pfam00245, Alkaline phosphatase	1
gnl|CDD|40328	pfam00230, MIP, Major intrinsic protein	5	0.00107158	0.000306204	189		1.07488	4.65166	0.00131289	0.000284558	138	gnl|CDD|40312	pfam00213, OSCP, ATP synthase delta (OSCP) subunit	1	0.00017838	4.85107e-05	881		gnl|CDD|40302	pfam00203, Ribosomal_S19, Ribosomal protein S19	2	0.000394011	0.000147667	544		gnl|CDD|40302	pfam00203, Ribosomal_S19, Ribosomal protein S19	2	0.000414852	0.000184366	523		gnl|CDD|40335	pfam00237, Ribosomal_L22	2	0.000557103	0.000306654	357		gnl|CDD|40294	pfam00195, Chal_sti_synt_N, Chalcone and stilbene synthases	1	0.000179533	7.78756e-05	1523		gnl|CDD|40344	pfam00246, Zn_carbOpept, Zinc carboxypeptidase	1
gnl|CDD|41944	pfam01926, MMR_HSR1	5	0.00107158	0.000306204	190		1.26074	3.96592	0.00111934	0.000242609	171	gnl|CDD|40314	pfam00215, OMPdecase, Orotidine 5'-phosphate decarboxylase	1	0.00017838	4.85107e-05	855		gnl|CDD|40305	pfam00206, Lyase_1	3	0.000591017	0.0002215	347		gnl|CDD|40305	pfam00206, Lyase_1	3	0.000622278	0.000276549	337		gnl|CDD|40336	pfam00238, Ribosomal_L14	2	0.000557103	0.000306654	445		gnl|CDD|40297	pfam00198, 2-oxoacid dehydrogenases acyltransferase	3	0.0005386	0.000233627	397		gnl|CDD|40346	pfam00249, Myb-like DNA-binding domain	3
gnl|CDD|42343	pfam02364, 1,3-beta-glucan synthase component	5	0.00107158	0.000306204	191		2.44613	2.04404	0.000576912	0.000125041	356	gnl|CDD|40317	pfam00218, IGPS, Indole-3-glycerol phosphate synthase	2	0.000356761	9.70214e-05	721		gnl|CDD|40307	pfam00208, GLFV_dehydrog, Glutamate/Leucine/Phenylalanine/Valine	2	0.000394011	0.000147667	597		gnl|CDD|40307	pfam00208, GLFV_dehydrog, Glutamate/Leucine/Phenylalanine/Valine	2	0.000414852	0.000184366	583		gnl|CDD|40338	pfam00240, Ubiquitin family	8	0.00222841	0.00122662	71		gnl|CDD|40298	pfam00199, Catalase	2	0.000359066	0.000155751	753		gnl|CDD|40347	pfam00250, Fork head domain	6
gnl|CDD|44044	pfam04130, Spc97 / Spc98 family	5	0.00107158	0.000306204	192		1.65191	3.02681	0.000854287	0.00018516	234	gnl|CDD|40320	pfam00221, PAL, Phenylalanine and histidine ammonia-lyase	2	0.000356761	9.70214e-05	657		gnl|CDD|40312	pfam00213, OSCP, ATP synthase delta (OSCP) subunit	1	0.000197006	7.38334e-05	1155		gnl|CDD|40312	pfam00213, OSCP, ATP synthase delta (OSCP) subunit	1	0.000207426	9.21829e-05	1110		gnl|CDD|40339	pfam00241, Cofilin/tropomyosin-type actin-binding	2	0.000557103	0.000306654	330		gnl|CDD|40299	pfam00200, Disintegrin, Disintegrin	2	0.000359066	0.000155751	514		gnl|CDD|40348	pfam00251, Glyco_hydro_32, Glycosyl hydrolases family 32	1
gnl|CDD|40717	pfam00632, HECT-domain (ubiquitin-transferase)	4	0.000857265	0.000244963	193		2.2635	1.76717	0.000498768	0.000108104	449	gnl|CDD|40322	pfam00224, PK, Pyruvate kinase, barrel domain	1	0.00017838	4.85107e-05	1468		gnl|CDD|40314	pfam00215, OMPdecase, Orotidine 5'-phosphate decarboxylase / HUMPS	1	0.000197006	7.38334e-05	1482		gnl|CDD|40314	pfam00215, OMPdecase, Orotidine 5'-phosphate decarboxylase / HUMPS	1	0.000207426	9.21829e-05	1395		gnl|CDD|40342	pfam00244, 14-3-3	1	0.000278552	0.000153327	1459		gnl|CDD|40300	pfam00201, pfam00201, UDPGT, UDP-glucoronosyl and UDP-glucosyl transferase	5	0.000897666	0.000389378	221		gnl|CDD|40349	pfam00252, Ribosomal_L16, Ribosomal protein L16	1
gnl|CDD|40297	pfam00198, 2-oxoacid dehydrogenases acyltransferase	4	0.000857265	0.000244963	194		1.23546	3.23765	0.000913795	0.000198058	212	gnl|CDD|40328	pfam00230, MIP, Major intrinsic protein	7	0.00124866	0.000339575	172		gnl|CDD|40317	pfam00218, IGPS, Indole-3-glycerol phosphate synthase	2	0.000394011	0.000147667	592		gnl|CDD|40317	pfam00218, IGPS, Indole-3-glycerol phosphate synthase	1	0.000207426	9.21829e-05	1246		gnl|CDD|40343	pfam00245, Alkaline phosphatase	4	0.00111421	0.000613309	159		gnl|CDD|40301	pfam00202, Aminotransferase class-III	7	0.00125673	0.000545129	124		gnl|CDD|40350	pfam00253, Ribosomal_S14, Ribosomal protein S14p/S29e	1
gnl|CDD|40391	pfam00295, Glycosyl hydrolases family 28	4	0.000857265	0.000244963	195		1.15414	3.46579	0.000978186	0.000212014	195	gnl|CDD|40329	pfam00231, ATP synthase	1	0.00017838	4.85107e-05	1020		gnl|CDD|40320	pfam00221, PAL, Phenylalanine and histidine ammonia-lyase	2	0.000394011	0.000147667	640		gnl|CDD|40320	pfam00221, PAL, Phenylalanine and histidine ammonia-lyase	1	0.000207426	9.21829e-05	1436		gnl|CDD|40344	pfam00246, Zn_carbOpept, Zinc carboxypeptidase	1	0.000278552	0.000153327	1135		gnl|CDD|40302	pfam00203, Ribosomal_S19, Ribosomal protein S19	2	0.000359066	0.000155751	596		gnl|CDD|40351	pfam00254, FKBP_C, FKBP-type peptidyl-prolyl cis-trans isomerase	3
gnl|CDD|43087	pfam03155, ALG6/ ALG8 glycosyltransferase family	4	0.000857265	0.000244963	196		1.24488	3.21315	0.000906881	0.000196559	217	gnl|CDD|40331	pfam00233, PDEase_I, 3'5'-cyclic nucleotide phosphodiesterase	1	0.00017838	4.85107e-05	1354		gnl|CDD|40322	pfam00224, PK, Pyruvate kinase, barrel domain	1	0.000197006	7.38334e-05	1046		gnl|CDD|40322	pfam00224, PK, Pyruvate kinase, barrel domain	1	0.000207426	9.21829e-05	1005		gnl|CDD|40346	pfam00249, Myb-like DNA-binding domain family	6	0.00167131	0.000919963	89		gnl|CDD|40305	pfam00206, Lyase_1	3	0.0005386	0.000233627	387		gnl|CDD|40352	pfam00255, GSHPx, Glutathione peroxidase	2
gnl|CDD|40873	pfam00795, Carbon-nitrogen hydrolase	4	0.000857265	0.000244963	197		1.04126	3.84152	0.00108423	0.000234998	175	gnl|CDD|40333	pfam00235, Profilin	1	0.00017838	4.85107e-05	778		gnl|CDD|40328	pfam00230, MIP, Major intrinsic protein	2	0.000394011	0.000147667	606		gnl|CDD|40328	pfam00230, MIP, Major intrinsic protein	8	0.00165941	0.000737463	97		gnl|CDD|40347	pfam00250, Fork head domain	4	0.00111421	0.000613309	164		gnl|CDD|40307	pfam00208, GLFV_dehydrog, Glutamate/Leucine/Phenylalanine/Valine	2	0.000359066	0.000155751	650		gnl|CDD|40353	pfam00256, L15, Ribosomal protein L15	1
gnl|CDD|42163	pfam02170, PAZ domain	4	0.000857265	0.000244963	198		1.59908	2.50144	0.000706008	0.000153022	267	gnl|CDD|40335	pfam00237, Ribosomal_L22	2	0.000356761	9.70214e-05	729		gnl|CDD|40329	pfam00231, ATP synthase	1	0.000197006	7.38334e-05	1271		gnl|CDD|40329	pfam00231, ATP synthase	1	0.000207426	9.21829e-05	1211		gnl|CDD|40348	pfam00251, Glyco_hydro_32, Glycosyl hydrolases family 32	2	0.000557103	0.000306654	502		gnl|CDD|40308	pfam00209, SNF, Sodium:neurotransmitter symporter family	3	0.0005386	0.000233627	373		gnl|CDD|40355	pfam00258, Flavodoxin_1	2
gnl|CDD|42362	pfam02383, Syja_N, SacI homology domain	4	0.000857265	0.000244963	199		1.60661	2.48971	0.000702697	0.000152304	270	gnl|CDD|40336	pfam00238, Ribosomal_L14	2	0.000356761	9.70214e-05	577		gnl|CDD|40331	pfam00233, PDEase_I, 3'5'-cyclic nucleotide phosphodiesterase	1	0.000197006	7.38334e-05	1531		gnl|CDD|40331	pfam00233, PDEase_I, 3'5'-cyclic nucleotide phosphodiesterase	1	0.000207426	9.21829e-05	1442		gnl|CDD|40349	pfam00252, Ribosomal_L16, Ribosomal protein L16	1	0.000278552	0.000153327	680		gnl|CDD|40312	pfam00213, OSCP, ATP synthase delta (OSCP) subunit	1	0.000179533	7.78756e-05	1258		gnl|CDD|40359	pfam00262, Calreticulin, Calreticulin family	1
gnl|CDD|42494	pfam02518, HATPase_c	4	0.000857265	0.000244963	200		1.69147	2.36481	0.000667444	0.000144663	292	gnl|CDD|40338	pfam00240, Ubiquitin family	16	0.00285408	0.000776172	43		gnl|CDD|40333	pfam00235, Profilin	1	0.000197006	7.38334e-05	1108		gnl|CDD|40333	pfam00235, Profilin	1	0.000207426	9.21829e-05	1062		gnl|CDD|40350	pfam00253, Ribosomal_S14, Ribosomal protein S14p/S29e	1	0.000278552	0.000153327	611		gnl|CDD|40314	pfam00215, OMPdecase, Orotidine 5'-phosphate decarboxylase / HUMPS	1	0.000179533	7.78756e-05	1558		gnl|CDD|40363	pfam00266, Aminotransferase class-V	5
gnl|CDD|40833	pfam00753, Metallo-beta-lactamase superfamily	4	0.000857265	0.000244963	201		1.30109	3.07435	0.000867704	0.000188068	226	gnl|CDD|40339	pfam00241, Cofilin/tropomyosin-type actin-binding	4	0.000713521	0.000194043	313		gnl|CDD|40335	pfam00237, Ribosomal_L22	2	0.000394011	0.000147667	467		gnl|CDD|40335	pfam00237, Ribosomal_L22	2	0.000414852	0.000184366	440		gnl|CDD|40351	pfam00254, FKBP_C, FKBP-type peptidyl-prolyl cis-trans isomerase	3	0.000835655	0.000459982	294		gnl|CDD|40317	pfam00218, IGPS, Indole-3-glycerol phosphate synthase	1	0.000179533	7.78756e-05	1400		gnl|CDD|40365	pfam00268, Ribonucleotide reductase small chain	2
gnl|CDD|41732	pfam01699, Na_Ca_ex, Sodium/calcium exchanger protein	4	0.000857265	0.000244963	202		1.24614	3.20991	0.000905967	0.000196361	218	gnl|CDD|40342	pfam00244, 14-3-3	1	0.00017838	4.85107e-05	841		gnl|CDD|40336	pfam00238, Ribosomal_L14	2	0.000394011	0.000147667	561		gnl|CDD|40336	pfam00238, Ribosomal_L14	2	0.000414852	0.000184366	537		gnl|CDD|40352	pfam00255, GSHPx, Glutathione peroxidase	1	0.000278552	0.000153327	1189		gnl|CDD|40320	pfam00221, PAL, Phenylalanine and histidine ammonia-lyase	1	0.000179533	7.78756e-05	1593		gnl|CDD|40372	pfam00275, EPSP_synthase	1
gnl|CDD|46312	pfam06422, CDR ABC transporter	4	0.000857265	0.000244963	203		2.16129	1.85074	0.000522355	0.000113216	419	gnl|CDD|40343	pfam00245, Alkaline phosphatase	2	0.000356761	9.70214e-05	664		gnl|CDD|40338	pfam00240, Ubiquitin family	15	0.00295508	0.0011075	49		gnl|CDD|40338	pfam00240, Ubiquitin family	11	0.00228168	0.00101401	63		gnl|CDD|40355	pfam00258, Flavodoxin_1	2	0.000557103	0.000306654	487		gnl|CDD|40322	pfam00224, PK, Pyruvate kinase, barrel domain	1	0.000179533	7.78756e-05	1141		gnl|CDD|40373	pfam00276, Ribosomal_L23	2
gnl|CDD|41847	pfam01822, WSC domain	4	0.000857265	0.000244963	204		2.06003	1.94172	0.000548032	0.000118781	384	gnl|CDD|40344	pfam00246, Zn_carbOpept, Zinc carboxypeptidase	1	0.00017838	4.85107e-05	959		gnl|CDD|40339	pfam00241, Cofilin/tropomyosin-type actin-binding	3	0.000591017	0.0002215	294		gnl|CDD|40339	pfam00241, Cofilin/tropomyosin-type actin-binding	6	0.00124456	0.000553097	137		gnl|CDD|40363	pfam00266, Aminotransferase class-V	4	0.00111421	0.000613309	179		gnl|CDD|40328	pfam00230, MIP, Major intrinsic protein	6	0.0010772	0.000467253	159		gnl|CDD|40378	pfam00282, Pyridoxal-dependent decarboxylase	3
gnl|CDD|45085	pfam05183, RNA dependent RNA polymerase	4	0.000857265	0.000244963	205		1.898	2.10748	0.000594815	0.000128921	342	gnl|CDD|40346	pfam00249, Myb-like DNA-binding domain	6	0.00107028	0.000291064	204		gnl|CDD|40342	pfam00244, 14-3-3	2	0.000394011	0.000147667	648		gnl|CDD|40342	pfam00244, 14-3-3	2	0.000414852	0.000184366	626		gnl|CDD|40365	pfam00268, Ribonucleotide reductase small chain	1	0.000278552	0.000153327	1420		gnl|CDD|40329	pfam00231, ATP synthase	1	0.000179533	7.78756e-05	1366		gnl|CDD|40381	pfam00285, Citrate synthase	1
gnl|CDD|40931	pfam00854, PTR2, POT family	4	0.000857265	0.000244963	206		1.31561	3.04041	0.000858126	0.000185992	231	gnl|CDD|40347	pfam00250, Fork head domain	4	0.000713521	0.000194043	290		gnl|CDD|40343	pfam00245, Alkaline phosphatase	2	0.000394011	0.000147667	518		gnl|CDD|40343	pfam00245, Alkaline phosphatase	2	0.000414852	0.000184366	488		gnl|CDD|40372	pfam00275, EPSP_synthase	1	0.000278552	0.000153327	564		gnl|CDD|40331	pfam00233, PDEase_I, 3'5'-cyclic nucleotide phosphodiesterase	1	0.000179533	7.78756e-05	1598		gnl|CDD|40384	pfam00288, GHMP_kinases, GHMP kinases putative ATP-binding	4
gnl|CDD|42735	pfam02779, Transketolase, pyridine binding domain	4	0.000857265	0.000244963	207		1.38414	2.88987	0.000815639	0.000176783	240	gnl|CDD|40349	pfam00252, Ribosomal_L16, Ribosomal protein L16	1	0.00017838	4.85107e-05	805		gnl|CDD|40344	pfam00246, Zn_carbOpept, Zinc carboxypeptidase	1	0.000197006	7.38334e-05	1233		gnl|CDD|40344	pfam00246, Zn_carbOpept, Zinc carboxypeptidase	1	0.000207426	9.21829e-05	1176		gnl|CDD|40373	pfam00276, Ribosomal_L23	1	0.000278552	0.000153327	861		gnl|CDD|40333	pfam00235, Profilin	1	0.000179533	7.78756e-05	1206		gnl|CDD|40386	pfam00290, Tryptophan synthase alpha chain	1
gnl|CDD|44656	pfam04749, DUF614	4	0.000857265	0.000244963	208		0.94156	4.24827	0.00119903	0.000259881	157	gnl|CDD|40350	pfam00253, Ribosomal_S14, Ribosomal protein S14p/S29e	1	0.00017838	4.85107e-05	1445		gnl|CDD|40346	pfam00249, Myb-like DNA-binding domain	6	0.00118203	0.000443001	134		gnl|CDD|40346	pfam00249, Myb-like DNA-binding domain	5	0.00103713	0.000460914	170		gnl|CDD|40378	pfam00282, Pyridoxal-dependent decarboxylase	5	0.00139276	0.000766636	115		gnl|CDD|40335	pfam00237, Ribosomal_L22	1	0.000179533	7.78756e-05	912		gnl|CDD|40389	pfam00293, NUDIX domain	7
gnl|CDD|41004	pfam00929, Exonuclease	4	0.000857265	0.000244963	209		1.0064	3.97456	0.00112178	0.000243137	170	gnl|CDD|40351	pfam00254, FKBP_C, FKBP-type peptidyl-prolyl cis-trans isomerase	4	0.000713521	0.000194043	288		gnl|CDD|40347	pfam00250, Fork head domain	4	0.000788022	0.000295334	244		gnl|CDD|40347	pfam00250, Fork head domain	5	0.00103713	0.000460914	186		gnl|CDD|40381	pfam00285, Citrate synthase	1	0.000278552	0.000153327	707		gnl|CDD|40336	pfam00238, Ribosomal_L14	2	0.000359066	0.000155751	614		gnl|CDD|40390	pfam00294, pfkB family carbohydrate kinase	5
gnl|CDD|41614	pfam01569, PAP2 superfamily	4	0.000857265	0.000244963	210		1.13051	3.53823	0.00099863	0.000216445	194	gnl|CDD|40352	pfam00255, GSHPx, Glutathione peroxidase	1	0.00017838	4.85107e-05	1571		gnl|CDD|40349	pfam00252, Ribosomal_L16, Ribosomal protein L16	1	0.000197006	7.38334e-05	779		gnl|CDD|40349	pfam00252, Ribosomal_L16, Ribosomal protein L16	1	0.000207426	9.21829e-05	754		gnl|CDD|40384	pfam00288, GHMP_kinases, GHMP kinases putative ATP-binding	3	0.000835655	0.000459982	268		gnl|CDD|40338	pfam00240, Ubiquitin family	7	0.00125673	0.000545129	134		gnl|CDD|40391	pfam00295, Glycosyl hydrolases family 28	1
gnl|CDD|42142	pfam02146, SIR2	4	0.000857265	0.000244963	211		1.18656	3.37109	0.000951458	0.000206221	201	gnl|CDD|40353	pfam00256, L15, Ribosomal protein L15	1	0.00017838	4.85107e-05	1213		gnl|CDD|40350	pfam00253, Ribosomal_S14, Ribosomal protein S14p/S29e	1	0.000197006	7.38334e-05	718		gnl|CDD|40350	pfam00253, Ribosomal_S14, Ribosomal protein S14p/S29e	1	0.000207426	9.21829e-05	696		gnl|CDD|40386	pfam00290, Tryptophan synthase alpha chain	1	0.000278552	0.000153327	853		gnl|CDD|40339	pfam00241, Cofilin/tropomyosin-type actin-binding	4	0.000718133	0.000311502	226		gnl|CDD|40393	pfam00297, Ribosomal_L3	2
gnl|CDD|41225	pfam01161, Phosphatidylethanolamine-binding protein	4	0.000857265	0.000244963	212		1.02257	3.9117	0.00110404	0.000239292	173	gnl|CDD|40355	pfam00258, Flavodoxin_1	2	0.000356761	9.70214e-05	643		gnl|CDD|40351	pfam00254, FKBP_C, FKBP-type peptidyl-prolyl cis-trans isomerase	3	0.000591017	0.0002215	400		gnl|CDD|40351	pfam00254, FKBP_C, FKBP-type peptidyl-prolyl cis-trans isomerase	3	0.000622278	0.000276549	376		gnl|CDD|40389	pfam00293, NUDIX domain	7	0.00194986	0.00107329	78		gnl|CDD|40342	pfam00244, 14-3-3	2	0.000359066	0.000155751	729		gnl|CDD|40396	pfam00300, PGAM, Phosphoglycerate mutase	4
gnl|CDD|40293	pfam00194, Eukaryotic-type carbonic anhydrase	4	0.000857265	0.000244963	213		1.03702	3.85722	0.00108866	0.000235959	174	gnl|CDD|40359	pfam00262, Calreticulin, Calreticulin family	1	0.00017838	4.85107e-05	1101		gnl|CDD|40352	pfam00255, GSHPx, Glutathione peroxidase	1	0.000197006	7.38334e-05	1282		gnl|CDD|40352	pfam00255, GSHPx, Glutathione peroxidase	1	0.000207426	9.21829e-05	1223		gnl|CDD|40390	pfam00294, pfkB family carbohydrate kinase	2	0.000557103	0.000306654	533		gnl|CDD|40343	pfam00245, Alkaline phosphatase	6	0.0010772	0.000467253	148		gnl|CDD|40399	pfam00303, Thymidylate synthase	1
gnl|CDD|40553	pfam00463, ICL, Isocitrate lyase family	4	0.000857265	0.000244963	214		1.18413	3.37802	0.000953414	0.000206645	199	gnl|CDD|40363	pfam00266, Aminotransferase class-V	5	0.000891902	0.000242554	240		gnl|CDD|40353	pfam00256, L15, Ribosomal protein L15	1	0.000197006	7.38334e-05	902		gnl|CDD|40353	pfam00256, L15, Ribosomal protein L15	1	0.000207426	9.21829e-05	868		gnl|CDD|40391	pfam00295, Glycosyl hydrolases family 28	1	0.000278552	0.000153327	1372		gnl|CDD|40344	pfam00246, Zn_carbOpept, Zinc carboxypeptidase	10	0.00179533	0.000778756	85		gnl|CDD|40403	pfam00307, Calponin homology (CH) domain	3
gnl|CDD|40347	pfam00250, Fork head domain	4	0.000857265	0.000244963	215		1.68111	2.37938	0.000671558	0.000145555	289	gnl|CDD|40365	pfam00268, Ribonucleotide reductase small chain	1	0.00017838	4.85107e-05	1068		gnl|CDD|40355	pfam00258, Flavodoxin_1	3	0.000591017	0.0002215	372		gnl|CDD|40355	pfam00258, Flavodoxin_1	5	0.00103713	0.000460914	196		gnl|CDD|40392	pfam00296, Bac_luciferase, Luciferase-like monooxygenase	1	0.000278552	0.000153327	666		gnl|CDD|40346	pfam00249, Myb-like DNA-binding domain	2	0.000359066	0.000155751	461		gnl|CDD|40406	pfam00310, Glutamine amidotransferases class-II	3
gnl|CDD|41290	pfam01231, Indoleamine 2,3-dioxygenase	4	0.000857265	0.000244963	216		1.19739	3.34059	0.00094285	0.000204355	202	gnl|CDD|40373	pfam00276, Ribosomal_L23	2	0.000356761	9.70214e-05	524		gnl|CDD|40359	pfam00262, Calreticulin, Calreticulin family	1	0.000197006	7.38334e-05	1100		gnl|CDD|40359	pfam00262, Calreticulin, Calreticulin family	1	0.000207426	9.21829e-05	1055		gnl|CDD|40393	pfam00297, Ribosomal_L3	2	0.000557103	0.000306654	443		gnl|CDD|40347	pfam00250, Fork head domain	3	0.0005386	0.000233627	378		gnl|CDD|40408	pfam00312, Ribosomal_S15	2
gnl|CDD|40217	pfam00117, Glutamine amidotransferase class-I	4	0.000857265	0.000244963	217		1.87524	2.13306	0.000602036	0.000130486	337	gnl|CDD|40378	pfam00282, Pyridoxal-dependent decarboxylase	4	0.000713521	0.000194043	311		gnl|CDD|40363	pfam00266, Aminotransferase class-V	7	0.00137904	0.000516834	126		gnl|CDD|40363	pfam00266, Aminotransferase class-V	6	0.00124456	0.000553097	155		gnl|CDD|40396	pfam00300, PGAM, Phosphoglycerate mutase	5	0.00139276	0.000766636	130		gnl|CDD|40348	pfam00251, Glyco_hydro_32, Glycosyl hydrolases family 32	3	0.0005386	0.000233627	415		gnl|CDD|40411	pfam00316, FBPase, Fructose-1-6-bisphosphatase	1
gnl|CDD|43140	pfam03211, Pectate lyase	4	0.000857265	0.000244963	218		0.994626	4.02161	0.00113506	0.000246015	169	gnl|CDD|40381	pfam00285, Citrate synthase	3	0.000535141	0.000145532	452		gnl|CDD|40365	pfam00268, Ribonucleotide reductase small chain	2	0.000394011	0.000147667	639		gnl|CDD|40365	pfam00268, Ribonucleotide reductase small chain	4	0.000829703	0.000368732	277		gnl|CDD|40399	pfam00303, Thymidylate synthase	1	0.000278552	0.000153327	594		gnl|CDD|40349	pfam00252, Ribosomal_L16, Ribosomal protein L16	1	0.000179533	7.78756e-05	873		gnl|CDD|40413	pfam00318, Ribosomal_S2	2
gnl|CDD|41482	pfam01432, Peptidase family M3	4	0.000857265	0.000244963	219		1.44443	2.76926	0.000781596	0.000169405	248	gnl|CDD|40384	pfam00288, GHMP_kinases, GHMP kinases putative ATP-binding	4	0.000713521	0.000194043	285		gnl|CDD|40373	pfam00276, Ribosomal_L23	2	0.000394011	0.000147667	511		gnl|CDD|40373	pfam00276, Ribosomal_L23	2	0.000414852	0.000184366	480		gnl|CDD|40403	pfam00307, Calponin homology (CH) domain	2	0.000557103	0.000306654	366		gnl|CDD|40350	pfam00253, Ribosomal_S14, Ribosomal protein S14p/S29e	1	0.000179533	7.78756e-05	806		gnl|CDD|40414	pfam00319, SRF-type transcription factor	2
gnl|CDD|41980	pfam01968, Hydantoinase_A	4	0.000857265	0.000244963	220		1.73692	2.30292	0.000649978	0.000140877	303	gnl|CDD|40386	pfam00290, Tryptophan synthase alpha chain	1	0.00017838	4.85107e-05	971		gnl|CDD|40378	pfam00282, Pyridoxal-dependent decarboxylase	5	0.000985028	0.000369167	178		gnl|CDD|40378	pfam00282, Pyridoxal-dependent decarboxylase	4	0.000829703	0.000368732	224		gnl|CDD|40406	pfam00310, Glutamine amidotransferases class-II	3	0.000835655	0.000459982	226		gnl|CDD|40351	pfam00254, FKBP_C, FKBP-type peptidyl-prolyl cis-trans isomerase	3	0.0005386	0.000233627	432		gnl|CDD|40422	pfam00327, Ribosomal_L30, Ribosomal protein L30p/L7e	1
gnl|CDD|42994	pfam03060, NPD, 2-nitropropane dioxygenase	4	0.000857265	0.000244963	221		1.07988	3.70413	0.00104545	0.000226594	184	gnl|CDD|40389	pfam00293, NUDIX domain	10	0.0017838	0.000485107	89		gnl|CDD|40381	pfam00285, Citrate synthase	5	0.000985028	0.000369167	175		gnl|CDD|40381	pfam00285, Citrate synthase	3	0.000622278	0.000276549	302		gnl|CDD|40408	pfam00312, Ribosomal_S15	2	0.000557103	0.000306654	453		gnl|CDD|40352	pfam00255, GSHPx, Glutathione peroxidase	1	0.000179533	7.78756e-05	1378		gnl|CDD|40423	pfam00328, Histidine acid phosphatase	3
gnl|CDD|40665	pfam00579, tRNA synthetases class I (W and Y)	4	0.000857265	0.000244963	222		1.10594	3.61684	0.00102082	0.000221254	188	gnl|CDD|40390	pfam00294, pfkB family carbohydrate kinase	4	0.000713521	0.000194043	303		gnl|CDD|40384	pfam00288, GHMP_kinases, GHMP kinases putative ATP-binding	3	0.000591017	0.0002215	367		gnl|CDD|40384	pfam00288, GHMP_kinases, GHMP kinases putative ATP-binding	3	0.000622278	0.000276549	348		gnl|CDD|40411	pfam00316, FBPase, Fructose-1-6-bisphosphatase	1	0.000278552	0.000153327	1341		gnl|CDD|40355	pfam00258, Flavodoxin_1	1	0.000179533	7.78756e-05	1440		gnl|CDD|40424	pfam00329, Respiratory-chain NADH dehydrogenase	1
gnl|CDD|41305	pfam01248, Ribosomal protein L7Ae/L30e/S12e/Gadd45	4	0.000857265	0.000244963	223		0.953649	4.19442	0.00118383	0.000256586	162	gnl|CDD|40391	pfam00295, Glycosyl hydrolases family 28	8	0.00142704	0.000388086	115		gnl|CDD|40386	pfam00290, Tryptophan synthase alpha chain	1	0.000197006	7.38334e-05	936		gnl|CDD|40386	pfam00290, Tryptophan synthase alpha chain	1	0.000207426	9.21829e-05	897		gnl|CDD|40413	pfam00318, Ribosomal_S2	3	0.000835655	0.000459982	255		gnl|CDD|40359	pfam00262, Calreticulin, Calreticulin family	1	0.000179533	7.78756e-05	1197		gnl|CDD|40425	pfam00330, Aconitase	5
gnl|CDD|41068	pfam00996, GDI, GDP dissociation inhibitor	4	0.000857265	0.000244963	224		1.23075	3.25004	0.000917292	0.000198816	211	gnl|CDD|40393	pfam00297, Ribosomal_L3	2	0.000356761	9.70214e-05	672		gnl|CDD|40389	pfam00293, NUDIX domain	9	0.00177305	0.000664501	91		gnl|CDD|40389	pfam00293, NUDIX domain	7	0.00145198	0.00064528	121		gnl|CDD|40414	pfam00319, SRF-type transcription factor	2	0.000557103	0.000306654	411		gnl|CDD|40363	pfam00266, Aminotransferase class-V	5	0.000897666	0.000389378	208		gnl|CDD|40427	pfam00332, Glyco_hydro_17	1
gnl|CDD|41209	pfam01145, Band_7, SPFH domain	4	0.000857265	0.000244963	225		1.04675	3.82135	0.00107854	0.000233765	176	gnl|CDD|40394	pfam00298, Ribosomal_L11, Ribosomal protein L11, RNA binding	2	0.000356761	9.70214e-05	539		gnl|CDD|40390	pfam00294, pfkB family carbohydrate kinase	4	0.000788022	0.000295334	280		gnl|CDD|40390	pfam00294, pfkB family carbohydrate kinase	2	0.000414852	0.000184366	634		gnl|CDD|40422	pfam00327, Ribosomal_L30, Ribosomal protein L30p/L7e	1	0.000278552	0.000153327	1540		gnl|CDD|40365	pfam00268, Ribonucleotide reductase small chain	1	0.000179533	7.78756e-05	1581		gnl|CDD|40428	pfam00333, Ribosomal protein S5, N-terminal domain	1
gnl|CDD|40425	pfam00330, Aconitase	4	0.000857265	0.000244963	226		1.46468	2.73096	0.000770788	0.000167062	252	gnl|CDD|40396	pfam00300, PGAM, Phosphoglycerate mutase	4	0.000713521	0.000194043	319		gnl|CDD|40391	pfam00295, Glycosyl hydrolases family 28	3	0.000591017	0.0002215	394		gnl|CDD|40391	pfam00295, Glycosyl hydrolases family 28	3	0.000622278	0.000276549	372		gnl|CDD|40423	pfam00328, Histidine acid phosphatase	7	0.00194986	0.00107329	85		gnl|CDD|40373	pfam00276, Ribosomal_L23	2	0.000359066	0.000155751	555		gnl|CDD|40429	pfam00334, NDK, Nucleoside diphosphate kinase	2
gnl|CDD|42742	pfam02786, Carbamoyl-phosphate synthase L chain	4	0.000857265	0.000244963	227		2.22182	1.80033	0.000508125	0.000110132	435	gnl|CDD|40399	pfam00303, Thymidylate synthase	1	0.00017838	4.85107e-05	840		gnl|CDD|40393	pfam00297, Ribosomal_L3	2	0.000394011	0.000147667	559		gnl|CDD|40393	pfam00297, Ribosomal_L3	2	0.000414852	0.000184366	535		gnl|CDD|40424	pfam00329, Respiratory-chain NADH dehydrogenase	1	0.000278552	0.000153327	1005		gnl|CDD|40378	pfam00282, Pyridoxal-dependent decarboxylase	5	0.000897666	0.000389378	183		gnl|CDD|40430	pfam00335, Tetraspannin	1
gnl|CDD|40986	pfam00909, Ammonium Transporter Family	4	0.000857265	0.000244963	228		1.216	3.28948	0.000928425	0.000201229	207	gnl|CDD|40401	pfam00305, Lipoxygenase	1	0.00017838	4.85107e-05	986		gnl|CDD|40394	pfam00298, Ribosomal_L11, Ribosomal protein L11, RNA binding	1	0.000197006	7.38334e-05	1190		gnl|CDD|40396	pfam00300, PGAM, Phosphoglycerate mutase	4	0.000829703	0.000368732	252		gnl|CDD|40425	pfam00330, Aconitase	4	0.00111421	0.000613309	188		gnl|CDD|40381	pfam00285, Citrate synthase	2	0.000359066	0.000155751	505		gnl|CDD|40433	pfam00338, Ribosomal_S10 family	2
gnl|CDD|40849	pfam00769, Ezrin/radixin/moesin family	4	0.000857265	0.000244963	229		2.24136	1.78463	0.000503694	0.000109172	443	gnl|CDD|40403	pfam00307, Calponin homology (CH) domain	2	0.000356761	9.70214e-05	703		gnl|CDD|40396	pfam00300, PGAM, Phosphoglycerate mutase	4	0.000788022	0.000295334	251		gnl|CDD|40399	pfam00303, Thymidylate synthase	1	0.000207426	9.21829e-05	683		gnl|CDD|40427	pfam00332, Glyco_hydro_17	1	0.000278552	0.000153327	1235		gnl|CDD|40384	pfam00288, GHMP_kinases, GHMP kinases putative ATP-binding	5	0.000897666	0.000389378	205		gnl|CDD|40434	pfam00339, Arrestin_N	2
gnl|CDD|40389	pfam00293, NUDIX domain	4	0.000857265	0.000244963	230		1.09212	3.66259	0.00103373	0.000224053	185	gnl|CDD|40406	pfam00310, Glutamine amidotransferases class-II	2	0.000356761	9.70214e-05	517		gnl|CDD|40399	pfam00303, Thymidylate synthase	1	0.000197006	7.38334e-05	704		gnl|CDD|40403	pfam00307, Calponin homology (CH) domain	2	0.000414852	0.000184366	448		gnl|CDD|40428	pfam00333, Ribosomal protein S5, N-terminal domain	2	0.000557103	0.000306654	341		gnl|CDD|40386	pfam00290, Tryptophan synthase alpha chain	2	0.000359066	0.000155751	548		gnl|CDD|40437	pfam00342, PGI, Phosphoglucose isomerase	1
gnl|CDD|40244	pfam00144, Beta-lactamase	4	0.000857265	0.000244963	231		1.44443	2.76926	0.000781596	0.000169405	249	gnl|CDD|40408	pfam00312, Ribosomal_S15	2	0.000356761	9.70214e-05	552		gnl|CDD|40403	pfam00307, Calponin homology (CH) domain	1	0.000197006	7.38334e-05	845		gnl|CDD|40406	pfam00310, Glutamine amidotransferases class-II	3	0.000622278	0.000276549	312		gnl|CDD|40429	pfam00334, NDK, Nucleoside diphosphate kinase	3	0.000835655	0.000459982	308		gnl|CDD|40389	pfam00293, NUDIX domain	9	0.0016158	0.00070088	87		gnl|CDD|40438	pfam00343, Phosphorylase, Carbohydrate phosphorylase	1
gnl|CDD|40544	pfam00454, Phosphatidylinositol 3- and 4-kinase	4	0.000857265	0.000244963	232		2.38007	1.68062	0.000474339	0.000102809	489	gnl|CDD|40411	pfam00316, FBPase, Fructose-1-6-bisphosphatase	1	0.00017838	4.85107e-05	1500		gnl|CDD|40406	pfam00310, Glutamine amidotransferases class-II	3	0.000591017	0.0002215	314		gnl|CDD|40408	pfam00312, Ribosomal_S15	1	0.000207426	9.21829e-05	1157		gnl|CDD|40433	pfam00338, Ribosomal_S10 family	2	0.000557103	0.000306654	371		gnl|CDD|40390	pfam00294, pfkB family carbohydrate kinase	4	0.000718133	0.000311502	301		gnl|CDD|40439	pfam00344, SecY, eubacterial secY protein	1
gnl|CDD|40192	pfam00091, Tubulin/FtsZ family	4	0.000857265	0.000244963	233		1.18538	3.37444	0.000952404	0.000206426	200	gnl|CDD|40413	pfam00318, Ribosomal_S2	2	0.000356761	9.70214e-05	686		gnl|CDD|40408	pfam00312, Ribosomal_S15	2	0.000394011	0.000147667	576		gnl|CDD|40411	pfam00316, FBPase, Fructose-1-6-bisphosphatase	1	0.000207426	9.21829e-05	1371		gnl|CDD|40439	pfam00344, SecY, eubacterial secY protein	1	0.000278552	0.000153327	1258		gnl|CDD|40391	pfam00295, Glycosyl hydrolases family 28	3	0.0005386	0.000233627	429		gnl|CDD|40441	pfam00346, Respiratory-chain NADH dehydrogenase	1
gnl|CDD|40173	pfam00072, Response regulator receiver domain	4	0.000857265	0.000244963	234		1.75458	2.27974	0.000643435	0.000139459	308	gnl|CDD|40414	pfam00319, SRF-type transcription factor	3	0.000535141	0.000145532	366		gnl|CDD|40411	pfam00316, FBPase, Fructose-1-6-bisphosphatase	1	0.000197006	7.38334e-05	1451		gnl|CDD|40413	pfam00318, Ribosomal_S2	2	0.000414852	0.000184366	544		gnl|CDD|40441	pfam00346, Respiratory-chain NADH dehydrogenase	1	0.000278552	0.000153327	1147		gnl|CDD|40392	pfam00296, Bac_luciferase, Luciferase-like monooxygenase	1	0.000179533	7.78756e-05	859		gnl|CDD|40442	pfam00347, Ribosomal protein L6	2
gnl|CDD|40443	pfam00348, Polyprenyl synthetase	4	0.000857265	0.000244963	235		1.22133	3.27511	0.000924367	0.000200349	208	gnl|CDD|40422	pfam00327, Ribosomal_L30, Ribosomal protein L30p/L7e	1	0.00017838	4.85107e-05	1595		gnl|CDD|40413	pfam00318, Ribosomal_S2	2	0.000394011	0.000147667	567		gnl|CDD|40414	pfam00319, SRF-type transcription factor	2	0.000414852	0.000184366	494		gnl|CDD|40442	pfam00347, Ribosomal protein L6	2	0.000557103	0.000306654	395		gnl|CDD|40393	pfam00297, Ribosomal_L3	2	0.000359066	0.000155751	612		gnl|CDD|40443	pfam00348, Polyprenyl synthetase	3
gnl|CDD|40580	pfam00491, Arginase	4	0.000857265	0.000244963	236		1.07022	3.73754	0.00105489	0.000228638	181	gnl|CDD|40423	pfam00328, Histidine acid phosphatase	3	0.000535141	0.000145532	401		gnl|CDD|40414	pfam00319, SRF-type transcription factor	1	0.000197006	7.38334e-05	986		gnl|CDD|40422	pfam00327, Ribosomal_L30, Ribosomal protein L30p/L7e	1	0.000207426	9.21829e-05	1543		gnl|CDD|40443	pfam00348, Polyprenyl synthetase	3	0.000835655	0.000459982	203		gnl|CDD|40396	pfam00300, PGAM, Phosphoglycerate mutase	4	0.000718133	0.000311502	269		gnl|CDD|40444	pfam00349, Hexokinase_1	1
gnl|CDD|40546	pfam00456, Transketolase, thiamine diphosphate	4	0.000857265	0.000244963	237		1.40785	2.84121	0.000801904	0.000173806	244	gnl|CDD|40424	pfam00329, Respiratory-chain NADH dehydrogenase	1	0.00017838	4.85107e-05	832		gnl|CDD|40422	pfam00327, Ribosomal_L30, Ribosomal protein L30p/L7e	1	0.000197006	7.38334e-05	1631		gnl|CDD|40423	pfam00328, Histidine acid phosphatase	6	0.00124456	0.000553097	156		gnl|CDD|40445	pfam00350, Dynamin_N	1	0.000278552	0.000153327	1154		gnl|CDD|40399	pfam00303, Thymidylate synthase	1	0.000179533	7.78756e-05	791		gnl|CDD|40445	pfam00350, Dynamin_N	1
gnl|CDD|40343	pfam00245, Alkaline phosphatase	4	0.000857265	0.000244963	238		1.30988	3.05371	0.00086188	0.000186806	230	gnl|CDD|40425	pfam00330, Aconitase	8	0.00142704	0.000388086	129		gnl|CDD|40423	pfam00328, Histidine acid phosphatase	3	0.000591017	0.0002215	371		gnl|CDD|40424	pfam00329, Respiratory-chain NADH dehydrogenase	1	0.000207426	9.21829e-05	1053		gnl|CDD|40447	pfam00352, TBP, Transcription factor TFIID	1	0.000278552	0.000153327	792		gnl|CDD|40401	pfam00305, Lipoxygenase	1	0.000179533	7.78756e-05	1370		gnl|CDD|40447	pfam00352, TBP, Transcription factor TFIID	1
gnl|CDD|41793	pfam01764, Lipase class 3	4	0.000857265	0.000244963	239		1.09762	3.64426	0.00102856	0.000222931	187	gnl|CDD|40427	pfam00332, Glyco_hydro_17	2	0.000356761	9.70214e-05	660		gnl|CDD|40424	pfam00329, Respiratory-chain NADH dehydrogenase	1	0.000197006	7.38334e-05	1097		gnl|CDD|40425	pfam00330, Aconitase	4	0.000829703	0.000368732	268		gnl|CDD|40450	pfam00355, Rieske, Rieske [2Fe-2S] domain	1	0.000278552	0.000153327	925		gnl|CDD|40403	pfam00307, Calponin homology (CH) domain	2	0.000359066	0.000155751	518		gnl|CDD|40450	pfam00355, Rieske, Rieske [2Fe-2S] domain	1
gnl|CDD|40381	pfam00285, Citrate synthase	4	0.000857265	0.000244963	240		1.10955	3.60507	0.00101749	0.000220534	190	gnl|CDD|40428	pfam00333, Ribosomal protein S5, N-terminal domain	1	0.00017838	4.85107e-05	1072		gnl|CDD|40425	pfam00330, Aconitase	4	0.000788022	0.000295334	265		gnl|CDD|40427	pfam00332, Glyco_hydro_17	1	0.000207426	9.21829e-05	1269		gnl|CDD|40459	pfam00364, Biotin_lipoyl, Biotin-requiring enzyme	1	0.000278552	0.000153327	689		gnl|CDD|40406	pfam00310, Glutamine amidotransferases class-II	2	0.000359066	0.000155751	523		gnl|CDD|40459	pfam00364, Biotin_lipoyl, Biotin-requiring enzyme	1
gnl|CDD|42468	pfam02492, Cobalamin synthesis protein/P47K	4	0.000857265	0.000244963	241		1.2003	3.33251	0.000940569	0.000203861	204	gnl|CDD|40429	pfam00334, NDK, Nucleoside diphosphate kinase	2	0.000356761	9.70214e-05	690		gnl|CDD|40427	pfam00332, Glyco_hydro_17	3	0.000591017	0.0002215	370		gnl|CDD|40428	pfam00333, Ribosomal protein S5, N-terminal domain	2	0.000414852	0.000184366	419		gnl|CDD|40460	pfam00365, PFK, Phosphofructokinase	1	0.000278552	0.000153327	1429		gnl|CDD|40408	pfam00312, Ribosomal_S15	2	0.000359066	0.000155751	623		gnl|CDD|40460	pfam00365, PFK, Phosphofructokinase	1
gnl|CDD|43853	pfam03936,Terpene synthase family	4	0.000857265	0.000244963	242		1.12109	3.56796	0.00100702	0.000218264	192	gnl|CDD|40430	pfam00335, Tetraspannin	3	0.000535141	0.000145532	416		gnl|CDD|40428	pfam00333, Ribosomal protein S5, N-terminal domain	1	0.000197006	7.38334e-05	741		gnl|CDD|40429	pfam00334, NDK, Nucleoside diphosphate kinase	2	0.000414852	0.000184366	638		gnl|CDD|40461	pfam00366, Ribosomal_S17	2	0.000557103	0.000306654	320		gnl|CDD|40411	pfam00316, FBPase, Fructose-1-6-bisphosphatase	2	0.000359066	0.000155751	697		gnl|CDD|40461	pfam00366, Ribosomal_S17	2
gnl|CDD|45527	pfam05630, Necrosis inducing protein (NPP1)	4	0.000857265	0.000244963	243		0.951137	4.20549	0.00118696	0.000257264	161	gnl|CDD|40433	pfam00338, Ribosomal_S10	1	0.00017838	4.85107e-05	963		gnl|CDD|40429	pfam00334, NDK, Nucleoside diphosphate kinase	2	0.000394011	0.000147667	657		gnl|CDD|40430	pfam00335, Tetraspannin	1	0.000207426	9.21829e-05	830		gnl|CDD|40463	pfam00368, HMG-CoA_red, Hydroxymethylglutaryl-coenzyme A	1	0.000278552	0.000153327	1160		gnl|CDD|40413	pfam00318, Ribosomal_S2	2	0.000359066	0.000155751	617		gnl|CDD|40463	pfam00368, HMG-CoA_red, Hydroxymethylglutaryl-coenzyme A reductase	1
gnl|CDD|41635	pfam01593, Flavin containing amine oxidoreductase	4	0.000857265	0.000244963	244		1.23884	3.22883	0.000911305	0.000197518	214	gnl|CDD|40434	pfam00339, Arrestin_N	4	0.000713521	0.000194043	308		gnl|CDD|40430	pfam00335, Tetraspannin	4	0.000788022	0.000295334	232		gnl|CDD|40433	pfam00338, Ribosomal_S10	2	0.000414852	0.000184366	453		gnl|CDD|40464	pfam00370, FGGY carbohydrate kinases	3	0.000835655	0.000459982	315		gnl|CDD|40414	pfam00319, SRF-type transcription factor	1	0.000179533	7.78756e-05	1083		gnl|CDD|40464	pfam00370, FGGY carbohydrate kinases	2
gnl|CDD|42891	pfam02953, Tim10/DDP family zinc finger	4	0.000857265	0.000244963	245		0.841865	4.75136	0.00134102	0.000290656	132	gnl|CDD|40437	pfam00342, PGI, Phosphoglucose isomerase	1	0.00017838	4.85107e-05	1639		gnl|CDD|40432	pfam00337, Gal-bind_lectin, Galactoside-binding lectin	2	0.000394011	0.000147667	493		gnl|CDD|40434	pfam00339, Arrestin_N	2	0.000414852	0.000184366	607		gnl|CDD|40471	pfam00378, ECH, Enoyl-CoA hydratase/isomerase family	12	0.00334262	0.00183993	32		gnl|CDD|40422	pfam00327, Ribosomal_L30, Ribosomal protein L30p/L7e	1	0.000179533	7.78756e-05	1705		gnl|CDD|40471	pfam00378, ECH, Enoyl-CoA hydratase/isomerase family	5
gnl|CDD|40713	pfam00628, PHD-finger	4	0.000857265	0.000244963	246		1.23601	3.23621	0.000913389	0.00019797	213	gnl|CDD|40438	pfam00343, Phosphorylase, Carbohydrate phosphorylase	1	0.00017838	4.85107e-05	768		gnl|CDD|40433	pfam00338, Ribosomal_S10 family	2	0.000394011	0.000147667	482		gnl|CDD|40437	pfam00342, PGI, Phosphoglucose isomerase	1	0.000207426	9.21829e-05	666		gnl|CDD|40473	pfam00380, Ribosomal_S9	2	0.000557103	0.000306654	534		gnl|CDD|40423	pfam00328, Histidine acid phosphatase	5	0.000897666	0.000389378	209		gnl|CDD|40473	pfam00380, Ribosomal_S9	2
gnl|CDD|40859	pfam00780, CNH domain	4	0.000857265	0.000244963	247		2.23289	1.7914	0.000505606	0.000109586	440	gnl|CDD|40439	pfam00344, SecY, eubacterial secY protein	1	0.00017838	4.85107e-05	1305		gnl|CDD|40434	pfam00339, Arrestin_N	2	0.000394011	0.000147667	624		gnl|CDD|40438	pfam00343, Phosphorylase, Carbohydrate phosphorylase	1	0.000207426	9.21829e-05	1531		gnl|CDD|40475	pfam00382, TFIIB	2	0.000557103	0.000306654	441		gnl|CDD|40424	pfam00329, Respiratory-chain NADH dehydrogenase	1	0.000179533	7.78756e-05	1194		gnl|CDD|40475	pfam00382, TFIIB	2
gnl|CDD|41136	pfam01068, ATP dependent DNA ligase domain	4	0.000857265	0.000244963	248		1.86386	2.14609	0.000605712	0.000131283	332	gnl|CDD|40441	pfam00346, Respiratory-chain NADH dehydrogenase	6	0.00107028	0.000291064	202		gnl|CDD|40437	pfam00342, PGI, Phosphoglucose isomerase	2	0.000394011	0.000147667	425		gnl|CDD|40439	pfam00344, SecY, eubacterial secY protein	1	0.000207426	9.21829e-05	1294		gnl|CDD|40476	pfam00383, dCMP_cyt_deam, Cytidine and deoxycytidylate deaminase	3	0.000835655	0.000459982	220		gnl|CDD|40425	pfam00330, Aconitase	5	0.000897666	0.000389378	216		gnl|CDD|40476	pfam00383, dCMP_cyt_deam, Cytidine and deoxycytidylate deaminase	7
gnl|CDD|41673	pfam01636, Phosphotransferase enzyme family	4	0.000857265	0.000244963	249		1.16827	3.42387	0.000966355	0.00020945	197	gnl|CDD|40442	pfam00347, Ribosomal protein L6	2	0.000356761	9.70214e-05	511		gnl|CDD|40438	pfam00343, Phosphorylase, Carbohydrate phosphorylase	1	0.000197006	7.38334e-05	1618		gnl|CDD|40441	pfam00346, Respiratory-chain NADH dehydrogenase	1	0.000207426	9.21829e-05	1182		gnl|CDD|40477	pfam00384, Molybdopterin oxidoreductase	1	0.000278552	0.000153327	1504		gnl|CDD|40428	pfam00333, Ribosomal protein S5, N-terminal domain	1	0.000179533	7.78756e-05	839		gnl|CDD|40477	pfam00384, Molybdopterin oxidoreductase	1
gnl|CDD|43560	pfam03637, Mob1/phocein family	4	0.000857265	0.000244963	250		0.993998	4.02415	0.00113578	0.000246171	168	gnl|CDD|40443	pfam00348, Polyprenyl synthetase	8	0.00142704	0.000388086	134		gnl|CDD|40439	pfam00344, SecY, eubacterial secY protein	1	0.000197006	7.38334e-05	1370		gnl|CDD|40442	pfam00347, Ribosomal protein L6	2	0.000414852	0.000184366	477		gnl|CDD|40481	pfam00388, Phosphatidylinositol-specific phospholipase C	3	0.000835655	0.000459982	299		gnl|CDD|40429	pfam00334, NDK, Nucleoside diphosphate kinase	1	0.000179533	7.78756e-05	1648		gnl|CDD|40481	pfam00388, Phosphatidylinositol-specific phospholipase C	1
gnl|CDD|42842	pfam02902, Peptidase_C48, Ulp1 protease family	4	0.000857265	0.000244963	251		1.6406	2.43813	0.000688138	0.000149148	279	gnl|CDD|40444	pfam00349, Hexokinase_1	1	0.00017838	4.85107e-05	1602		gnl|CDD|40441	pfam00346, Respiratory-chain NADH dehydrogenase	1	0.000197006	7.38334e-05	1242		gnl|CDD|40443	pfam00348, Polyprenyl synthetase	4	0.000829703	0.000368732	215		gnl|CDD|40486	pfam00393, 6PGD, 6-phosphogluconate dehydrogenase, C-terminal	1	0.000278552	0.000153327	1243		gnl|CDD|40433	pfam00338, Ribosomal_S10 family	2	0.000359066	0.000155751	525		gnl|CDD|40482	pfam00389, 2-Hacid_dh, D-isomer specific 2-hydroxyacid	1
gnl|CDD|43581	pfam03659, Glycosyl hydrolase family 71	4	0.000857265	0.000244963	252		1.22793	3.25752	0.000919403	0.000199273	210	gnl|CDD|40445	pfam00350, Dynamin_N	6	0.00107028	0.000291064	192		gnl|CDD|40442	pfam00347, Ribosomal protein L6	2	0.000394011	0.000147667	510		gnl|CDD|40445	pfam00350, Dynamin_N	4	0.000829703	0.000368732	250		gnl|CDD|40491	pfam00398, RrnaAD, Ribosomal RNA adenine dimethylase	1	0.000278552	0.000153327	866		gnl|CDD|40434	pfam00339, Arrestin_N	1	0.000179533	7.78756e-05	1521		gnl|CDD|40486	pfam00393, 6PGD, 6-phosphogluconate dehydrogenase, C-terminal	1
gnl|CDD|41067	pfam00995, Sec1 family	4	0.000857265	0.000244963	253		1.51053	2.64808	0.000747395	0.000161992	257	gnl|CDD|40447	pfam00352, TBP, Transcription factor TFIID	5	0.000891902	0.000242554	226		gnl|CDD|40443	pfam00348, Polyprenyl synthetase	4	0.000788022	0.000295334	220		gnl|CDD|40447	pfam00352, TBP, Transcription factor TFIID	1	0.000207426	9.21829e-05	855		gnl|CDD|40499	pfam00406, ADK, Adenylate kinase	3	0.000835655	0.000459982	210		gnl|CDD|40437	pfam00342, PGI, Phosphoglucose isomerase	1	0.000179533	7.78756e-05	774		gnl|CDD|40491	pfam00398, RrnaAD, Ribosomal RNA adenine dimethylase	1
gnl|CDD|40300	pfam00201, UDPGT, UDP-glucoronosyl and UDP-glucosyl transferase	4	0.000857265	0.000244963	254		1.17219	3.41241	0.000963119	0.000208748	198	gnl|CDD|40450	pfam00355, Rieske, Rieske [2Fe-2S] domain	1	0.00017838	4.85107e-05	1292		gnl|CDD|40445	pfam00350, Dynamin_N	3	0.000591017	0.0002215	355		gnl|CDD|40450	pfam00355, Rieske, Rieske [2Fe-2S] domain	1	0.000207426	9.21829e-05	971		gnl|CDD|40502	pfam00410, Ribosomal_S8	2	0.000557103	0.000306654	444		gnl|CDD|40438	pfam00343, Phosphorylase, Carbohydrate phosphorylase	1	0.000179533	7.78756e-05	1690		gnl|CDD|40496	pfam00403, HMA, Heavy-metal-associated domain	1
gnl|CDD|40731	pfam00646, F-box domain	4	0.000857265	0.000244963	255		1.39262	2.87228	0.000810674	0.000175707	242	gnl|CDD|40459	pfam00364, Biotin_lipoyl, Biotin-requiring enzyme	2	0.000356761	9.70214e-05	628		gnl|CDD|40447	pfam00352, TBP, Transcription factor TFIID	1	0.000197006	7.38334e-05	888		gnl|CDD|40459	pfam00364, Biotin_lipoyl, Biotin-requiring enzyme	2	0.000414852	0.000184366	430		gnl|CDD|40503	pfam00411, Ribosomal_S11	2	0.000557103	0.000306654	388		gnl|CDD|40439	pfam00344, SecY, eubacterial secY protein	1	0.000179533	7.78756e-05	1454		gnl|CDD|40499	pfam00406, ADK, Adenylate kinase	3
gnl|CDD|40438	pfam00343, Carbohydrate phosphorylase	3	0.000642949	0.000183722	256		1.53376	1.95597	0.000552054	0.000119653	381	gnl|CDD|40460	pfam00365, PFK, Phosphofructokinase	1	0.00017838	4.85107e-05	981		gnl|CDD|40450	pfam00355, Rieske, Rieske [2Fe-2S] domain	1	0.000197006	7.38334e-05	1007		gnl|CDD|40460	pfam00365, PFK, Phosphofructokinase	1	0.000207426	9.21829e-05	1435		gnl|CDD|40504	pfam00412, LIM domain	3	0.000835655	0.000459982	288		gnl|CDD|40441	pfam00346, Respiratory-chain NADH dehydrogenase	1	0.000179533	7.78756e-05	1334		gnl|CDD|40502	pfam00410, Ribosomal_S8	1
gnl|CDD|43361	pfam03435, Saccharopine dehydrogenase	3	0.000642949	0.000183722	257		1.45024	2.06862	0.000583849	0.000126545	352	gnl|CDD|40461	pfam00366, Ribosomal_S17	2	0.000356761	9.70214e-05	627		gnl|CDD|40459	pfam00364, Biotin_lipoyl, Biotin-requiring enzyme	1	0.000197006	7.38334e-05	787		gnl|CDD|40461	pfam00366, Ribosomal_S17	2	0.000414852	0.000184366	394		gnl|CDD|40508	pfam00416, Ribosomal_S13	2	0.000557103	0.000306654	409		gnl|CDD|40442	pfam00347, Ribosomal protein L6	2	0.000359066	0.000155751	553		gnl|CDD|40503	pfam00411, Ribosomal_S11	1
gnl|CDD|46039	pfam06148, COG2, COG (conserved oligomeric Golgi) complex	3	0.000642949	0.000183722	258		1.44679	2.07356	0.000585243	0.000126847	351	gnl|CDD|40463	pfam00368, HMG-CoA_red, Hydroxymethylglutaryl-coenzyme A	2	0.000356761	9.70214e-05	689		gnl|CDD|40460	pfam00365, PFK, Phosphofructokinase	1	0.000197006	7.38334e-05	1525		gnl|CDD|40463	pfam00368, HMG-CoA_red, Hydroxymethylglutaryl-coenzyme A	1	0.000207426	9.21829e-05	1192		gnl|CDD|40516	pfam00425, chorismate binding enzyme	2	0.000557103	0.000306654	347		gnl|CDD|40443	pfam00348, Polyprenyl synthetase	10	0.00179533	0.000778756	75		gnl|CDD|40504	pfam00412, LIM domain	3
gnl|CDD|42966	pfam03031, NIF, NLI interacting factor-like phosphatase	3	0.000642949	0.000183722	259		1.15539	2.59652	0.000732842	0.000158838	262	gnl|CDD|40464	pfam00370, FGGY carbohydrate kinases	3	0.000535141	0.000145532	384		gnl|CDD|40461	pfam00366, Ribosomal_S17	2	0.000394011	0.000147667	418		gnl|CDD|40464	pfam00370, FGGY carbohydrate kinases	3	0.000622278	0.000276549	390		gnl|CDD|40519	pfam00428, Ribosomal_60s, 60s Acidic ribosomal protein	2	0.000557103	0.000306654	323		gnl|CDD|40444	pfam00349, Hexokinase_1	2	0.000359066	0.000155751	713		gnl|CDD|40508	pfam00416, Ribosomal_S13	2
gnl|CDD|41101	pfam01031, Dynamin_M	3	0.000642949	0.000183722	260		1.54852	1.93733	0.000546793	0.000118513	385	gnl|CDD|40471	pfam00378, ECH, Enoyl-CoA hydratase/isomerase family	8	0.00142704	0.000388086	139		gnl|CDD|40463	pfam00368, HMG-CoA_red, Hydroxymethylglutaryl-coenzyme A reductase	1	0.000197006	7.38334e-05	1252		gnl|CDD|40471	pfam00378, ECH, Enoyl-CoA hydratase/isomerase family	9	0.00186683	0.000829646	79		gnl|CDD|40523	pfam00432, Prenyltransferase and squalene oxidase	2	0.000557103	0.000306654	355		gnl|CDD|40445	pfam00350, Dynamin_N	14	0.00251346	0.00109026	57		gnl|CDD|40516	pfam00425, chorismate binding enzyme	2
gnl|CDD|44976	pfam05074, Beta-tubulin cofactor D	3	0.000642949	0.000183722	261		1.76644	1.69833	0.000479338	0.000103893	485	gnl|CDD|40473	pfam00380, Ribosomal_S9	2	0.000356761	9.70214e-05	674		gnl|CDD|40464	pfam00370, FGGY carbohydrate kinases	4	0.000788022	0.000295334	285		gnl|CDD|40473	pfam00380, Ribosomal_S9	1	0.000207426	9.21829e-05	1488		gnl|CDD|40527	pfam00436, SSB, Single-strand binding protein family	1	0.000278552	0.000153327	1022		gnl|CDD|40447	pfam00352, TBP, Transcription factor TFIID	1	0.000179533	7.78756e-05	981		gnl|CDD|40519	pfam00428, Ribosomal_60s, 60s Acidic ribosomal protein	2
gnl|CDD|40650	pfam00564, PB1 domain	3	0.000642949	0.000183722	262		1.39937	2.14382	0.000605072	0.000131144	334	gnl|CDD|40475	pfam00382, TFIIB	2	0.000356761	9.70214e-05	504		gnl|CDD|40471	pfam00378, ECH, Enoyl-CoA hydratase/isomerase family	8	0.00157604	0.000590667	102		gnl|CDD|40475	pfam00382, TFIIB	2	0.000414852	0.000184366	533		gnl|CDD|40532	pfam00441, Acyl-CoA dehydrogenase, C-terminal domain	9	0.00250696	0.00137994	42		gnl|CDD|40450	pfam00355, Rieske, Rieske [2Fe-2S] domain	3	0.0005386	0.000233627	366		gnl|CDD|40523	pfam00432, Prenyltransferase and squalene oxidase	2
gnl|CDD|40636	pfam00550, Phosphopantetheine attachment site	3	0.000642949	0.000183722	263		1.821	1.64745	0.000464977	0.00010078	504	gnl|CDD|40476	pfam00383, dCMP_cyt_deam, Cytidine and deoxycytidylate deaminase	6	0.00107028	0.000291064	188		gnl|CDD|40473	pfam00380, Ribosomal_S9	2	0.000394011	0.000147667	656		gnl|CDD|40476	pfam00383, dCMP_cyt_deam, Cytidine and deoxycytidylate deaminase	5	0.00103713	0.000460914	181		gnl|CDD|40535	pfam00445, Ribonuclease_T2	2	0.000557103	0.000306654	342		gnl|CDD|40459	pfam00364, Biotin_lipoyl, Biotin-requiring enzyme	1	0.000179533	7.78756e-05	882		gnl|CDD|40532	pfam00441, Acyl-CoA dehydrogenase, C-terminal domain	5
gnl|CDD|43367	pfam03441, FAD_binding_7	3	0.000642949	0.000183722	264		1.31844	2.27542	0.000642215	0.000139195	309	gnl|CDD|40477	pfam00384, Molybdopterin oxidoreductase	1	0.00017838	4.85107e-05	1636		gnl|CDD|40475	pfam00382, TFIIB	2	0.000394011	0.000147667	556		gnl|CDD|40477	pfam00384, Molybdopterin oxidoreductase	1	0.000207426	9.21829e-05	1508		gnl|CDD|40537	pfam00447, HSF_DNA-bind	4	0.00111421	0.000613309	194		gnl|CDD|40460	pfam00365, PFK, Phosphofructokinase	1	0.000179533	7.78756e-05	1592		gnl|CDD|40534	pfam00444, Ribosomal_L36, Ribosomal protein L36	1
gnl|CDD|45624	pfam05729, NACHT domain	3	0.000642949	0.000183722	265		1.31334	2.28426	0.00064471	0.000139736	307	gnl|CDD|40481	pfam00388, Phosphatidylinositol-specific phospholipase C	4	0.000713521	0.000194043	270		gnl|CDD|40476	pfam00383, dCMP_cyt_deam, Cytidine and deoxycytidylate deaminase	2	0.000394011	0.000147667	470		gnl|CDD|40481	pfam00388, Phosphatidylinositol-specific phospholipase C	1	0.000207426	9.21829e-05	1421		gnl|CDD|40538	pfam00448, SRP54-type protein, GTPase domain	2	0.000557103	0.000306654	436		gnl|CDD|40461	pfam00366, Ribosomal_S17	2	0.000359066	0.000155751	462		gnl|CDD|40537	pfam00447, HSF_DNA-bind	4
gnl|CDD|41977	pfam01965, DJ-1/PfpI family	3	0.000642949	0.000183722	266		0.974844	3.07742	0.000868571	0.000188256	225	gnl|CDD|40483	pfam00390, Malic enzyme	1	0.00017838	4.85107e-05	898		gnl|CDD|40477	pfam00384, Molybdopterin oxidoreductase	1	0.000197006	7.38334e-05	1596		gnl|CDD|40483	pfam00390, Malic enzyme	1	0.000207426	9.21829e-05	849		gnl|CDD|40539	pfam00449, Urease_alpha	1	0.000278552	0.000153327	746		gnl|CDD|40463	pfam00368, HMG-CoA_red, Hydroxymethylglutaryl-coenzyme A reductase	1	0.000179533	7.78756e-05	1344		gnl|CDD|40538	pfam00448, SRP54-type protein, GTPase domain	2
gnl|CDD|42927	pfam02990, Endomembrane protein 70	3	0.000642949	0.000183722	267		1.35353	2.21643	0.000625566	0.000135586	318	gnl|CDD|40486	pfam00393, 6PGD, 6-phosphogluconate dehydrogenase, C-terminal	1	0.00017838	4.85107e-05	1135		gnl|CDD|40481	pfam00388, Phosphatidylinositol-specific phospholipase C	3	0.000591017	0.0002215	404		gnl|CDD|40486	pfam00393, 6PGD, 6-phosphogluconate dehydrogenase, C-terminal	2	0.000414852	0.000184366	586		gnl|CDD|40544	pfam00454, Phosphatidylinositol 3- and 4-kinase	5	0.00139276	0.000766636	143		gnl|CDD|40464	pfam00370, FGGY carbohydrate kinases	3	0.0005386	0.000233627	452		gnl|CDD|40539	pfam00449, Urease_alpha	1
gnl|CDD|40549	pfam00459, Inositol monophosphatase family	3	0.000642949	0.000183722	268		1.06904	2.80625	0.000792036	0.000171667	245	gnl|CDD|40491	pfam00398, RrnaAD, Ribosomal RNA adenine dimethylase	2	0.000356761	9.70214e-05	677		gnl|CDD|40486	pfam00393, 6PGD, 6-phosphogluconate dehydrogenase, C-terminal	1	0.000197006	7.38334e-05	1348		gnl|CDD|40491	pfam00398, RrnaAD, Ribosomal RNA adenine dimethylase	1	0.000207426	9.21829e-05	916		gnl|CDD|40546	pfam00456, Transketolase, thiamine diphosphate	1	0.000278552	0.000153327	848		gnl|CDD|40468	pfam00375, SDF, Sodium:dicarboxylate symporter family	1	0.000179533	7.78756e-05	879		gnl|CDD|40544	pfam00454, Phosphatidylinositol 3- and 4-kinase	6
gnl|CDD|40406	pfam00310, Glutamine amidotransferases class-II	3	0.000642949	0.000183722	269		1.35612	2.2122	0.000624371	0.000135327	320	gnl|CDD|40499	pfam00406, ADK, Adenylate kinase	3	0.000535141	0.000145532	369		gnl|CDD|40490	pfam00397, WW domain	1	0.000197006	7.38334e-05	749		gnl|CDD|40499	pfam00406, ADK, Adenylate kinase	3	0.000622278	0.000276549	296		gnl|CDD|40547	pfam00457, Glycosyl hydrolases family 11	1	0.000278552	0.000153327	578		gnl|CDD|40471	pfam00378, ECH, Enoyl-CoA hydratase/isomerase family	8	0.00143627	0.000623004	100		gnl|CDD|40546	pfam00456, Transketolase, thiamine diphosphate	5
gnl|CDD|44900	pfam04997, RNA polymerase Rpb1, domain 1	3	0.000642949	0.000183722	270		2.24654	1.33538	0.000376899	8.16899e-05	585	gnl|CDD|40502	pfam00410, Ribosomal_S8	1	0.00017838	4.85107e-05	935		gnl|CDD|40491	pfam00398, RrnaAD, Ribosomal RNA adenine dimethylase	2	0.000394011	0.000147667	512		gnl|CDD|40502	pfam00410, Ribosomal_S8	2	0.000414852	0.000184366	536		gnl|CDD|40549	pfam00459, Inositol monophosphatase family	2	0.000557103	0.000306654	504		gnl|CDD|40473	pfam00380, Ribosomal_S9	2	0.000359066	0.000155751	738		gnl|CDD|40549	pfam00459, Inositol monophosphatase family	3
gnl|CDD|42964	pfam03029, Conserved hypothetical ATP binding protein	3	0.000642949	0.000183722	271		0.980496	3.05968	0.000863564	0.00018717	228	gnl|CDD|40503	pfam00411, Ribosomal_S11	2	0.000356761	9.70214e-05	653		gnl|CDD|40499	pfam00406, ADK, Adenylate kinase	3	0.000591017	0.0002215	300		gnl|CDD|40503	pfam00411, Ribosomal_S11	2	0.000414852	0.000184366	470		gnl|CDD|40551	pfam00461, Peptidase_S26, Signal peptidase I	2	0.000557103	0.000306654	384		gnl|CDD|40475	pfam00382, TFIIB	2	0.000359066	0.000155751	609		gnl|CDD|40551	pfam00461, Peptidase_S26, Signal peptidase I	2
gnl|CDD|40481	pfam00388, Phosphatidylinositol-specific phospholipase C	3	0.000642949	0.000183722	272		1.55888	1.92445	0.000543158	0.000117725	393	gnl|CDD|40504	pfam00412, LIM domain	4	0.000713521	0.000194043	320		gnl|CDD|40502	pfam00410, Ribosomal_S8	2	0.000394011	0.000147667	560		gnl|CDD|40504	pfam00412, LIM domain	2	0.000414852	0.000184366	611		gnl|CDD|40552	pfam00462, Glutaredoxin	3	0.000835655	0.000459982	265		gnl|CDD|40476	pfam00383, dCMP_cyt_deam, Cytidine and deoxycytidylate deaminase	4	0.000718133	0.000311502	235		gnl|CDD|40552	pfam00462, Glutaredoxin	3
gnl|CDD|41277	pfam01217, Clathrin adaptor complex small chain	3	0.000642949	0.000183722	273		0.948939	3.16143	0.000892282	0.000193395	220	gnl|CDD|40508	pfam00416, Ribosomal_S13	2	0.000356761	9.70214e-05	745		gnl|CDD|40503	pfam00411, Ribosomal_S11	2	0.000394011	0.000147667	503		gnl|CDD|40508	pfam00416, Ribosomal_S13	2	0.000414852	0.000184366	492		gnl|CDD|40553	pfam00463, ICL, Isocitrate lyase family	3	0.000835655	0.000459982	293		gnl|CDD|40477	pfam00384, Molybdopterin oxidoreductase	2	0.000359066	0.000155751	747		gnl|CDD|40553	pfam00463, ICL, Isocitrate lyase family	1
gnl|CDD|42829	pfam02889, Sec63 domain	3	0.000642949	0.000183722	274		2.03679	1.4729	0.000415713	9.01024e-05	558	gnl|CDD|40516	pfam00425, chorismate binding enzyme	2	0.000356761	9.70214e-05	666		gnl|CDD|40504	pfam00412, LIM domain	3	0.000591017	0.0002215	389		gnl|CDD|40516	pfam00425, chorismate binding enzyme	2	0.000414852	0.000184366	429		gnl|CDD|40554	pfam00464, SHMT, Serine hydroxymethyltransferase	1	0.000278552	0.000153327	1521		gnl|CDD|40480	pfam00387, PI-PLC-Y, Phosphatidylinositol-specific phospholipase C	3	0.0005386	0.000233627	393		gnl|CDD|40554	pfam00464, SHMT, Serine hydroxymethyltransferase	1
gnl|CDD|43144	pfam03215, Rad17 cell cycle checkpoint protein	3	0.000642949	0.000183722	275		1.24802	2.4038	0.000678449	0.000147048	284	gnl|CDD|40519	pfam00428, Ribosomal_60s, 60s Acidic ribosomal protein	2	0.000356761	9.70214e-05	708		gnl|CDD|40508	pfam00416, Ribosomal_S13	1	0.000197006	7.38334e-05	982		gnl|CDD|40519	pfam00428, Ribosomal_60s, 60s Acidic ribosomal protein	2	0.000414852	0.000184366	396		gnl|CDD|40555	pfam00465, Iron-containing alcohol dehydrogenase	2	0.000557103	0.000306654	382		gnl|CDD|40481	pfam00388, Phosphatidylinositol-specific phospholipase C	3	0.0005386	0.000233627	437		gnl|CDD|40555	pfam00465, Iron-containing alcohol dehydrogenase	1
gnl|CDD|43075	pfam03143, Elongation factor Tu C-terminal domain	3	0.000642949	0.000183722	276		1.2525	2.39521	0.000676025	0.000146523	287	gnl|CDD|40523	pfam00432, Prenyltransferase and squalene oxidase	3	0.000535141	0.000145532	426		gnl|CDD|40516	pfam00425, chorismate binding enzyme	2	0.000394011	0.000147667	454		gnl|CDD|40523	pfam00432, Prenyltransferase and squalene oxidase	2	0.000414852	0.000184366	437		gnl|CDD|40556	pfam00466, Ribosomal_L10	1	0.000278552	0.000153327	1027		gnl|CDD|40486	pfam00393, 6PGD, 6-phosphogluconate dehydrogenase, C-terminal	1	0.000179533	7.78756e-05	1434		gnl|CDD|40556	pfam00466, Ribosomal_L10	1
gnl|CDD|42175	pfam02182, YDG/SRA domain	3	0.000642949	0.000183722	277		1.09683	2.73515	0.000771969	0.000167318	250	gnl|CDD|40527	pfam00436, SSB, Single-strand binding protein family	1	0.00017838	4.85107e-05	905		gnl|CDD|40519	pfam00428, Ribosomal_60s, 60s Acidic ribosomal protein	2	0.000394011	0.000147667	422		gnl|CDD|40532	pfam00441, Acyl-CoA dehydrogenase, C-terminal domain	7	0.00145198	0.00064528	108		gnl|CDD|40561	pfam00472, RF-1, Peptidyl-tRNA hydrolase domain	1	0.000278552	0.000153327	760		gnl|CDD|40491	pfam00398, RrnaAD, Ribosomal RNA adenine dimethylase	1	0.000179533	7.78756e-05	1050		gnl|CDD|40561	pfam00472, RF-1, Peptidyl-tRNA hydrolase domain	3
gnl|CDD|40777	pfam00696, Amino acid kinase family	3	0.000642949	0.000183722	278		1.4336	2.09264	0.000590626	0.000128014	347	gnl|CDD|40532	pfam00441, Acyl-CoA dehydrogenase, C-terminal domain	7	0.00124866	0.000339575	157		gnl|CDD|40523	pfam00432, Prenyltransferase and squalene oxidase	3	0.000591017	0.0002215	304		gnl|CDD|40535	pfam00445, Ribonuclease_T2	2	0.000414852	0.000184366	420		gnl|CDD|40563	pfam00474, SSF, Sodium:solute symporter family	4	0.00111421	0.000613309	156		gnl|CDD|40496	pfam00403, HMA, Heavy-metal-associated domain	1	0.000179533	7.78756e-05	1131		gnl|CDD|40563	pfam00474, SSF, Sodium:solute symporter family	1
gnl|CDD|42627	pfam02666, Phosphatidylserine decarboxylase	3	0.000642949	0.000183722	279		1.23436	2.4304	0.000685957	0.000148676	280	gnl|CDD|40535	pfam00445, Ribonuclease_T2	3	0.000535141	0.000145532	396		gnl|CDD|40532	pfam00441, Acyl-CoA dehydrogenase, C-terminal domain	7	0.00137904	0.000516834	117		gnl|CDD|40537	pfam00447, HSF_DNA-bind	4	0.000829703	0.000368732	279		gnl|CDD|40564	pfam00475, IGPD, Imidazoleglycerol-phosphate dehydratase	1	0.000278552	0.000153327	1246		gnl|CDD|40499	pfam00406, ADK, Adenylate kinase	3	0.0005386	0.000233627	324		gnl|CDD|40564	pfam00475, IGPD, Imidazoleglycerol-phosphate dehydratase	1
gnl|CDD|40270	pfam00170, bZIP transcription factor	3	0.000642949	0.000183722	280		1.10296	2.71996	0.000767683	0.000166389	253	gnl|CDD|40537	pfam00447, HSF_DNA-bind	4	0.000713521	0.000194043	295		gnl|CDD|40537	pfam00447, HSF_DNA-bind	3	0.000591017	0.0002215	405		gnl|CDD|40538	pfam00448, SRP54-type protein, GTPase domain	2	0.000414852	0.000184366	528		gnl|CDD|40565	pfam00476, DNA_pol_A, DNA polymerase family A	1	0.000278552	0.000153327	1410		gnl|CDD|40502	pfam00410, Ribosomal_S8	2	0.000359066	0.000155751	613		gnl|CDD|40565	pfam00476, DNA_pol_A, DNA polymerase family A	1
gnl|CDD|40973	pfam00896, Mtap_PNP, Phosphorylase family 2	3	0.000642949	0.000183722	281		1.05366	2.84722	0.000803601	0.000174174	243	gnl|CDD|40538	pfam00448, SRP54-type protein, GTPase domain	2	0.000356761	9.70214e-05	623		gnl|CDD|40538	pfam00448, SRP54-type protein, GTPase domain	2	0.000394011	0.000147667	549		gnl|CDD|40539	pfam00449, Urease_alpha	1	0.000207426	9.21829e-05	808		gnl|CDD|40572	pfam00483, NTP_transferase, Nucleotidyl transferase	1	0.000278552	0.000153327	1260		gnl|CDD|40503	pfam00411, Ribosomal_S11	2	0.000359066	0.000155751	542		gnl|CDD|40572	pfam00483, NTP_transferase, Nucleotidyl transferase	2
gnl|CDD|42738	pfam02782, FGGY carbohydrate kinases, C-terminal	3	0.000642949	0.000183722	282		1.23625	2.4267	0.000684911	0.000148449	281	gnl|CDD|40539	pfam00449, Urease_alpha	2	0.000356761	9.70214e-05	549		gnl|CDD|40539	pfam00449, Urease_alpha	1	0.000197006	7.38334e-05	840		gnl|CDD|40544	pfam00454, Phosphatidylinositol 3- and 4-kinase	4	0.000829703	0.000368732	280		gnl|CDD|40573	pfam00484, Carbonic anhydrase	1	0.000278552	0.000153327	984		gnl|CDD|40504	pfam00412, LIM domain	2	0.000359066	0.000155751	698		gnl|CDD|40573	pfam00484, Carbonic anhydrase	2
gnl|CDD|40460	pfam00365, PFK, Phosphofructokinase	3	0.000642949	0.000183722	283		1.66486	1.80195	0.000508584	0.000110232	433	gnl|CDD|40544	pfam00454, Phosphatidylinositol 3- and 4-kinase	4	0.000713521	0.000194043	302		gnl|CDD|40544	pfam00454, Phosphatidylinositol 3- and 4-kinase	4	0.000788022	0.000295334	275		gnl|CDD|40546	pfam00456, Transketolase, thiamine diphosphate	2	0.000414852	0.000184366	473		gnl|CDD|40574	pfam00485, PRK, Phosphoribulokinase / Uridine kinase family	1	0.000278552	0.000153327	580		gnl|CDD|40508	pfam00416, Ribosomal_S13	2	0.000359066	0.000155751	569		gnl|CDD|40574	pfam00485, PRK, Phosphoribulokinase / Uridine kinase family	2
gnl|CDD|41534	pfam01488, Shikimate / quinate 5-dehydrogenase	3	0.000642949	0.000183722	284		2.29741	1.30582	0.000368554	7.98811e-05	593	gnl|CDD|40546	pfam00456, Transketolase, thiamine diphosphate	2	0.000356761	9.70214e-05	663		gnl|CDD|40546	pfam00456, Transketolase, thiamine diphosphate	2	0.000394011	0.000147667	505		gnl|CDD|40547	pfam00457, Glycosyl hydrolases family 11	1	0.000207426	9.21829e-05	669		gnl|CDD|40577	pfam00488, MutS domain V	6	0.00167131	0.000919963	95		gnl|CDD|40516	pfam00425, chorismate binding enzyme	2	0.000359066	0.000155751	497		gnl|CDD|40577	pfam00488, MutS domain V	6
gnl|CDD|41602	pfam01557, Fumarylacetoacetate (FAA) hydrolase	3	0.000642949	0.000183722	285		1.00923	2.97257	0.00083898	0.000181842	237	gnl|CDD|40549	pfam00459, Inositol monophosphatase family	2	0.000356761	9.70214e-05	515		gnl|CDD|40547	pfam00457, Glycosyl hydrolases family 11	6	0.00118203	0.000443001	135		gnl|CDD|40549	pfam00459, Inositol monophosphatase family	2	0.000414852	0.000184366	602		gnl|CDD|40579	pfam00490, ALAD, Delta-aminolevulinic acid dehydratase	1	0.000278552	0.000153327	810		gnl|CDD|40519	pfam00428, Ribosomal_60s, 60s Acidic ribosomal protein	2	0.000359066	0.000155751	464		gnl|CDD|40579	pfam00490, ALAD, Delta-aminolevulinic acid dehydratase	1
gnl|CDD|43107	pfam03177, Non-repetitive/WGA-negative nucleoporin	3	0.000642949	0.000183722	286		2.03083	1.47723	0.000416934	9.03671e-05	556	gnl|CDD|40551	pfam00461, Peptidase_S26, Signal peptidase I	4	0.000713521	0.000194043	269		gnl|CDD|40549	pfam00459, Inositol monophosphatase family	2	0.000394011	0.000147667	617		gnl|CDD|40551	pfam00461, Peptidase_S26, Signal peptidase I	3	0.000622278	0.000276549	321		gnl|CDD|40580	pfam00491, Arginase	2	0.000557103	0.000306654	424		gnl|CDD|40523	pfam00432, Prenyltransferase and squalene oxidase	3	0.0005386	0.000233627	331		gnl|CDD|40580	pfam00491, Arginase	2
gnl|CDD|40113	pfam00011, Hsp20/alpha crystallin family	3	0.000642949	0.000183722	287		0.903566	3.32018	0.000937088	0.000203106	206	gnl|CDD|40552	pfam00462, Glutaredoxin	4	0.000713521	0.000194043	304		gnl|CDD|40551	pfam00461, Peptidase_S26, Signal peptidase I	2	0.000394011	0.000147667	496		gnl|CDD|40552	pfam00462, Glutaredoxin	3	0.000622278	0.000276549	343		gnl|CDD|40582	pfam00494, Squalene/phytoene synthase	2	0.000557103	0.000306654	556		gnl|CDD|40527	pfam00436, SSB, Single-strand binding protein family	1	0.000179533	7.78756e-05	1212		gnl|CDD|40582	pfam00494, Squalene/phytoene synthase	2
gnl|CDD|40696	pfam00611, FCH, Fes/CIP4 homology domain	3	0.000642949	0.000183722	288		1.46751	2.04428	0.000576978	0.000125055	355	gnl|CDD|40553	pfam00463, ICL, Isocitrate lyase family	2	0.000356761	9.70214e-05	589		gnl|CDD|40552	pfam00462, Glutaredoxin	4	0.000788022	0.000295334	253		gnl|CDD|40553	pfam00463, ICL, Isocitrate lyase family	4	0.000829703	0.000368732	274		gnl|CDD|40585	pfam00498, FHA domain	2	0.000557103	0.000306654	508		gnl|CDD|40532	pfam00441, Acyl-CoA dehydrogenase, C-terminal domain	8	0.00143627	0.000623004	97		gnl|CDD|40585	pfam00498, FHA domain	3
gnl|CDD|40648	pfam00562, RNA polymerase Rpb2, domain 6	3	0.000642949	0.000183722	289		1.87822	1.59726	0.00045081	9.77094e-05	517	gnl|CDD|40554	pfam00464, SHMT, Serine hydroxymethyltransferase	1	0.00017838	4.85107e-05	769		gnl|CDD|40553	pfam00463, ICL, Isocitrate lyase family	3	0.000591017	0.0002215	399		gnl|CDD|40554	pfam00464, SHMT, Serine hydroxymethyltransferase	1	0.000207426	9.21829e-05	1524		gnl|CDD|40607	pfam00520, Ion_trans, Ion transport protein	3	0.000835655	0.000459982	258		gnl|CDD|40535	pfam00445, Ribonuclease_T2	2	0.000359066	0.000155751	487		gnl|CDD|40602	pfam00515, TPR, TPR Domain	1
gnl|CDD|41768	pfam01738, DLH, Dienelactone hydrolase family	3	0.000642949	0.000183722	290		0.992428	3.02289	0.000853181	0.00018492	235	gnl|CDD|40555	pfam00465, Iron-containing alcohol dehydrogenase	2	0.000356761	9.70214e-05	642		gnl|CDD|40554	pfam00464, SHMT, Serine hydroxymethyltransferase	1	0.000197006	7.38334e-05	1613		gnl|CDD|40555	pfam00465, Iron-containing alcohol dehydrogenase	3	0.000622278	0.000276549	317		gnl|CDD|40608	pfam00521, DNA gyrase/topoisomerase IV, subunit A	1	0.000278552	0.000153327	942		gnl|CDD|40537	pfam00447, HSF_DNA-bind	3	0.0005386	0.000233627	438		gnl|CDD|40607	pfam00520, Ion_trans, Ion transport protein	2
gnl|CDD|42364	pfam02386, TrkH, Cation transport protein	3	0.000642949	0.000183722	291		1.59499	1.88088	0.000530861	0.00011506	410	gnl|CDD|40556	pfam00466, Ribosomal_L10	1	0.00017838	4.85107e-05	1519		gnl|CDD|40555	pfam00465, Iron-containing alcohol dehydrogenase	2	0.000394011	0.000147667	492		gnl|CDD|40556	pfam00466, Ribosomal_L10	1	0.000207426	9.21829e-05	1070		gnl|CDD|40620	pfam00533, BRCA1 C Terminus (BRCT) domain	3	0.000835655	0.000459982	251		gnl|CDD|40538	pfam00448, SRP54-type protein, GTPase domain	2	0.000359066	0.000155751	601		gnl|CDD|40608	pfam00521, DNA gyrase/topoisomerase IV, subunit A	1
gnl|CDD|44930	pfam05027, TBP (TATA-binding protein) -interacting protein	3	0.000642949	0.000183722	292		2.53009	1.18573	0.000334661	7.2535e-05	632	gnl|CDD|40561	pfam00472, RF-1, Peptidyl-tRNA hydrolase domain	2	0.000356761	9.70214e-05	646		gnl|CDD|40556	pfam00466, Ribosomal_L10	1	0.000197006	7.38334e-05	1116		gnl|CDD|40561	pfam00472, RF-1, Peptidyl-tRNA hydrolase domain	2	0.000414852	0.000184366	450		gnl|CDD|40621	pfam00534, Glycos_transf_1, Glycosyl transferases group 1	4	0.00111421	0.000613309	192		gnl|CDD|40539	pfam00449, Urease_alpha	1	0.000179533	7.78756e-05	933		gnl|CDD|40620	pfam00533, BRCA1 C Terminus (BRCT) domain	2
gnl|CDD|45278	pfam05378, Hydantoinase/oxoprolinase N-terminal region	3	0.000642949	0.000183722	293		1.58479	1.893	0.00053428	0.000115801	403	gnl|CDD|40563	pfam00474, SSF, Sodium:solute symporter family	2	0.000356761	9.70214e-05	675		gnl|CDD|40557	pfam00467, KOW motif	1	0.000197006	7.38334e-05	1211		gnl|CDD|40563	pfam00474, SSF, Sodium:solute symporter family	3	0.000622278	0.000276549	319		gnl|CDD|40622	pfam00535, Glycos_transf_2	4	0.00111421	0.000613309	144		gnl|CDD|40544	pfam00454, Phosphatidylinositol 3- and 4-kinase	4	0.000718133	0.000311502	297		gnl|CDD|40621	pfam00534, Glycos_transf_1, Glycosyl transferases group 1	5
gnl|CDD|43031	pfam03098, Animal haem peroxidase	3	0.000642949	0.000183722	294		1.72491	1.73922	0.000490878	0.000106394	466	gnl|CDD|40564	pfam00475, IGPD, Imidazoleglycerol-phosphate dehydratase	1	0.00017838	4.85107e-05	1477		gnl|CDD|40561	pfam00472, RF-1, Peptidyl-tRNA hydrolase domain	2	0.000394011	0.000147667	479		gnl|CDD|40564	pfam00475, IGPD, Imidazoleglycerol-phosphate dehydratase	1	0.000207426	9.21829e-05	1281		gnl|CDD|40629	pfam00542, Ribosomal_L12, Ribosomal protein L7/L12 C-terminal	1	0.000278552	0.000153327	694		gnl|CDD|40546	pfam00456, Transketolase, thiamine diphosphate	2	0.000359066	0.000155751	545		gnl|CDD|40622	pfam00535, Glycos_transf_2	3
gnl|CDD|41591	pfam01546, Peptidase family M20/M25/M40	3	0.000642949	0.000183722	295		1.25179	2.39656	0.000676407	0.000146606	286	gnl|CDD|40565	pfam00476, DNA_pol_A, DNA polymerase family A	1	0.00017838	4.85107e-05	900		gnl|CDD|40563	pfam00474, SSF, Sodium:solute symporter family	1	0.000197006	7.38334e-05	909		gnl|CDD|40565	pfam00476, DNA_pol_A, DNA polymerase family A	1	0.000207426	9.21829e-05	1420		gnl|CDD|40632	pfam00545, Ribonuclease	1	0.000278552	0.000153327	607		gnl|CDD|40547	pfam00457, Glycosyl hydrolases family 11	5	0.000897666	0.000389378	171		gnl|CDD|40635	pfam00549, Ligase_CoA	2
gnl|CDD|41653	pfam01612, 3'-5' exonuclease	3	0.000642949	0.000183722	296		1.32503	2.2641	0.000639019	0.000138502	311	gnl|CDD|40572	pfam00483, NTP_transferase, Nucleotidyl transferase	3	0.000535141	0.000145532	405		gnl|CDD|40564	pfam00475, IGPD, Imidazoleglycerol-phosphate dehydratase	1	0.000197006	7.38334e-05	1352		gnl|CDD|40572	pfam00483, NTP_transferase, Nucleotidyl transferase	2	0.000414852	0.000184366	595		gnl|CDD|40635	pfam00549, Ligase_CoA	3	0.000835655	0.000459982	280		gnl|CDD|40549	pfam00459, Inositol monophosphatase family	3	0.0005386	0.000233627	418		gnl|CDD|40636	pfam00550, Phosphopantetheine attachment site	1
gnl|CDD|44166	pfam04253, Transferrin receptor-like dimerisation domain	3	0.000642949	0.000183722	297		1.50802	1.98937	0.00056148	0.000121696	369	gnl|CDD|40573	pfam00484, Carbonic anhydrase	5	0.000891902	0.000242554	219		gnl|CDD|40565	pfam00476, DNA_pol_A, DNA polymerase family A	1	0.000197006	7.38334e-05	1506		gnl|CDD|40573	pfam00484, Carbonic anhydrase	4	0.000829703	0.000368732	240		gnl|CDD|40636	pfam00550, Phosphopantetheine attachment site	1	0.000278552	0.000153327	1481		gnl|CDD|40551	pfam00461, Peptidase_S26, Signal peptidase I	2	0.000359066	0.000155751	538		gnl|CDD|40637	pfam00551, Formyl_trans_N, Formyl transferase	3
gnl|CDD|44051	pfam04137, Endoplasmic Reticulum Oxidoreductin 1 (ERO1)	3	0.000642949	0.000183722	298		1.26592	2.36981	0.000668857	0.000144969	290	gnl|CDD|40574	pfam00485, PRK, Phosphoribulokinase / Uridine kinase family	1	0.00017838	4.85107e-05	1607		gnl|CDD|40572	pfam00483, NTP_transferase, Nucleotidyl transferase	2	0.000394011	0.000147667	608		gnl|CDD|40574	pfam00485, PRK, Phosphoribulokinase / Uridine kinase family	1	0.000207426	9.21829e-05	671		gnl|CDD|40637	pfam00551, Formyl_trans_N, Formyl transferase	2	0.000557103	0.000306654	339		gnl|CDD|40552	pfam00462, Glutaredoxin	3	0.0005386	0.000233627	400		gnl|CDD|40643	pfam00557, Peptidase_M24	4
gnl|CDD|41388	pfam01336, tRNA_anti, OB-fold nucleic acid binding domain	3	0.000642949	0.000183722	299		1.31043	2.28932	0.000646139	0.000140045	306	gnl|CDD|40577	pfam00488, MutS domain V	6	0.00107028	0.000291064	201		gnl|CDD|40573	pfam00484, Carbonic anhydrase	7	0.00137904	0.000516834	120		gnl|CDD|40577	pfam00488, MutS domain V	6	0.00124456	0.000553097	142		gnl|CDD|40643	pfam00557, Peptidase_M24	2	0.000557103	0.000306654	449		gnl|CDD|40553	pfam00463, ICL, Isocitrate lyase family	2	0.000359066	0.000155751	716		gnl|CDD|40648	pfam00562, RNA polymerase Rpb2, domain 6	3
gnl|CDD|45151	pfam05249, Uncharacterised protein family (UPF0187)	3	0.000642949	0.000183722	300		1.22094	2.45712	0.000693498	0.00015031	274	gnl|CDD|40579	pfam00490, ALAD, Delta-aminolevulinic acid dehydratase	1	0.00017838	4.85107e-05	1576		gnl|CDD|40574	pfam00485, PRK, Phosphoribulokinase / Uridine kinase family	1	0.000197006	7.38334e-05	693		gnl|CDD|40579	pfam00490, ALAD, Delta-aminolevulinic acid dehydratase	1	0.000207426	9.21829e-05	866		gnl|CDD|40648	pfam00562, RNA polymerase Rpb2, domain 6	3	0.000835655	0.000459982	237		gnl|CDD|40554	pfam00464, SHMT, Serine hydroxymethyltransferase	2	0.000359066	0.000155751	755		gnl|CDD|40650	pfam00564, PB1 domain	2
gnl|CDD|40290	pfam00190, Cupin	3	0.000642949	0.000183722	301		1.2003	2.49938	0.000705427	0.000152896	268	gnl|CDD|40580	pfam00491, Arginase	2	0.000356761	9.70214e-05	659		gnl|CDD|40577	pfam00488, MutS domain V	5	0.000985028	0.000369167	185		gnl|CDD|40580	pfam00491, Arginase	5	0.00103713	0.000460914	185		gnl|CDD|40651	pfam00565, SNase, Staphylococcal nuclease homologue	2	0.000557103	0.000306654	408		gnl|CDD|40555	pfam00465, Iron-containing alcohol dehydrogenase	1	0.000179533	7.78756e-05	1002		gnl|CDD|40651	pfam00565, SNase, Staphylococcal nuclease homologue	2
gnl|CDD|40853	pfam00773, RNB-like protein	3	0.000642949	0.000183722	302		1.74045	1.72369	0.000486494	0.000105444	471	gnl|CDD|40582	pfam00494, Squalene/phytoene synthase	6	0.00107028	0.000291064	193		gnl|CDD|40579	pfam00490, ALAD, Delta-aminolevulinic acid dehydratase	1	0.000197006	7.38334e-05	900		gnl|CDD|40582	pfam00494, Squalene/phytoene synthase	1	0.000207426	9.21829e-05	1530		gnl|CDD|40652	pfam00566, TBC domain	8	0.00222841	0.00122662	56		gnl|CDD|40556	pfam00466, Ribosomal_L10	2	0.000359066	0.000155751	599		gnl|CDD|40652	pfam00566, TBC domain	10
gnl|CDD|40234	pfam00134, Cyclin, N-terminal domain	3	0.000642949	0.000183722	303		1.24645	2.40683	0.000679304	0.000147234	283	gnl|CDD|40585	pfam00498, FHA domain	6	0.00107028	0.000291064	187		gnl|CDD|40580	pfam00491, Arginase	2	0.000394011	0.000147667	539		gnl|CDD|40585	pfam00498, FHA domain	7	0.00145198	0.00064528	131		gnl|CDD|40654	pfam00568, WH1	1	0.000278552	0.000153327	1030		gnl|CDD|40561	pfam00472, RF-1, Peptidyl-tRNA hydrolase domain	2	0.000359066	0.000155751	522		gnl|CDD|40654	pfam00568, WH1	1
gnl|CDD|41111	pfam01042, Endoribonuclease L-PSP	3	0.000642949	0.000183722	304		0.874364	3.43107	0.000968385	0.00020989	196	gnl|CDD|40607	pfam00520, Ion_trans, Ion transport protein	2	0.000356761	9.70214e-05	486		gnl|CDD|40582	pfam00494, Squalene/phytoene synthase	2	0.000394011	0.000147667	671		gnl|CDD|40607	pfam00520, Ion_trans, Ion transport protein	2	0.000414852	0.000184366	547		gnl|CDD|40657	pfam00571, CBS domain	1	0.000278552	0.000153327	1388		gnl|CDD|40563	pfam00474, SSF, Sodium:solute symporter family	3	0.0005386	0.000233627	350		gnl|CDD|40658	pfam00572, Ribosomal_L13	2
gnl|CDD|40964	pfam00887, Acyl CoA binding protein	3	0.000642949	0.000183722	305		0.988346	3.03537	0.000856705	0.000185684	232	gnl|CDD|40608	pfam00521, DNA gyrase/topoisomerase IV, subunit A	1	0.00017838	4.85107e-05	1176		gnl|CDD|40585	pfam00498, FHA domain	5	0.000985028	0.000369167	207		gnl|CDD|40608	pfam00521, DNA gyrase/topoisomerase IV, subunit A	1	0.000207426	9.21829e-05	989		gnl|CDD|40658	pfam00572, Ribosomal_L13	2	0.000557103	0.000306654	516		gnl|CDD|40564	pfam00475, IGPD, Imidazoleglycerol-phosphate dehydratase	1	0.000179533	7.78756e-05	1441		gnl|CDD|40659	pfam00573, Ribosomal protein L4/L1 family	2
gnl|CDD|40220	pfam00120, Glutamine synthetase, catalytic domain	3	0.000642949	0.000183722	306		1.15147	2.60537	0.00073534	0.000159379	260	gnl|CDD|40620	pfam00533, BRCA1 C Terminus (BRCT) domain	5	0.000891902	0.000242554	243		gnl|CDD|40601	pfam00514, Arm, Armadillo/beta-catenin-like repeat	1	0.000197006	7.38334e-05	913		gnl|CDD|40620	pfam00533, BRCA1 C Terminus (BRCT) domain	2	0.000414852	0.000184366	540		gnl|CDD|40659	pfam00573, Ribosomal protein L4/L1 family	2	0.000557103	0.000306654	329		gnl|CDD|40565	pfam00476, DNA_pol_A, DNA polymerase family A	1	0.000179533	7.78756e-05	1576		gnl|CDD|40660	pfam00574, CLP_protease	1
gnl|CDD|41476	pfam01426, BAH domain	3	0.000642949	0.000183722	307		1.66627	1.80043	0.000508153	0.000110138	434	gnl|CDD|40621	pfam00534, Glycos_transf_1, Glycosyl transferases group 1	6	0.00107028	0.000291064	178		gnl|CDD|40607	pfam00520, Ion_trans, Ion transport protein	2	0.000394011	0.000147667	571		gnl|CDD|40621	pfam00534, Glycos_transf_1, Glycosyl transferases group 1	5	0.00103713	0.000460914	206		gnl|CDD|40661	pfam00575, S1 RNA binding domain	1	0.000278552	0.000153327	631		gnl|CDD|40572	pfam00483, NTP_transferase, Nucleotidyl transferase	2	0.000359066	0.000155751	668		gnl|CDD|40661	pfam00575, S1 RNA binding domain wide	2
gnl|CDD|40275	pfam00175, Oxidoreductase NAD-binding domain	3	0.000642949	0.000183722	308		1.28351	2.33735	0.000659694	0.000142983	294	gnl|CDD|40622	pfam00535, Glycos_transf_2	5	0.000891902	0.000242554	227		gnl|CDD|40608	pfam00521, DNA gyrase/topoisomerase IV, subunit A	2	0.000394011	0.000147667	528		gnl|CDD|40622	pfam00535, Glycos_transf_2	6	0.00124456	0.000553097	138		gnl|CDD|40662	pfam00576, Transthyretin	1	0.000278552	0.000153327	629		gnl|CDD|40573	pfam00484, Carbonic anhydrase	4	0.000718133	0.000311502	255		gnl|CDD|40662	pfam00576, Transthyretin	1
gnl|CDD|43972	pfam04055, Radical SAM superfamily	3	0.000642949	0.000183722	309		1.21034	2.47863	0.00069957	0.000151626	271	gnl|CDD|40623	pfam00536, SAM, SAM domain (Sterile alpha motif)	1	0.00017838	4.85107e-05	1533		gnl|CDD|40620	pfam00533, BRCA1 C Terminus (BRCT) domain	1	0.000197006	7.38334e-05	1160		gnl|CDD|40623	pfam00536, SAM, SAM domain (Sterile alpha motif)	1	0.000207426	9.21829e-05	1271		gnl|CDD|40665	pfam00579, tRNA synthetases class I (W and Y)	4	0.00111421	0.000613309	191		gnl|CDD|40574	pfam00485, PRK, Phosphoribulokinase / Uridine kinase family	1	0.000179533	7.78756e-05	779		gnl|CDD|40665	pfam00579, tRNA synthetases class I (W and Y)	2
gnl|CDD|40423	pfam00328, Histidine acid phosphatase	3	0.000642949	0.000183722	310		1.224	2.45097	0.000691764	0.000149934	276	gnl|CDD|40629	pfam00542, Ribosomal_L12, Ribosomal protein L7/L12 C-terminal	1	0.00017838	4.85107e-05	1265		gnl|CDD|40621	pfam00534, Glycos_transf_1, Glycosyl transferases group 1	5	0.000985028	0.000369167	211		gnl|CDD|40632	pfam00545, Ribonuclease	1	0.000207426	9.21829e-05	694		gnl|CDD|40666	pfam00580, UvrD/REP helicase	2	0.000557103	0.000306654	370		gnl|CDD|40577	pfam00488, MutS domain V	6	0.0010772	0.000467253	146		gnl|CDD|40666	pfam00580, UvrD/REP helicase	1
gnl|CDD|42989	pfam03055, RPE65, Retinal pigment epithelial membrane protein	3	0.000642949	0.000183722	311		1.28068	2.34251	0.000661149	0.000143299	293	gnl|CDD|40632	pfam00545, Ribonuclease	3	0.000535141	0.000145532	462		gnl|CDD|40622	pfam00535, Glycos_transf_2	3	0.000591017	0.0002215	296		gnl|CDD|40635	pfam00549, Ligase_CoA	2	0.000414852	0.000184366	599		gnl|CDD|40667	pfam00581, Rhodanese	3	0.000835655	0.000459982	231		gnl|CDD|40579	pfam00490, ALAD, Delta-aminolevulinic acid dehydratase	1	0.000179533	7.78756e-05	995		gnl|CDD|40667	pfam00581, Rhodanese	3
gnl|CDD|42334	pfam02353, CMAS, Cyclopropane-fatty-acyl-phospholipid synthase	3	0.000642949	0.000183722	312		1.28759	2.32994	0.000657602	0.00014253	295	gnl|CDD|40635	pfam00549, Ligase_CoA	2	0.000356761	9.70214e-05	619		gnl|CDD|40623	pfam00536, SAM, SAM domain (Sterile alpha motif)	1	0.000197006	7.38334e-05	1341		gnl|CDD|40636	pfam00550, Phosphopantetheine attachment site	1	0.000207426	9.21829e-05	1483		gnl|CDD|40668	pfam00582, Usp, Universal stress protein family	3	0.000835655	0.000459982	264		gnl|CDD|40580	pfam00491, Arginase	4	0.000718133	0.000311502	256		gnl|CDD|40668	pfam00582, Usp, Universal stress protein family	3
gnl|CDD|40991	pfam00916, Sulfate transporter family	3	0.000642949	0.000183722	313		1.39191	2.1553	0.000608314	0.000131847	330	gnl|CDD|40636	pfam00550, Phosphopantetheine attachment site	1	0.00017838	4.85107e-05	822		gnl|CDD|40629	pfam00542, Ribosomal_L12, Ribosomal protein L7/L12 C-terminal	1	0.000197006	7.38334e-05	792		gnl|CDD|40637	pfam00551, Formyl_trans_N, Formyl transferase	1	0.000207426	9.21829e-05	717		gnl|CDD|40669	pfam00583, Acetyltransferase (GNAT) family	7	0.00194986	0.00107329	87		gnl|CDD|40582	pfam00494, Squalene/phytoene synthase	1	0.000179533	7.78756e-05	1689		gnl|CDD|40669	pfam00583, Acetyltransferase (GNAT) family	8
gnl|CDD|40363	pfam00266, Aminotransferase class-V	3	0.000642949	0.000183722	314		1.14786	2.61356	0.000737653	0.00015988	258	gnl|CDD|40637	pfam00551, Formyl_trans_N, Formyl transferase	2	0.000356761	9.70214e-05	484		gnl|CDD|40635	pfam00549, Ligase_CoA	3	0.000591017	0.0002215	378		gnl|CDD|40643	pfam00557, Peptidase_M24	4	0.000829703	0.000368732	247		gnl|CDD|40673	pfam00587, tRNA synthetase class II core domain	8	0.00222841	0.00122662	69		gnl|CDD|40584	pfam00497, SBP_bac_3, Bacterial extracellular solute-binding	1	0.000179533	7.78756e-05	1280		gnl|CDD|40670	pfam00584, SecE, SecE/Sec61-gamma subunits	1
gnl|CDD|42741	pfam02785, Biotin carboxylase C-terminal domain	3	0.000642949	0.000183722	315		2.32897	1.28812	0.00036356	7.87988e-05	595	gnl|CDD|40643	pfam00557, Peptidase_M24	5	0.000891902	0.000242554	254		gnl|CDD|40637	pfam00551, Formyl_trans_N, Formyl transferase	1	0.000197006	7.38334e-05	738		gnl|CDD|40648	pfam00562, RNA polymerase Rpb2, domain 6	3	0.000622278	0.000276549	328		gnl|CDD|40676	pfam00590, TP_methylase, Tetrapyrrole (Corrin/Porphyrin)	2	0.000557103	0.000306654	348		gnl|CDD|40585	pfam00498, FHA domain	5	0.000897666	0.000389378	215		gnl|CDD|40673	pfam00587, tRNA synthetase class II core domain	6
gnl|CDD|40702	pfam00617, RasGEF domain	3	0.000642949	0.000183722	316		1.75482	1.70958	0.000482512	0.00010458	479	gnl|CDD|40648	pfam00562, RNA polymerase Rpb2, domain 6	3	0.000535141	0.000145532	381		gnl|CDD|40643	pfam00557, Peptidase_M24	1	0.000197006	7.38334e-05	1189		gnl|CDD|40650	pfam00564, PB1 domain	3	0.000622278	0.000276549	347		gnl|CDD|40677	pfam00591, Glycos_transf_3, Glycosyl transferase family, a/b	1	0.000278552	0.000153327	1404		gnl|CDD|40607	pfam00520, Ion_trans, Ion transport protein	4	0.000718133	0.000311502	265		gnl|CDD|40676	pfam00590, TP_methylase, Tetrapyrrole (Corrin/Porphyrin)	2
gnl|CDD|58289	pfam01137, RNA 3'-terminal phosphate cyclase	3	0.000642949	0.000183722	317		1.11661	2.68669	0.000758293	0.000164354	255	gnl|CDD|40650	pfam00564, PB1 domain	3	0.000535141	0.000145532	343		gnl|CDD|40648	pfam00562, RNA polymerase Rpb2, domain 6	3	0.000591017	0.0002215	333		gnl|CDD|40651	pfam00565, SNase, Staphylococcal nuclease homologue	2	0.000414852	0.000184366	491		gnl|CDD|40681	pfam00596, Aldolase_II	2	0.000557103	0.000306654	524		gnl|CDD|40608	pfam00521, DNA gyrase/topoisomerase IV, subunit A	1	0.000179533	7.78756e-05	1121		gnl|CDD|40677	pfam00591, Glycos_transf_3, Glycosyl transferase family, a/b	1
gnl|CDD|40620	pfam00533, BRCA1 C Terminus (BRCT) domain	3	0.000642949	0.000183722	318		2.0061	1.49544	0.000422073	9.1481e-05	549	gnl|CDD|40651	pfam00565, SNase, Staphylococcal nuclease homologue	2	0.000356761	9.70214e-05	665		gnl|CDD|40650	pfam00564, PB1 domain	3	0.000591017	0.0002215	366		gnl|CDD|40652	pfam00566, TBC domain	7	0.00145198	0.00064528	110		gnl|CDD|40695	pfam00610, DEP Pleckstrin	1	0.000278552	0.000153327	588		gnl|CDD|40620	pfam00533, BRCA1 C Terminus (BRCT) domain	3	0.0005386	0.000233627	388		gnl|CDD|40681	pfam00596, Aldolase_II	1
gnl|CDD|41681	pfam01644, Chitin synthase	3	0.000642949	0.000183722	319		1.55983	1.92329	0.00054283	0.000117654	394	gnl|CDD|40652	pfam00566, TBC domain	9	0.00160542	0.000436596	100		gnl|CDD|40651	pfam00565, SNase, Staphylococcal nuclease homologue	2	0.000394011	0.000147667	521		gnl|CDD|40653	pfam00567, TUDOR	1	0.000207426	9.21829e-05	1485		gnl|CDD|40700	pfam00615, RGS, Regulator of G protein signaling domain	1	0.000278552	0.000153327	1497		gnl|CDD|40621	pfam00534, Glycos_transf_1, Glycosyl transferases group 1	5	0.000897666	0.000389378	220		gnl|CDD|40682	pfam00597, DedA, DedA family	1
gnl|CDD|42615	pfam02653, Branched-chain amino acid transport system	3	0.000642949	0.000183722	320		1.21576	2.46759	0.000696454	0.000150951	272	gnl|CDD|40654	pfam00568, WH1	2	0.000356761	9.70214e-05	485		gnl|CDD|40652	pfam00566, TBC domain	9	0.00177305	0.000664501	86		gnl|CDD|40654	pfam00568, WH1	2	0.000414852	0.000184366	526		gnl|CDD|40701	pfam00616, RasGAP	4	0.00111421	0.000613309	145		gnl|CDD|40622	pfam00535, Glycos_transf_2	2	0.000359066	0.000155751	483		gnl|CDD|40695	pfam00610, DEP Pleckstrin	1
gnl|CDD|45589	pfam05693, Glycogen synthase	3	0.000642949	0.000183722	321		1.45087	2.06773	0.000583596	0.00012649	353	gnl|CDD|40655	pfam00569, ZZ, Zinc finger	2	0.000356761	9.70214e-05	560		gnl|CDD|40654	pfam00568, WH1	2	0.000394011	0.000147667	547		gnl|CDD|40657	pfam00571, CBS domain	1	0.000207426	9.21829e-05	1399		gnl|CDD|40702	pfam00617, RasGEF domain factor	4	0.00111421	0.000613309	162		gnl|CDD|40623	pfam00536, SAM, SAM domain (Sterile alpha motif)	3	0.0005386	0.000233627	409		gnl|CDD|40696	pfam00611, FCH, Fes/CIP4 homology domain	2
gnl|CDD|43090	pfam03159, XRN 5'-3' exonuclease N-terminus	3	0.000642949	0.000183722	322		1.91841	1.56379	0.000441365	9.56623e-05	530	gnl|CDD|40657	pfam00571, CBS domain	1	0.00017838	4.85107e-05	1221		gnl|CDD|40657	pfam00571, CBS domain	1	0.000197006	7.38334e-05	1485		gnl|CDD|40658	pfam00572, Ribosomal_L13	2	0.000414852	0.000184366	619		gnl|CDD|40707	pfam00622, SPRY domain	2	0.000557103	0.000306654	537		gnl|CDD|40625	pfam00538, Linker_histone, linker histone H1 and H5 family	1	0.000179533	7.78756e-05	974		gnl|CDD|40700	pfam00615, RGS, Regulator of G protein signaling domain	1
gnl|CDD|41227	pfam01163, RIO1 family	3	0.000642949	0.000183722	323		1.39215	2.15494	0.000608211	0.000131825	331	gnl|CDD|40658	pfam00572, Ribosomal_L13	2	0.000356761	9.70214e-05	699		gnl|CDD|40658	pfam00572, Ribosomal_L13	2	0.000394011	0.000147667	631		gnl|CDD|40659	pfam00573, Ribosomal protein L4/L1 family	2	0.000414852	0.000184366	403		gnl|CDD|40710	pfam00625, Guanylate_kin, Guanylate kinase	1	0.000278552	0.000153327	583		gnl|CDD|40629	pfam00542, Ribosomal_L12, Ribosomal protein L7/L12 C-terminal	1	0.000179533	7.78756e-05	886		gnl|CDD|40701	pfam00616, RasGAP All	2
gnl|CDD|41414	pfam01363, FYVE zinc finger	3	0.000642949	0.000183722	324		2.07165	1.44812	0.000408719	8.85865e-05	563	gnl|CDD|40659	pfam00573, Ribosomal protein L4/L1 family	2	0.000356761	9.70214e-05	518		gnl|CDD|40659	pfam00573, Ribosomal protein L4/L1 family	2	0.000394011	0.000147667	430		gnl|CDD|40660	pfam00574, CLP_protease	1	0.000207426	9.21829e-05	1238		gnl|CDD|40713	pfam00628, PHD-finger	8	0.00222841	0.00122662	67		gnl|CDD|40632	pfam00545, Ribonuclease	1	0.000179533	7.78756e-05	802		gnl|CDD|40702	pfam00617, RasGEF domain	3
gnl|CDD|41618	pfam01575, MaoC_dehydratase	3	0.000642949	0.000183722	325		2.28831	1.31101	0.000370021	8.0199e-05	591	gnl|CDD|40660	pfam00574, CLP_protease	1	0.00017838	4.85107e-05	854		gnl|CDD|40660	pfam00574, CLP_protease	1	0.000197006	7.38334e-05	1299		gnl|CDD|40661	pfam00575, S1 RNA binding domain wide	2	0.000414852	0.000184366	414		gnl|CDD|40717	pfam00632, HECT-domain (ubiquitin-transferase)	5	0.00139276	0.000766636	117		gnl|CDD|40635	pfam00549, Ligase_CoA	2	0.000359066	0.000155751	677		gnl|CDD|40707	pfam00622, SPRY domain	3
gnl|CDD|42552	pfam02582, DUF155	3	0.000642949	0.000183722	326		1.22856	2.44189	0.0006892	0.000149379	278	gnl|CDD|40661	pfam00575, S1 RNA binding domain	2	0.000356761	9.70214e-05	624		gnl|CDD|40661	pfam00575, S1 RNA binding domain	2	0.000394011	0.000147667	440		gnl|CDD|40665	pfam00579, tRNA synthetases class I (W and Y)	4	0.000829703	0.000368732	271		gnl|CDD|40720	pfam00635, Motile_Sperm, MSP (Major sperm protein) domain	1	0.000278552	0.000153327	1193		gnl|CDD|40636	pfam00550, Phosphopantetheine attachment site	1	0.000179533	7.78756e-05	1641		gnl|CDD|40710	pfam00625, Guanylate_kin, Guanylate kinase	1
gnl|CDD|43831	pfam03914, CBF/Mak21 family	3	0.000642949	0.000183722	327		1.67145	1.79485	0.000506578	0.000109797	438	gnl|CDD|40662	pfam00576, Transthyretin	1	0.00017838	4.85107e-05	762		gnl|CDD|40665	pfam00579, tRNA synthetases class I (W and Y)	4	0.000788022	0.000295334	271		gnl|CDD|40666	pfam00580, UvrD/REP helicase helicases	4	0.000829703	0.000368732	227		gnl|CDD|40721	pfam00636, Ribonuclease_3	1	0.000278552	0.000153327	837		gnl|CDD|40637	pfam00551, Formyl_trans_N, Formyl transferase	3	0.0005386	0.000233627	317		gnl|CDD|40713	pfam00628, PHD-finger	8
gnl|CDD|40320	pfam00221, PAL, Phenylalanine and histidine ammonia-lyase	3	0.000642949	0.000183722	328		1.51367	1.98194	0.000559383	0.000121242	374	gnl|CDD|40665	pfam00579, tRNA synthetases class I (W and Y)	4	0.000713521	0.000194043	293		gnl|CDD|40666	pfam00580, UvrD/REP helicase	4	0.000788022	0.000295334	231		gnl|CDD|40667	pfam00581, Rhodanese	4	0.000829703	0.000368732	235		gnl|CDD|40722	pfam00637, Clathrin, Region in Clathrin and VPS	2	0.000557103	0.000306654	336		gnl|CDD|40643	pfam00557, Peptidase_M24	4	0.000718133	0.000311502	266		gnl|CDD|40717	pfam00632, HECT-domain (ubiquitin-transferase)	4
gnl|CDD|42818	pfam02878, Phosphoglucomutase/phosphomannomutase	3	0.000642949	0.000183722	329		1.2945	2.3175	0.000654093	0.000141769	297	gnl|CDD|40666	pfam00580, UvrD/REP helicase	5	0.000891902	0.000242554	263		gnl|CDD|40667	pfam00581, Rhodanese	3	0.000591017	0.0002215	323		gnl|CDD|40668	pfam00582, Usp, Universal stress protein family	1	0.000207426	9.21829e-05	1229		gnl|CDD|40723	pfam00638, Ran_BP1	3	0.000835655	0.000459982	235		gnl|CDD|40648	pfam00562, RNA polymerase Rpb2, domain 6	3	0.0005386	0.000233627	368		gnl|CDD|40720	pfam00635, Motile_Sperm, MSP (Major sperm protein) domain	1
gnl|CDD|44054	pfam04140, ICMT, Isoprenylcysteine carboxyl methyltransferase	3	0.000642949	0.000183722	330		0.989916	3.03056	0.000855346	0.000185389	233	gnl|CDD|40667	pfam00581, Rhodanese	3	0.000535141	0.000145532	430		gnl|CDD|40668	pfam00582, Usp, Universal stress protein family	2	0.000394011	0.000147667	588		gnl|CDD|40669	pfam00583, Acetyltransferase (GNAT) family	13	0.00269654	0.00119838	50		gnl|CDD|40724	pfam00639, Rotamase, PPIC-type PPIASE domain	1	0.000278552	0.000153327	639		gnl|CDD|40651	pfam00565, SNase, Staphylococcal nuclease homologue	2	0.000359066	0.000155751	568		gnl|CDD|40721	pfam00636, Ribonuclease_3	3
gnl|CDD|43886	pfam03969, AFG1-like ATPase	3	0.000642949	0.000183722	331		1.20187	2.49612	0.000704505	0.000152696	269	gnl|CDD|40668	pfam00582, Usp, Universal stress protein family	2	0.000356761	9.70214e-05	500		gnl|CDD|40669	pfam00583, Acetyltransferase (GNAT) family	13	0.00256107	0.000959835	58		gnl|CDD|40670	pfam00584, SecE, SecE/Sec61-gamma subunits	1	0.000207426	9.21829e-05	1195		gnl|CDD|40727	pfam00642, zf-CCCH, Zinc finger C-x8-C-x5-C-x3-H type	1	0.000278552	0.000153327	1285		gnl|CDD|40652	pfam00566, TBC domain	11	0.00197487	0.000856631	66		gnl|CDD|40722	pfam00637, Clathrin, Region in Clathrin and VPS	2
gnl|CDD|41748	pfam01717, Methionine synthase	3	0.000642949	0.000183722	332		1.30266	2.30298	0.000649994	0.000140881	302	gnl|CDD|40669	pfam00583, Acetyltransferase (GNAT) family	16	0.00285408	0.000776172	39		gnl|CDD|40670	pfam00584, SecE, SecE/Sec61-gamma subunits	1	0.000197006	7.38334e-05	1255		gnl|CDD|40673	pfam00587, tRNA synthetase class II core domain	6	0.00124456	0.000553097	165		gnl|CDD|40730	pfam00645, zf-PARP, Poly(ADP-ribose) polymerase and DNA-Ligase	1	0.000278552	0.000153327	1072		gnl|CDD|40654	pfam00568, WH1	1	0.000179533	7.78756e-05	1219		gnl|CDD|40723	pfam00638, Ran_BP1	3
gnl|CDD|45681	pfam05786, Barren protein	3	0.000642949	0.000183722	333		1.55606	1.92795	0.000544145	0.000117939	390	gnl|CDD|40670	pfam00584, SecE, SecE/Sec61-gamma subunits	1	0.00017838	4.85107e-05	1316		gnl|CDD|40673	pfam00587, tRNA synthetase class II core domain	6	0.00118203	0.000443001	167		gnl|CDD|40676	pfam00590, TP_methylase, Tetrapyrrole (Corrin/Porphyrin)	2	0.000414852	0.000184366	431		gnl|CDD|40732	pfam00647, EF1G, Elongation factor 1 gamma	1	0.000278552	0.000153327	1528		gnl|CDD|40655	pfam00569, ZZ, Zinc finger	2	0.000359066	0.000155751	535		gnl|CDD|40724	pfam00639, Rotamase, PPIC-type PPIASE domain	1
gnl|CDD|41214	pfam01150, GDA1/CD39 (nucleoside phosphatase) family	3	0.000642949	0.000183722	334		1.34505	2.2304	0.000629509	0.000136441	313	gnl|CDD|40673	pfam00587, tRNA synthetase class II core domain	6	0.00107028	0.000291064	189		gnl|CDD|40676	pfam00590, TP_methylase, Tetrapyrrole (Corrin/Porphyrin)	2	0.000394011	0.000147667	455		gnl|CDD|40677	pfam00591, Glycos_transf_3, Glycosyl transferase family, a/b	1	0.000207426	9.21829e-05	1415		gnl|CDD|40733	pfam00648, Peptidase_C2, Calpain family cysteine protease	1	0.000278552	0.000153327	709		gnl|CDD|40657	pfam00571, CBS domain	2	0.000359066	0.000155751	714		gnl|CDD|40727	pfam00642, zf-CCCH, Zinc finger C-x8-C-x5-C-x3-H type	1
gnl|CDD|44529	pfam04622, ERG2 and Sigma1 receptor like protein	3	0.000642949	0.000183722	335		0.951294	3.1536	0.000890073	0.000192916	221	gnl|CDD|40676	pfam00590, TP_methylase, Tetrapyrrole (Corrin/Porphyrin)	4	0.000713521	0.000194043	287		gnl|CDD|40677	pfam00591, Glycos_transf_3, Glycosyl transferase family, a/b	1	0.000197006	7.38334e-05	1501		gnl|CDD|40695	pfam00610, DEP Pleckstrin	1	0.000207426	9.21829e-05	679		gnl|CDD|40735	pfam00650, CRAL/TRIO domain	8	0.00222841	0.00122662	53		gnl|CDD|40658	pfam00572, Ribosomal_L13	2	0.000359066	0.000155751	707		gnl|CDD|40731	pfam00646, F-box domain	1
gnl|CDD|41131	pfam01063, Aminotransferase class IV	3	0.000642949	0.000183722	336		1.12603	2.66422	0.000751949	0.000162979	256	gnl|CDD|40677	pfam00591, Glycos_transf_3, Glycosyl transferase family, a/b	1	0.00017838	4.85107e-05	1431		gnl|CDD|40681	pfam00596, Aldolase_II	2	0.000394011	0.000147667	643		gnl|CDD|40698	pfam00613, PI3Ka, Phosphoinositide 3-kinase family	1	0.000207426	9.21829e-05	1487		gnl|CDD|40736	pfam00651, BTB, BTB/POZ domain	2	0.000557103	0.000306654	425		gnl|CDD|40659	pfam00573, Ribosomal protein L4/L1 family	2	0.000359066	0.000155751	476		gnl|CDD|40732	pfam00647, EF1G, Elongation factor 1 gamma	1
gnl|CDD|40378	pfam00282, Pyridoxal-dependent decarboxylase	3	0.000642949	0.000183722	337		1.23648	2.42623	0.000684781	0.000148421	282	gnl|CDD|40681	pfam00596, Aldolase_II	1	0.00017838	4.85107e-05	1278		gnl|CDD|40695	pfam00610, DEP Pleckstrin	1	0.000197006	7.38334e-05	698		gnl|CDD|40700	pfam00615, RGS, Regulator of G protein signaling domain	1	0.000207426	9.21829e-05	1502		gnl|CDD|40739	pfam00654, Voltage gated chloride channel	2	0.000557103	0.000306654	513		gnl|CDD|40660	pfam00574, CLP_protease	1	0.000179533	7.78756e-05	1391		gnl|CDD|40733	pfam00648, Peptidase_C2, Calpain family cysteine protease	1
gnl|CDD|41547	pfam01501, Glyco_transf_8, Glycosyl transferase family 8	3	0.000642949	0.000183722	338		1.55606	1.92795	0.000544145	0.000117939	391	gnl|CDD|40695	pfam00610, DEP Pleckstrin	1	0.00017838	4.85107e-05	1626		gnl|CDD|40696	pfam00611, FCH, Fes/CIP4 homology domain	1	0.000197006	7.38334e-05	1300		gnl|CDD|40701	pfam00616, RasGAP	4	0.000829703	0.000368732	219		gnl|CDD|40740	pfam00656, Peptidase_C14, Caspase domain	1	0.000278552	0.000153327	744		gnl|CDD|40661	pfam00575, S1 RNA binding domain	2	0.000359066	0.000155751	482		gnl|CDD|40734	pfam00649, Copper-fist DNA binding domain	1
gnl|CDD|40274	pfam00174, Oxidoreductase molybdopterin binding	3	0.000642949	0.000183722	339		1.28947	2.32653	0.000656642	0.000142322	296	gnl|CDD|40696	pfam00611, FCH, Fes/CIP4 homology domain	2	0.000356761	9.70214e-05	571		gnl|CDD|40698	pfam00613, PI3Ka, Phosphoinositide 3-kinase family domain	1	0.000197006	7.38334e-05	1574		gnl|CDD|40702	pfam00617, RasGEF domain factor	6	0.00124456	0.000553097	145		gnl|CDD|40742	pfam00658, PABP, Poly-adenylate binding protein	1	0.000278552	0.000153327	951		gnl|CDD|40662	pfam00576, Transthyretin	1	0.000179533	7.78756e-05	829		gnl|CDD|40735	pfam00650, CRAL/TRIO domain	5
gnl|CDD|40763	pfam00682, HMGL-like	3	0.000642949	0.000183722	340		1.34882	2.22417	0.00062775	0.00013606	315	gnl|CDD|40698	pfam00613, PI3Ka, Phosphoinositide 3-kinase family	1	0.00017838	4.85107e-05	1283		gnl|CDD|40700	pfam00615, RGS, Regulator of G protein signaling domain	1	0.000197006	7.38334e-05	1589		gnl|CDD|40707	pfam00622, SPRY domain	5	0.00103713	0.000460914	208		gnl|CDD|40750	pfam00667, FAD_binding_1	2	0.000557103	0.000306654	473		gnl|CDD|40665	pfam00579, tRNA synthetases class I (W and Y)	5	0.000897666	0.000389378	217		gnl|CDD|40736	pfam00651, BTB, BTB/POZ domain	3
gnl|CDD|40934	pfam00857, Isochorismatase family	3	0.000642949	0.000183722	341		0.98238	3.05381	0.000861908	0.000186812	229	gnl|CDD|40700	pfam00615, RGS, Regulator of G protein signaling domain	1	0.00017838	4.85107e-05	1121		gnl|CDD|40701	pfam00616, RasGAP All	4	0.000788022	0.000295334	226		gnl|CDD|40710	pfam00625, Guanylate_kin, Guanylate kinase	1	0.000207426	9.21829e-05	674		gnl|CDD|40755	pfam00673, Ribosomal_L5_C, ribosomal L5P family C-terminus	1	0.000278552	0.000153327	745		gnl|CDD|40666	pfam00580, UvrD/REP helicase	1	0.000179533	7.78756e-05	954		gnl|CDD|40738	pfam00653, BIR, Inhibitor of Apoptosis domain	1
gnl|CDD|40471	pfam00378, ECH, Enoyl-CoA hydratase/isomerase family	3	0.000642949	0.000183722	342		1.03066	2.91076	0.000821535	0.000178061	239	gnl|CDD|40701	pfam00616, RasGAP	3	0.000535141	0.000145532	458		gnl|CDD|40702	pfam00617, RasGEF domain	8	0.00157604	0.000590667	103		gnl|CDD|40711	pfam00626, Gelsolin	1	0.000207426	9.21829e-05	833		gnl|CDD|40757	pfam00675, Peptidase_M16, Insulinase	4	0.00111421	0.000613309	177		gnl|CDD|40667	pfam00581, Rhodanese	4	0.000718133	0.000311502	249		gnl|CDD|40739	pfam00654, Voltage gated chloride channel	2
gnl|CDD|40403	pfam00307, Calponin homology (CH) domain	3	0.000642949	0.000183722	343		1.37237	2.186	0.000616978	0.000133725	322	gnl|CDD|40702	pfam00617, RasGEF domain	5	0.000891902	0.000242554	242		gnl|CDD|40707	pfam00622, SPRY domain	4	0.000788022	0.000295334	282		gnl|CDD|40713	pfam00628, PHD-finger	8	0.00165941	0.000737463	99		gnl|CDD|40758	pfam00676, E1_dh, Dehydrogenase E1 component	3	0.000835655	0.000459982	298		gnl|CDD|40668	pfam00582, Usp, Universal stress protein family	2	0.000359066	0.000155751	639		gnl|CDD|40740	pfam00656, Peptidase_C14, Caspase domain	2
gnl|CDD|41705	pfam01670, Glyco_hydro_12, Glycosyl hydrolase family 12	3	0.000642949	0.000183722	344		1.00028	2.99917	0.000846486	0.000183469	236	gnl|CDD|40707	pfam00622, SPRY domain	4	0.000713521	0.000194043	325		gnl|CDD|40710	pfam00625, Guanylate_kin, Guanylate kinase	1	0.000197006	7.38334e-05	695		gnl|CDD|40717	pfam00632, HECT-domain (ubiquitin-transferase)	4	0.000829703	0.000368732	231		gnl|CDD|40759	pfam00677, Lum_binding, Lumazine binding domain	1	0.000278552	0.000153327	1332		gnl|CDD|40669	pfam00583, Acetyltransferase (GNAT) family	16	0.00287253	0.00124601	47		gnl|CDD|40741	pfam00657, Lipase_GDSL	3
gnl|CDD|40346	pfam00249, Myb-like DNA-binding domain	3	0.000642949	0.000183722	345		1.81417	1.65365	0.000466727	0.000101159	500	gnl|CDD|40710	pfam00625, Guanylate_kin, Guanylate kinase	1	0.00017838	4.85107e-05	1204		gnl|CDD|40711	pfam00626, Gelsolin	1	0.000197006	7.38334e-05	867		gnl|CDD|40720	pfam00635, Motile_Sperm, MSP (Major sperm protein) domain	1	0.000207426	9.21829e-05	1234		gnl|CDD|40763	pfam00682, HMGL-like	3	0.000835655	0.000459982	227		gnl|CDD|40670	pfam00584, SecE, SecE/Sec61-gamma subunits	1	0.000179533	7.78756e-05	1346		gnl|CDD|40742	pfam00658, PABP, Poly-adenylate binding protein	1
gnl|CDD|43970	pfam04053, Coatomer WD associated region	3	0.000642949	0.000183722	346		1.55072	1.93459	0.000546018	0.000118345	387	gnl|CDD|40711	pfam00626, Gelsolin	1	0.00017838	4.85107e-05	1622		gnl|CDD|40713	pfam00628, PHD-finger	10	0.00197006	0.000738334	80		gnl|CDD|40721	pfam00636, Ribonuclease_3	2	0.000414852	0.000184366	466		gnl|CDD|40765	pfam00684, DnaJ_CXXCXGXG, DnaJ central domain (4 repeats)	1	0.000278552	0.000153327	1352		gnl|CDD|40673	pfam00587, tRNA synthetase class II core domain	6	0.0010772	0.000467253	164		gnl|CDD|40750	pfam00667, FAD_binding_1	3
gnl|CDD|44523	pfam04616, Glyco_hydro_43, Glycosyl hydrolases family 43	3	0.000642949	0.000183722	347		1.21623	2.46664	0.000696184	0.000150892	273	gnl|CDD|40713	pfam00628, PHD-finger	11	0.00196218	0.000533618	82		gnl|CDD|40717	pfam00632, HECT-domain (ubiquitin-transferase)	4	0.000788022	0.000295334	235		gnl|CDD|40722	pfam00637, Clathrin, Region in Clathrin and VPS	2	0.000414852	0.000184366	415		gnl|CDD|40768	pfam00687, Ribosomal_L1, Ribosomal protein L1p/L10e family	2	0.000557103	0.000306654	390		gnl|CDD|40674	pfam00588, SpoU_methylase, SpoU rRNA Methylase family	1	0.000179533	7.78756e-05	1684		gnl|CDD|40755	pfam00673, Ribosomal_L5_C, ribosomal L5P family C-terminus	1
gnl|CDD|41536	pfam01490, Transmembrane amino acid transporter protein	3	0.000642949	0.000183722	348		1.47285	2.03687	0.000574887	0.000124602	359	gnl|CDD|40717	pfam00632, HECT-domain (ubiquitin-transferase)	6	0.00107028	0.000291064	175		gnl|CDD|40720	pfam00635, Motile_Sperm, MSP (Major sperm protein) domain	2	0.000394011	0.000147667	589		gnl|CDD|40723	pfam00638, Ran_BP1	3	0.000622278	0.000276549	327		gnl|CDD|40773	pfam00692, dUTPase	1	0.000278552	0.000153327	946		gnl|CDD|40676	pfam00590, TP_methylase, Tetrapyrrole (Corrin/Porphyrin)	2	0.000359066	0.000155751	498		gnl|CDD|40757	pfam00675, Peptidase_M16, Insulinase	4
gnl|CDD|40396	pfam00300, PGAM, Phosphoglycerate mutase	3	0.000642949	0.000183722	349		0.96095	3.12191	0.000881129	0.000190978	222	gnl|CDD|40720	pfam00635, Motile_Sperm, MSP (Major sperm protein) domain	2	0.000356761	9.70214e-05	492		gnl|CDD|40721	pfam00636, Ribonuclease_3	3	0.000591017	0.0002215	322		gnl|CDD|40724	pfam00639, Rotamase, PPIC-type PPIASE domain	2	0.000414852	0.000184366	418		gnl|CDD|40777	pfam00696, Amino acid kinase family	2	0.000557103	0.000306654	461		gnl|CDD|40677	pfam00591, Glycos_transf_3, Glycosyl transferase family, a/b	1	0.000179533	7.78756e-05	1573		gnl|CDD|40758	pfam00676, E1_dh, Dehydrogenase E1 component	3
gnl|CDD|41003	pfam00928, Adaptor complexes medium subunit family	3	0.000642949	0.000183722	350		1.1758	2.55145	0.000720121	0.00015608	263	gnl|CDD|40721	pfam00636, Ribonuclease_3	5	0.000891902	0.000242554	230		gnl|CDD|40722	pfam00637, Clathrin, Region in Clathrin and VPS	2	0.000394011	0.000147667	441		gnl|CDD|40727	pfam00642, zf-CCCH, Zinc finger C-x8-C-x5-C-x3-H type	1	0.000207426	9.21829e-05	1317		gnl|CDD|40782	pfam00701, DHDPS, Dihydrodipicolinate synthetase family	1	0.000278552	0.000153327	784		gnl|CDD|40681	pfam00596, Aldolase_II	4	0.000718133	0.000311502	296		gnl|CDD|40759	pfam00677, Lum_binding, Lumazine binding domain	1
gnl|CDD|41032	pfam00957, Synaptobrevin	3	0.000642949	0.000183722	351		0.932689	3.2165	0.000907827	0.000196764	216	gnl|CDD|40722	pfam00637, Clathrin, Region in Clathrin and VPS	2	0.000356761	9.70214e-05	540		gnl|CDD|40723	pfam00638, Ran_BP1	3	0.000591017	0.0002215	331		gnl|CDD|40729	pfam00644, PARP, Poly(ADP-ribose) polymerase catalytic domain	1	0.000207426	9.21829e-05	693		gnl|CDD|40786	pfam00705, PCNA_N, Proliferating cell nuclear antigen	1	0.000278552	0.000153327	599		gnl|CDD|40695	pfam00610, DEP Pleckstrin	2	0.000359066	0.000155751	470		gnl|CDD|40763	pfam00682, HMGL-like	3
gnl|CDD|40707	pfam00622, SPRY domain	3	0.000642949	0.000183722	352		1.37826	2.17666	0.000614342	0.000133154	326	gnl|CDD|40723	pfam00638, Ran_BP1	3	0.000535141	0.000145532	442		gnl|CDD|40724	pfam00639, Rotamase, PPIC-type PPIASE domain	2	0.000394011	0.000147667	445		gnl|CDD|40731	pfam00646, F-box domain	1	0.000207426	9.21829e-05	1429		gnl|CDD|40790	pfam00709, Adenylosuccinate synthetase	1	0.000278552	0.000153327	605		gnl|CDD|40698	pfam00613, PI3Ka, Phosphoinositide 3-kinase family	1	0.000179533	7.78756e-05	1645		gnl|CDD|40768	pfam00687, Ribosomal_L1, Ribosomal protein L1p/L10e family	2
gnl|CDD|41393	pfam01341, Glyco_hydro_6, Glycosyl hydrolases family 6	3	0.000642949	0.000183722	353		1.15006	2.60857	0.000736243	0.000159575	259	gnl|CDD|40724	pfam00639, Rotamase, PPIC-type PPIASE domain	2	0.000356761	9.70214e-05	559		gnl|CDD|40727	pfam00642, zf-CCCH, Zinc finger C-x8-C-x5-C-x3-H type	1	0.000197006	7.38334e-05	1394		gnl|CDD|40732	pfam00647, EF1G, Elongation factor 1 gamma	1	0.000207426	9.21829e-05	1529		gnl|CDD|40791	pfam00710, Asparaginase, Asparaginase	1	0.000278552	0.000153327	717		gnl|CDD|40701	pfam00616, RasGAP All	3	0.0005386	0.000233627	322		gnl|CDD|40773	pfam00692, dUTPase	2
gnl|CDD|40228	pfam00128, Alpha-amylase	3	0.000642949	0.000183722	354		1.25368	2.39296	0.000675391	0.000146385	288	gnl|CDD|40727	pfam00642, zf-CCCH, Zinc finger C-x8-C-x5-C-x3-H type	1	0.00017838	4.85107e-05	764		gnl|CDD|40729	pfam00644, PARP, Poly(ADP-ribose) polymerase catalytic domain	1	0.000197006	7.38334e-05	715		gnl|CDD|40734	pfam00649, Copper-fist DNA binding domain	2	0.000414852	0.000184366	513		gnl|CDD|40800	pfam00719, Pyrophosphatase	1	0.000278552	0.000153327	1440		gnl|CDD|40702	pfam00617, RasGEF domain factor	4	0.000718133	0.000311502	253		gnl|CDD|40777	pfam00696, Amino acid kinase family	2
gnl|CDD|40280	pfam00180, Isocitrate/isopropylmalate dehydrogenase	3	0.000642949	0.000183722	355		1.11175	2.69845	0.000761612	0.000165073	254	gnl|CDD|40730	pfam00645, zf-PARP, Poly(ADP-ribose) polymerase and DNA-Ligase	1	0.00017838	4.85107e-05	845		gnl|CDD|40730	pfam00645, zf-PARP, Poly(ADP-ribose) polymerase and DNA-Ligase	1	0.000197006	7.38334e-05	1164		gnl|CDD|40735	pfam00650, CRAL/TRIO domain	7	0.00145198	0.00064528	107		gnl|CDD|40803	pfam00722, Glyco_hydro_16, Glycosyl hydrolases family 16	9	0.00250696	0.00137994	49		gnl|CDD|40707	pfam00622, SPRY domain	3	0.0005386	0.000233627	445		gnl|CDD|40782	pfam00701, DHDPS, Dihydrodipicolinate synthetase family	4
gnl|CDD|46360	pfam06470, SMC_hinge	3	0.000642949	0.000183722	356		1.91245	1.56867	0.000442742	9.59607e-05	527	gnl|CDD|40731	pfam00646, F-box domain	2	0.000356761	9.70214e-05	751		gnl|CDD|40731	pfam00646, F-box domain	4	0.000788022	0.000295334	273		gnl|CDD|40736	pfam00651, BTB, BTB/POZ domain	13	0.00269654	0.00119838	47		gnl|CDD|40804	pfam00723, Glyco_hydro_15, Glycosyl hydrolases family 15	1	0.000278552	0.000153327	1365		gnl|CDD|40710	pfam00625, Guanylate_kin, Guanylate kinase	2	0.000359066	0.000155751	469		gnl|CDD|40786	pfam00705, PCNA_N, Proliferating cell nuclear antigen	1
gnl|CDD|42251	pfam02265, S1-P1_nuclease	3	0.000642949	0.000183722	357		1.09777	2.7328	0.000771306	0.000167174	251	gnl|CDD|40732	pfam00647, EF1G, Elongation factor 1 gamma	2	0.000356761	9.70214e-05	625		gnl|CDD|40732	pfam00647, EF1G, Elongation factor 1 gamma	1	0.000197006	7.38334e-05	1617		gnl|CDD|40738	pfam00653, BIR, Inhibitor of Apoptosis domain	1	0.000207426	9.21829e-05	1232		gnl|CDD|40809	pfam00728, Glyco_hydro_20, Glycosyl hydrolase family 20	2	0.000557103	0.000306654	385		gnl|CDD|40711	pfam00626, Gelsolin	1	0.000179533	7.78756e-05	962		gnl|CDD|40789	pfam00708, Acylphosphatase, Acylphosphatase	1
gnl|CDD|40245	pfam00145, C-5 cytosine-specific DNA methylase	3	0.000642949	0.000183722	358		1.25022	2.39957	0.000677256	0.00014679	285	gnl|CDD|40733	pfam00648, Peptidase_C2, Calpain family cysteine protease	7	0.00124866	0.000339575	164		gnl|CDD|40733	pfam00648, Peptidase_C2, Calpain family cysteine protease	8	0.00157604	0.000590667	99		gnl|CDD|40739	pfam00654, Voltage gated chloride channel	3	0.000622278	0.000276549	368		gnl|CDD|40812	pfam00731, AIR carboxylase	1	0.000278552	0.000153327	855		gnl|CDD|40713	pfam00628, PHD-finger	7	0.00125673	0.000545129	129		gnl|CDD|40790	pfam00709, Adenylosuccinate synthetase	1
gnl|CDD|40758	pfam00676, E1_dh, Dehydrogenase E1 component	3	0.000642949	0.000183722	359		1.4986	2.00187	0.000565009	0.000122461	366	gnl|CDD|40734	pfam00649, Copper-fist DNA binding domain	2	0.000356761	9.70214e-05	597		gnl|CDD|40734	pfam00649, Copper-fist DNA binding domain	1	0.000197006	7.38334e-05	1071		gnl|CDD|40740	pfam00656, Peptidase_C14, Caspase domain	3	0.000622278	0.000276549	308		gnl|CDD|40814	pfam00733, Asparagine synthase	2	0.000557103	0.000306654	367		gnl|CDD|40717	pfam00632, HECT-domain (ubiquitin-transferase)	6	0.0010772	0.000467253	145		gnl|CDD|40791	pfam00710, Asparaginase, Asparaginase	1
gnl|CDD|42732	pfam02776, Thiamine pyrophosphate enzyme, N-terminal	3	0.000642949	0.000183722	360		1.37676	2.17902	0.000615008	0.000133298	325	gnl|CDD|40735	pfam00650, CRAL/TRIO domain	6	0.00107028	0.000291064	182		gnl|CDD|40735	pfam00650, CRAL/TRIO domain	6	0.00118203	0.000443001	141		gnl|CDD|40741	pfam00657, Lipase_GDSL	6	0.00124456	0.000553097	152		gnl|CDD|40816	pfam00735, GTP_CDC, Cell division protein	3	0.000835655	0.000459982	270		gnl|CDD|40720	pfam00635, Motile_Sperm, MSP (Major sperm protein) domain	1	0.000179533	7.78756e-05	1386		gnl|CDD|40800	pfam00719, Pyrophosphatase	1
gnl|CDD|40230	pfam00130, DAG_PE-bind, Phorbol esters/diacylglycerol binding domain	3	0.000642949	0.000183722	361		1.81762	1.65051	0.00046584	0.000100967	501	gnl|CDD|40736	pfam00651, BTB, BTB/POZ domain	13	0.00231894	0.000630639	57		gnl|CDD|40736	pfam00651, BTB, BTB/POZ domain	16	0.00315209	0.00118133	40		gnl|CDD|40750	pfam00667, FAD_binding_1	3	0.000622278	0.000276549	344		gnl|CDD|40817	pfam00736, EF-1 guanine nucleotide exchange domain	1	0.000278552	0.000153327	928		gnl|CDD|40721	pfam00636, Ribonuclease_3	5	0.000897666	0.000389378	188		gnl|CDD|40803	pfam00722, Glyco_hydro_16, Glycosyl hydrolases family 16	2
gnl|CDD|45960	pfam06068, TIP49 C-terminus	3	0.000642949	0.000183722	362		1.1915	2.51783	0.000710632	0.000154024	265	gnl|CDD|40738	pfam00653, BIR, Inhibitor of Apoptosis domain	1	0.00017838	4.85107e-05	1427		gnl|CDD|40737	pfam00652, Ricin_B_lectin, QXW lectin repeat	1	0.000197006	7.38334e-05	1012		gnl|CDD|40751	pfam00668, Condensation domain	2	0.000414852	0.000184366	556		gnl|CDD|40823	pfam00742, Homoserine dehydrogenase	1	0.000278552	0.000153327	1290		gnl|CDD|40722	pfam00637, Clathrin, Region in Clathrin and VPS	3	0.0005386	0.000233627	316		gnl|CDD|40804	pfam00723, Glyco_hydro_15, Glycosyl hydrolases family 15	2
gnl|CDD|44387	pfam04479, RTA1	3	0.000642949	0.000183722	363		1.04031	2.88375	0.00081391	0.000176408	241	gnl|CDD|40739	pfam00654, Voltage gated chloride channel	3	0.000535141	0.000145532	428		gnl|CDD|40738	pfam00653, BIR, Inhibitor of Apoptosis domain	1	0.000197006	7.38334e-05	1293		gnl|CDD|40755	pfam00673, Ribosomal_L5_C, ribosomal L5P family C-terminus	2	0.000414852	0.000184366	447		gnl|CDD|40829	pfam00749, tRNA-synt_1c, tRNA synthetases class I (E and Q)	3	0.000835655	0.000459982	283		gnl|CDD|40723	pfam00638, Ran_BP1	3	0.0005386	0.000233627	365		gnl|CDD|40809	pfam00728, Glyco_hydro_20, Glycosyl hydrolase family 20	1
gnl|CDD|42969	pfam03034, Phosphatidyl serine synthase	3	0.000642949	0.000183722	364		1.18868	2.52381	0.000712321	0.00015439	264	gnl|CDD|40740	pfam00656, Peptidase_C14, Caspase domain	11	0.00196218	0.000533618	83		gnl|CDD|40739	pfam00654, Voltage gated chloride channel	3	0.000591017	0.0002215	388		gnl|CDD|40757	pfam00675, Peptidase_M16, Insulinase	5	0.00103713	0.000460914	194		gnl|CDD|40830	pfam00750, tRNA-synt_1d, tRNA synthetases class I (R)	1	0.000278552	0.000153327	796		gnl|CDD|40724	pfam00639, Rotamase, PPIC-type PPIASE domain	2	0.000359066	0.000155751	486		gnl|CDD|40812	pfam00731, AIR carboxylase	1
gnl|CDD|41688	pfam01652, Eukaryotic initiation factor 4E	3	0.000642949	0.000183722	365		1.07752	2.78417	0.000785804	0.000170317	247	gnl|CDD|40741	pfam00657, Lipase_GDSL	2	0.000356761	9.70214e-05	570		gnl|CDD|40740	pfam00656, Peptidase_C14, Caspase domain	5	0.000985028	0.000369167	181		gnl|CDD|40758	pfam00676, E1_dh, Dehydrogenase E1 component	3	0.000622278	0.000276549	378		gnl|CDD|40832	pfam00752, XPG N-terminal domain	1	0.000278552	0.000153327	1230		gnl|CDD|40729	pfam00644, PARP, Poly(ADP-ribose) polymerase catalytic domain	1	0.000179533	7.78756e-05	801		gnl|CDD|40814	pfam00733, Asparagine synthase	2
gnl|CDD|41170	pfam01105, emp24/gp25L/p24 family	3	0.000642949	0.000183722	366		0.962912	3.11555	0.000879334	0.000190588	223	gnl|CDD|40742	pfam00658, PABP, Poly-adenylate binding protein	1	0.00017838	4.85107e-05	1514		gnl|CDD|40741	pfam00657, Lipase_GDSL	9	0.00177305	0.000664501	93		gnl|CDD|40759	pfam00677, Lum_binding, Lumazine binding domain	1	0.000207426	9.21829e-05	1360		gnl|CDD|40833	pfam00753, Metallo-beta-lactamase superfamily	4	0.00111421	0.000613309	200		gnl|CDD|40731	pfam00646, F-box domain	1	0.000179533	7.78756e-05	1587		gnl|CDD|40816	pfam00735, GTP_CDC, Cell division protein	5
gnl|CDD|43922	pfam04005, Hus1-like protein	2	0.000428633	0.000122481	367		0.953649	2.09721	0.000591916	0.000128293	345	gnl|CDD|40750	pfam00667, FAD_binding_1	3	0.000535141	0.000145532	411		gnl|CDD|40750	pfam00667, FAD_binding_1	2	0.000394011	0.000147667	591		gnl|CDD|40763	pfam00682, HMGL-like	3	0.000622278	0.000276549	316		gnl|CDD|40836	pfam00756, Esterase	1	0.000278552	0.000153327	684		gnl|CDD|40732	pfam00647, EF1G, Elongation factor 1 gamma	1	0.000179533	7.78756e-05	1688		gnl|CDD|40817	pfam00736, EF-1 guanine nucleotide exchange domain	1
gnl|CDD|40637	pfam00551, Formyl_trans_N, Formyl transferase	2	0.000428633	0.000122481	368		1.05774	1.89082	0.000533667	0.000115668	404	gnl|CDD|40755	pfam00673, Ribosomal_L5_C, ribosomal L5P family C-terminus	1	0.00017838	4.85107e-05	937		gnl|CDD|40753	pfam00670, AdoHcyase_NAD, S-adenosyl-L-homocysteine hydrolase, NAD	1	0.000197006	7.38334e-05	782		gnl|CDD|40765	pfam00684, DnaJ_CXXCXGXG, DnaJ central domain (4 repeats)	1	0.000207426	9.21829e-05	1378		gnl|CDD|40839	pfam00759, Glyco_hydro_9	1	0.000278552	0.000153327	1355		gnl|CDD|40733	pfam00648, Peptidase_C2, Calpain family cysteine protease	4	0.000718133	0.000311502	233		gnl|CDD|40823	pfam00742, Homoserine dehydrogenase	1
gnl|CDD|42345	pfam02366, PMT, Dolichyl-phosphate-mannose-protein	2	0.000428633	0.000122481	369		1.44396	1.38508	0.000390925	8.47299e-05	576	gnl|CDD|40757	pfam00675, Peptidase_M16, Insulinase	4	0.000713521	0.000194043	305		gnl|CDD|40754	pfam00672, HAMP, HAMP domain	1	0.000197006	7.38334e-05	926		gnl|CDD|40768	pfam00687, Ribosomal_L1, Ribosomal protein L1p/L10e family	2	0.000414852	0.000184366	472		gnl|CDD|40842	pfam00762, Ferrochelatase	1	0.000278552	0.000153327	1348		gnl|CDD|40734	pfam00649, Copper-fist DNA binding domain	1	0.000179533	7.78756e-05	1168		gnl|CDD|40829	pfam00749, tRNA-synt_1c, tRNA synthetases class I (E and Q)	3
gnl|CDD|40803	pfam00722, Glyco_hydro_16, Glycosyl hydrolases family 16	2	0.000428633	0.000122481	370		1.14629	1.74476	0.000492442	0.000106733	459	gnl|CDD|40758	pfam00676, E1_dh, Dehydrogenase E1 component	5	0.000891902	0.000242554	262		gnl|CDD|40755	pfam00673, Ribosomal_L5_C, ribosomal L5P family C-terminus	1	0.000197006	7.38334e-05	839		gnl|CDD|40773	pfam00692, dUTPase	67	0.0138975	0.00617625	5		gnl|CDD|40844	pfam00764, Arginosuccinate synthase	1	0.000278552	0.000153327	940		gnl|CDD|40735	pfam00650, CRAL/TRIO domain	5	0.000897666	0.000389378	181		gnl|CDD|40830	pfam00750, tRNA-synt_1d, tRNA synthetases class I (R)	1
gnl|CDD|43558	pfam03635, Vps35, Vacuolar protein sorting-associated protein 35	2	0.000428633	0.000122481	371		1.63801	1.22099	0.000344613	7.46921e-05	612	gnl|CDD|40759	pfam00677, Lum_binding, Lumazine binding domain	1	0.00017838	4.85107e-05	1200		gnl|CDD|40757	pfam00675, Peptidase_M16, Insulinase	4	0.000788022	0.000295334	254		gnl|CDD|40777	pfam00696, Amino acid kinase family	2	0.000414852	0.000184366	565		gnl|CDD|40846	pfam00766, ETF_alpha, Electron transfer flavoprotein alpha subunit	1	0.000278552	0.000153327	930		gnl|CDD|40736	pfam00651, BTB, BTB/POZ domain	8	0.00143627	0.000623004	104		gnl|CDD|40832	pfam00752, XPG N-terminal domain	3
gnl|CDD|43495	pfam03571, Peptidase family M49	2	0.000428633	0.000122481	372		1.40534	1.42315	0.000401669	8.70585e-05	569	gnl|CDD|40763	pfam00682, HMGL-like	3	0.000535141	0.000145532	451		gnl|CDD|40758	pfam00676, E1_dh, Dehydrogenase E1 component	3	0.000591017	0.0002215	403		gnl|CDD|40782	pfam00701, DHDPS, Dihydrodipicolinate synthetase family	4	0.000829703	0.000368732	229		gnl|CDD|40849	pfam00769, Ezrin/radixin/moesin family	6	0.00167131	0.000919963	108		gnl|CDD|40738	pfam00653, BIR, Inhibitor of Apoptosis domain	1	0.000179533	7.78756e-05	1385		gnl|CDD|40833	pfam00753, Metallo-beta-lactamase superfamily	5
gnl|CDD|42766	pfam02812, GLFV_dehydrog_N	2	0.000428633	0.000122481	373		1.46044	1.36945	0.000386513	8.37735e-05	580	gnl|CDD|40768	pfam00687, Ribosomal_L1, Ribosomal protein L1p/L10e family	2	0.000356761	9.70214e-05	617		gnl|CDD|40763	pfam00682, HMGL-like	3	0.000591017	0.0002215	319		gnl|CDD|40786	pfam00705, PCNA_N, Proliferating cell nuclear antigen	1	0.000207426	9.21829e-05	685		gnl|CDD|40853	pfam00773, RNB-like protein	3	0.000835655	0.000459982	317		gnl|CDD|40739	pfam00654, Voltage gated chloride channel	3	0.0005386	0.000233627	424		gnl|CDD|40836	pfam00756, Esterase	1
gnl|CDD|42254	pfam02269, TFIID-18kDa	2	0.000428633	0.000122481	374		1.36059	1.46995	0.000414878	8.99215e-05	559	gnl|CDD|40771	pfam00690, Cation_ATPase_N	1	0.00017838	4.85107e-05	1131		gnl|CDD|40768	pfam00687, Ribosomal_L1, Ribosomal protein L1p/L10e family	1	0.000197006	7.38334e-05	931		gnl|CDD|40790	pfam00709, Adenylosuccinate synthetase	1	0.000207426	9.21829e-05	692		gnl|CDD|40855	pfam00775, Dioxygenase_C	3	0.000835655	0.000459982	263		gnl|CDD|40740	pfam00656, Peptidase_C14, Caspase domain	2	0.000359066	0.000155751	516		gnl|CDD|40839	pfam00759, Glyco_hydro_9	1
gnl|CDD|42537	pfam02567, PhzC-PhzF	2	0.000428633	0.000122481	375		1.05633	1.89335	0.000534381	0.000115823	402	gnl|CDD|40773	pfam00692, dUTPase	2	0.000356761	9.70214e-05	562		gnl|CDD|40773	pfam00692, dUTPase	1	0.000197006	7.38334e-05	1030		gnl|CDD|40791	pfam00710, Asparaginase, Asparaginase	1	0.000207426	9.21829e-05	782		gnl|CDD|40859	pfam00780, CNH domain	2	0.000557103	0.000306654	492		gnl|CDD|40741	pfam00657, Lipase_GDSL	7	0.00125673	0.000545129	127		gnl|CDD|40842	pfam00762, Ferrochelatase	1
gnl|CDD|46850	pfam06966, DUF1295	2	0.000428633	0.000122481	376		1.09636	1.82421	0.000514867	0.000111593	429	gnl|CDD|40777	pfam00696, Amino acid kinase family	3	0.000535141	0.000145532	363		gnl|CDD|40777	pfam00696, Amino acid kinase family	3	0.000591017	0.0002215	354		gnl|CDD|40800	pfam00719, Pyrophosphatase	1	0.000207426	9.21829e-05	1447		gnl|CDD|40860	pfam00781, DAGK_cat, Diacylglycerol kinase catalytic domain	1	0.000278552	0.000153327	994		gnl|CDD|40750	pfam00667, FAD_binding_1	4	0.000718133	0.000311502	273		gnl|CDD|40844	pfam00764, Arginosuccinate synthase	1
gnl|CDD|44162	pfam04248, DUF427	2	0.000428633	0.000122481	377		0.932454	2.14488	0.000605371	0.000131209	333	gnl|CDD|40782	pfam00701, DHDPS, Dihydrodipicolinate synthetase family	1	0.00017838	4.85107e-05	1469		gnl|CDD|40782	pfam00701, DHDPS, Dihydrodipicolinate synthetase family	2	0.000394011	0.000147667	485		gnl|CDD|40803	pfam00722, Glyco_hydro_16, Glycosyl hydrolases family 16	3	0.000622278	0.000276549	338		gnl|CDD|40865	pfam00787, PX domain	8	0.00222841	0.00122662	57		gnl|CDD|40751	pfam00668, Condensation domain	5	0.000897666	0.000389378	199		gnl|CDD|40846	pfam00766, ETF_alpha, Electron transfer flavoprotein alpha subunit	1
gnl|CDD|41420	pfam01369, Sec7 domain	2	0.000428633	0.000122481	378		2.44436	0.818209	0.000230931	5.00525e-05	1142	gnl|CDD|40786	pfam00705, PCNA_N, Proliferating cell nuclear antigen	1	0.00017838	4.85107e-05	1373		gnl|CDD|40786	pfam00705, PCNA_N, Proliferating cell nuclear antigen	1	0.000197006	7.38334e-05	707		gnl|CDD|40804	pfam00723, Glyco_hydro_15, Glycosyl hydrolases family 15	2	0.000414852	0.000184366	617		gnl|CDD|40866	pfam00788, RA, Ras association (RalGDS/AF-6) domain	2	0.000557103	0.000306654	401		gnl|CDD|40755	pfam00673, Ribosomal_L5_C, ribosomal L5P family C-terminus	2	0.000359066	0.000155751	517		gnl|CDD|40849	pfam00769, Ezrin/radixin/moesin family	7
gnl|CDD|42126	pfam02127, Peptidase_M18	2	0.000428633	0.000122481	379		1.20187	1.66408	0.00046967	0.000101797	497	gnl|CDD|40790	pfam00709, Adenylosuccinate synthetase	2	0.000356761	9.70214e-05	567		gnl|CDD|40790	pfam00709, Adenylosuccinate synthetase	1	0.000197006	7.38334e-05	713		gnl|CDD|40809	pfam00728, Glyco_hydro_20, Glycosyl hydrolase family 20	3	0.000622278	0.000276549	322		gnl|CDD|40867	pfam00789, UBX domain	2	0.000557103	0.000306654	532		gnl|CDD|40757	pfam00675, Peptidase_M16, Insulinase	4	0.000718133	0.000311502	272		gnl|CDD|40853	pfam00773, RNB-like protein	3
gnl|CDD|42757	pfam02801, Beta-ketoacyl synthase	2	0.000428633	0.000122481	380		2.79196	0.716342	0.000202181	4.3821e-05	1271	gnl|CDD|40791	pfam00710, Asparaginase, Asparaginase	1	0.00017838	4.85107e-05	1631		gnl|CDD|40800	pfam00719, Pyrophosphatase	1	0.000197006	7.38334e-05	1535		gnl|CDD|40812	pfam00731, AIR carboxylase	1	0.000207426	9.21829e-05	899		gnl|CDD|40868	pfam00790, VHS domain	5	0.00139276	0.000766636	142		gnl|CDD|40758	pfam00676, E1_dh, Dehydrogenase E1 component	3	0.0005386	0.000233627	436		gnl|CDD|40859	pfam00780, CNH domain	2
gnl|CDD|41838	pfam01813, ATP synthase subunit D	2	0.000428633	0.000122481	381		1.00829	1.98357	0.000559842	0.000121341	373	gnl|CDD|40800	pfam00719, Pyrophosphatase	1	0.00017838	4.85107e-05	821		gnl|CDD|40803	pfam00722, Glyco_hydro_16, Glycosyl hydrolases family 16	5	0.000985028	0.000369167	195		gnl|CDD|40814	pfam00733, Asparagine synthase	1	0.000207426	9.21829e-05	815		gnl|CDD|40871	pfam00793, DAHP synthetase I family	2	0.000557103	0.000306654	439		gnl|CDD|40759	pfam00677, Lum_binding, Lumazine binding domain	1	0.000179533	7.78756e-05	1518		gnl|CDD|40860	pfam00781, DAGK_cat, Diacylglycerol kinase catalytic domain	1
gnl|CDD|43573	pfam03650, UPF0041	2	0.000428633	0.000122481	382		0.868398	2.30309	0.000650025	0.000140888	301	gnl|CDD|40803	pfam00722, Glyco_hydro_16, Glycosyl hydrolases family 16	5	0.000891902	0.000242554	214		gnl|CDD|40804	pfam00723, Glyco_hydro_15, Glycosyl hydrolases family 15	4	0.000788022	0.000295334	270		gnl|CDD|40815	pfam00734, CBM_1, Fungal cellulose binding domain	6	0.00124456	0.000553097	166		gnl|CDD|40873	pfam00795, Carbon-nitrogen hydrolase	3	0.000835655	0.000459982	305		gnl|CDD|40763	pfam00682, HMGL-like	4	0.000718133	0.000311502	244		gnl|CDD|40865	pfam00787, PX domain	7
gnl|CDD|42437	pfam02460, Patched family	2	0.000428633	0.000122481	383		1.86974	1.06967	0.000301903	6.5435e-05	752	gnl|CDD|40804	pfam00723, Glyco_hydro_15, Glycosyl hydrolases family 15	2	0.000356761	9.70214e-05	635		gnl|CDD|40806	pfam00725, 3HCDH, 3-hydroxyacyl-CoA dehydrogenase, C-terminal	1	0.000197006	7.38334e-05	1283		gnl|CDD|40816	pfam00735, GTP_CDC, Cell division protein	9	0.00186683	0.000829646	81		gnl|CDD|40875	pfam00797, N-acetyltransferase	1	0.000278552	0.000153327	589		gnl|CDD|40767	pfam00686, CBM_20, Starch binding domain	1	0.000179533	7.78756e-05	888		gnl|CDD|40866	pfam00788, RA, Ras association (RalGDS/AF-6) domain	1
gnl|CDD|45634	pfam05739, SNARE domain	2	0.000428633	0.000122481	384		0.937164	2.1341	0.000602328	0.00013055	336	gnl|CDD|40809	pfam00728, Glyco_hydro_20, Glycosyl hydrolase family 20	1	0.00017838	4.85107e-05	1452		gnl|CDD|40809	pfam00728, Glyco_hydro_20, Glycosyl hydrolase family 20	2	0.000394011	0.000147667	497		gnl|CDD|40817	pfam00736, EF-1 guanine nucleotide exchange domain	1	0.000207426	9.21829e-05	976		gnl|CDD|40878	pfam00800, PDT, Prephenate dehydratase	1	0.000278552	0.000153327	1539		gnl|CDD|40768	pfam00687, Ribosomal_L1, Ribosomal protein L1p/L10e family	2	0.000359066	0.000155751	544		gnl|CDD|40867	pfam00789, UBX domain	2
gnl|CDD|44105	pfam04191, PEMT, Phospholipid methyltransferase	2	0.000428633	0.000122481	385		0.95412	2.09617	0.000591624	0.00012823	346	gnl|CDD|40812	pfam00731, AIR carboxylase	1	0.00017838	4.85107e-05	1261		gnl|CDD|40812	pfam00731, AIR carboxylase	1	0.000197006	7.38334e-05	938		gnl|CDD|40823	pfam00742, Homoserine dehydrogenase	1	0.000207426	9.21829e-05	1321		gnl|CDD|40884	pfam00806, PUF, Pumilio-family RNA binding repeat	1	0.000278552	0.000153327	711		gnl|CDD|40773	pfam00692, dUTPase	1	0.000179533	7.78756e-05	1125		gnl|CDD|40868	pfam00790, VHS domain	4
gnl|CDD|43588	pfam03666, UPF0171	2	0.000428633	0.000122481	386		1.22306	1.63524	0.000461531	0.000100033	506	gnl|CDD|40814	pfam00733, Asparagine synthase	1	0.00017838	4.85107e-05	1600		gnl|CDD|40814	pfam00733, Asparagine synthase	2	0.000394011	0.000147667	475		gnl|CDD|40829	pfam00749, tRNA-synt_1c, tRNA synthetases class I (E and Q)	2	0.000414852	0.000184366	603		gnl|CDD|40886	pfam00808, CBFD_NFYB_HMF, Histone-like transcription factor	5	0.00139276	0.000766636	114		gnl|CDD|40777	pfam00696, Amino acid kinase family	2	0.000359066	0.000155751	630		gnl|CDD|40871	pfam00793, DAHP synthetase I family	2
gnl|CDD|44716	pfam04810, zf-Sec23_Sec24	2	0.000428633	0.000122481	387		1.56312	1.27949	0.000361124	7.82706e-05	598	gnl|CDD|40816	pfam00735, GTP_CDC, Cell division protein	10	0.0017838	0.000485107	96		gnl|CDD|40815	pfam00734, CBM_1, Fungal cellulose binding domain	16	0.00315209	0.00118133	41		gnl|CDD|40830	pfam00750, tRNA-synt_1d, tRNA synthetases class I (R)	1	0.000207426	9.21829e-05	858		gnl|CDD|40887	pfam00809, Pterin_bind	1	0.000278552	0.000153327	993		gnl|CDD|40782	pfam00701, DHDPS, Dihydrodipicolinate synthetase family	7	0.00125673	0.000545129	117		gnl|CDD|40873	pfam00795, Carbon-nitrogen hydrolase	5
gnl|CDD|46964	pfam07080, DUF1348	2	0.000428633	0.000122481	388		1.09024	1.83446	0.000517759	0.00011222	425	gnl|CDD|40817	pfam00736, EF-1 guanine nucleotide exchange domain	1	0.00017838	4.85107e-05	1088		gnl|CDD|40816	pfam00735, GTP_CDC, Cell division protein	10	0.00197006	0.000738334	77		gnl|CDD|40832	pfam00752, XPG N-terminal domain	3	0.000622278	0.000276549	350		gnl|CDD|40888	pfam00810, ER lumen protein retaining receptor	1	0.000278552	0.000153327	1289		gnl|CDD|40784	pfam00703, Glyco_hydro_2, Glycosyl hydrolases family 2	2	0.000359066	0.000155751	664		gnl|CDD|40878	pfam00800, PDT, Prephenate dehydratase	1
gnl|CDD|42222	pfam02233, PNTB, NAD(P) transhydrogenase beta subunit	2	0.000428633	0.000122481	389		1.78449	1.12077	0.000316325	6.8561e-05	697	gnl|CDD|40823	pfam00742, Homoserine dehydrogenase	2	0.000356761	9.70214e-05	698		gnl|CDD|40817	pfam00736, EF-1 guanine nucleotide exchange domain	1	0.000197006	7.38334e-05	1013		gnl|CDD|40833	pfam00753, Metallo-beta-lactamase superfamily	5	0.00103713	0.000460914	212		gnl|CDD|40892	pfam00814, Peptidase_M22	2	0.000557103	0.000306654	531		gnl|CDD|40786	pfam00705, PCNA_N, Proliferating cell nuclear antigen	1	0.000179533	7.78756e-05	794		gnl|CDD|40884	pfam00806, PUF, Pumilio-family RNA binding repeat	1
gnl|CDD|40475	pfam00382, TFIIB	2	0.000428633	0.000122481	390		1.34458	1.48745	0.00041982	9.09925e-05	552	gnl|CDD|40829	pfam00749, tRNA-synt_1c, tRNA synthetases class I (E and Q)	3	0.000535141	0.000145532	389		gnl|CDD|40823	pfam00742, Homoserine dehydrogenase	1	0.000197006	7.38334e-05	1399		gnl|CDD|40836	pfam00756, Esterase	1	0.000207426	9.21829e-05	757		gnl|CDD|40893	pfam00815, Histidinol_dh, Histidinol dehydrogenase	1	0.000278552	0.000153327	1214		gnl|CDD|40790	pfam00709, Adenylosuccinate synthetase	1	0.000179533	7.78756e-05	799		gnl|CDD|40886	pfam00808, CBFD_NFYB_HMF, Histone-like transcription factor	5
gnl|CDD|42219	pfam02230, Abhydrolase_2, Phospholipase/Carboxylesterase	2	0.000428633	0.000122481	391		0.981909	2.03685	0.000574881	0.000124601	360	gnl|CDD|40830	pfam00750, tRNA-synt_1d, tRNA synthetases class I (R)	2	0.000356761	9.70214e-05	650		gnl|CDD|40829	pfam00749, tRNA-synt_1c, tRNA synthetases class I (E and Q)	3	0.000591017	0.0002215	382		gnl|CDD|40839	pfam00759, Glyco_hydro_9	1	0.000207426	9.21829e-05	1381		gnl|CDD|40895	pfam00817, IMS, impB/mucB/samB family	4	0.00111421	0.000613309	180		gnl|CDD|40791	pfam00710, Asparaginase, Asparaginase	1	0.000179533	7.78756e-05	906		gnl|CDD|40887	pfam00809, Pterin_bind	1
gnl|CDD|44059	pfam04145, Ctr copper transporter family	2	0.000428633	0.000122481	392		0.939048	2.12982	0.00060112	0.000130288	338	gnl|CDD|40832	pfam00752, XPG N-terminal domain	6	0.00107028	0.000291064	185		gnl|CDD|40830	pfam00750, tRNA-synt_1d, tRNA synthetases class I (R)	1	0.000197006	7.38334e-05	892		gnl|CDD|40842	pfam00762, Ferrochelatase	1	0.000207426	9.21829e-05	1376		gnl|CDD|40903	pfam00826, Ribosomal_L10e	1	0.000278552	0.000153327	1209		gnl|CDD|40800	pfam00719, Pyrophosphatase	1	0.000179533	7.78756e-05	1602		gnl|CDD|40888	pfam00810, ER lumen protein retaining receptor	1
gnl|CDD|40751	pfam00668, Condensation domain	2	0.000428633	0.000122481	393		4.08203	0.489952	0.000138284	2.9972e-05	1406	gnl|CDD|40833	pfam00753, Metallo-beta-lactamase superfamily	4	0.000713521	0.000194043	275		gnl|CDD|40832	pfam00752, XPG N-terminal domain	1	0.000197006	7.38334e-05	1337		gnl|CDD|40844	pfam00764, Arginosuccinate synthase	1	0.000207426	9.21829e-05	987		gnl|CDD|40904	pfam00827, Ribosomal_L15e	1	0.000278552	0.000153327	887		gnl|CDD|40803	pfam00722, Glyco_hydro_16, Glycosyl hydrolases family 16	10	0.00179533	0.000778756	83		gnl|CDD|40892	pfam00814, Peptidase_M22	2
gnl|CDD|41801	pfam01773, Nucleoside_tra2	2	0.000428633	0.000122481	394		1.26498	1.58105	0.000446237	9.67182e-05	521	gnl|CDD|40836	pfam00756, Esterase	1	0.00017838	4.85107e-05	912		gnl|CDD|40833	pfam00753, Metallo-beta-lactamase superfamily	3	0.000591017	0.0002215	416		gnl|CDD|40846	pfam00766, ETF_alpha, Electron transfer flavoprotein alpha subunit	1	0.000207426	9.21829e-05	979		gnl|CDD|40905	pfam00828, Ribosomal_L18e	1	0.000278552	0.000153327	612		gnl|CDD|40804	pfam00723, Glyco_hydro_15, Glycosyl hydrolases family 15	2	0.000359066	0.000155751	705		gnl|CDD|40893	pfam00815, Histidinol_dh, Histidinol dehydrogenase	1
gnl|CDD|40442	pfam00347, Ribosomal protein L6	2	0.000428633	0.000122481	395		0.911259	2.19477	0.000619451	0.000134261	321	gnl|CDD|40839	pfam00759, Glyco_hydro_9	1	0.00017838	4.85107e-05	1644		gnl|CDD|40836	pfam00756, Esterase	1	0.000197006	7.38334e-05	783		gnl|CDD|40849	pfam00769, Ezrin/radixin/moesin family	9	0.00186683	0.000829646	86		gnl|CDD|40906	pfam00829, Ribosomal_L21p	1	0.000278552	0.000153327	1310		gnl|CDD|40809	pfam00728, Glyco_hydro_20, Glycosyl hydrolase family 20	3	0.0005386	0.000233627	352		gnl|CDD|40895	pfam00817, IMS, impB/mucB/samB family	3
gnl|CDD|43108	pfam03178, CPSF_A, CPSF A subunit region	2	0.000428633	0.000122481	396		1.88858	1.05899	0.000298891	6.47822e-05	771	gnl|CDD|40842	pfam00762, Ferrochelatase	1	0.00017838	4.85107e-05	1395		gnl|CDD|40839	pfam00759, Glyco_hydro_9	1	0.000197006	7.38334e-05	1463		gnl|CDD|40853	pfam00773, RNB-like protein	3	0.000622278	0.000276549	391		gnl|CDD|40907	pfam00830, Ribosomal_L28	1	0.000278552	0.000153327	1107		gnl|CDD|40812	pfam00731, AIR carboxylase	1	0.000179533	7.78756e-05	1039		gnl|CDD|40903	pfam00826, Ribosomal_L10e	1
gnl|CDD|42685	pfam02729, Aspartate/ornithine carbamoyltransferase	2	0.000428633	0.000122481	397		1.97666	1.01181	0.000285573	6.18956e-05	839	gnl|CDD|40844	pfam00764, Arginosuccinate synthase	2	0.000356761	9.70214e-05	640		gnl|CDD|40842	pfam00762, Ferrochelatase	1	0.000197006	7.38334e-05	1458		gnl|CDD|40855	pfam00775, Dioxygenase_C	4	0.000829703	0.000368732	255		gnl|CDD|40908	pfam00831, Ribosomal_L29	1	0.000278552	0.000153327	882		gnl|CDD|40814	pfam00733, Asparagine synthase	3	0.0005386	0.000233627	339		gnl|CDD|40904	pfam00827, Ribosomal_L15e	1
gnl|CDD|41467	pfam01417, ENTH domain	2	0.000428633	0.000122481	398		1.25744	1.59053	0.000448911	9.72979e-05	519	gnl|CDD|40846	pfam00766, ETF_alpha, Electron transfer flavoprotein alpha subunit	1	0.00017838	4.85107e-05	1654		gnl|CDD|40844	pfam00764, Arginosuccinate synthase	1	0.000197006	7.38334e-05	1026		gnl|CDD|40859	pfam00780, CNH domain	4	0.000829703	0.000368732	262		gnl|CDD|40910	pfam00833, Ribosomal_S17e, Ribosomal S17	1	0.000278552	0.000153327	1232		gnl|CDD|40815	pfam00734, CBM_1, Fungal cellulose binding domain	1	0.000179533	7.78756e-05	1656		gnl|CDD|40905	pfam00828, Ribosomal_L18e	1
gnl|CDD|40760	pfam00679, Elongation factor G C-terminus	2	0.000428633	0.000122481	399		1.31773	1.51776	0.000428373	9.28464e-05	539	gnl|CDD|40849	pfam00769, Ezrin/radixin/moesin family	6	0.00107028	0.000291064	194		gnl|CDD|40846	pfam00766, ETF_alpha, Electron transfer flavoprotein alpha subunit	1	0.000197006	7.38334e-05	1016		gnl|CDD|40860	pfam00781, DAGK_cat, Diacylglycerol kinase catalytic domain	1	0.000207426	9.21829e-05	1042		gnl|CDD|40911	pfam00834, Ribul_P_3_epim, Ribulose-phosphate 3 epimerase family	1	0.000278552	0.000153327	657		gnl|CDD|40816	pfam00735, GTP_CDC, Cell division protein	6	0.0010772	0.000467253	157		gnl|CDD|40906	pfam00829, Ribosomal_L21p	1
gnl|CDD|44734	pfam04828, DUF636	2	0.000428633	0.000122481	400		1.00687	1.98635	0.000560628	0.000121512	371	gnl|CDD|40853	pfam00773, RNB-like protein	3	0.000535141	0.000145532	393		gnl|CDD|40849	pfam00769, Ezrin/radixin/moesin family	18	0.0035461	0.001329	35		gnl|CDD|40864	pfam00786, PBD, P21-Rho-binding domain	2	0.000414852	0.000184366	527		gnl|CDD|40915	pfam00838, TCTP, Translationally controlled tumour protein	1	0.000278552	0.000153327	791		gnl|CDD|40817	pfam00736, EF-1 guanine nucleotide exchange domain	1	0.000179533	7.78756e-05	1107		gnl|CDD|40908	pfam00831, Ribosomal_L29	1
gnl|CDD|42985	pfam03051, Peptidase C1-like family	2	0.000428633	0.000122481	401		1.26828	1.57694	0.000445077	9.64668e-05	523	gnl|CDD|40855	pfam00775, Dioxygenase_C	2	0.000356761	9.70214e-05	639		gnl|CDD|40853	pfam00773, RNB-like protein	3	0.000591017	0.0002215	415		gnl|CDD|40865	pfam00787, PX domain	10	0.00207426	0.000921829	68		gnl|CDD|40926	pfam00849, RNA pseudouridylate synthase	1	0.000278552	0.000153327	1412		gnl|CDD|40823	pfam00742, Homoserine dehydrogenase	1	0.000179533	7.78756e-05	1479		gnl|CDD|40909	pfam00832, Ribosomal_L39, Ribosomal L39 protein	1
gnl|CDD|43651	pfam03731, Ku70/Ku80 N-terminal alpha/beta domain	2	0.000428633	0.000122481	402		1.46233	1.36768	0.000386015	8.36656e-05	581	gnl|CDD|40859	pfam00780, CNH domain	5	0.000891902	0.000242554	257		gnl|CDD|40855	pfam00775, Dioxygenase_C	3	0.000591017	0.0002215	363		gnl|CDD|40866	pfam00788, RA, Ras association (RalGDS/AF-6) domain	1	0.000207426	9.21829e-05	942		gnl|CDD|40931	pfam00854, PTR2, POT family	1	0.000278552	0.000153327	817		gnl|CDD|40829	pfam00749, tRNA-synt_1c, tRNA synthetases class I (E and Q)	3	0.0005386	0.000233627	419		gnl|CDD|40910	pfam00833, Ribosomal_S17e, Ribosomal S17	1
gnl|CDD|40659	pfam00573, Ribosomal protein L4/L1 family	2	0.000428633	0.000122481	403		1.07093	1.86754	0.000527095	0.000114244	413	gnl|CDD|40860	pfam00781, DAGK_cat, Diacylglycerol kinase catalytic domain	2	0.000356761	9.70214e-05	633		gnl|CDD|40859	pfam00780, CNH domain	4	0.000788022	0.000295334	261		gnl|CDD|40867	pfam00789, UBX domain	3	0.000622278	0.000276549	384		gnl|CDD|40932	pfam00855, PWWP	1	0.000278552	0.000153327	677		gnl|CDD|40830	pfam00750, tRNA-synt_1d, tRNA synthetases class I (R)	2	0.000359066	0.000155751	530		gnl|CDD|40911	pfam00834, Ribul_P_3_epim, Ribulose-phosphate 3 epimerase family	1
gnl|CDD|43769	pfam03851, UV-endonuclease UvdE	2	0.000428633	0.000122481	404		1.18727	1.68454	0.000475446	0.000103049	487	gnl|CDD|40864	pfam00786, PBD, P21-Rho-binding domain	3	0.000535141	0.000145532	399		gnl|CDD|40860	pfam00781, DAGK_cat, Diacylglycerol kinase catalytic domain	1	0.000197006	7.38334e-05	1087		gnl|CDD|40868	pfam00790, VHS domain	4	0.000829703	0.000368732	270		gnl|CDD|40934	pfam00857, Isochorismatase family	1	0.000278552	0.000153327	899		gnl|CDD|40832	pfam00752, XPG N-terminal domain	1	0.000179533	7.78756e-05	1425		gnl|CDD|40915	pfam00838, TCTP, Translationally controlled tumour protein	1
gnl|CDD|45608	pfam05712, MRG	2	0.000428633	0.000122481	405		1.07375	1.86262	0.000525708	0.000113943	415	gnl|CDD|40865	pfam00787, PX domain	12	0.00214056	0.000582129	64		gnl|CDD|40864	pfam00786, PBD, P21-Rho-binding domain	1	0.000197006	7.38334e-05	1120		gnl|CDD|40871	pfam00793, DAHP synthetase I family	2	0.000414852	0.000184366	530		gnl|CDD|40937	pfam00860, Xan_ur_permease	3	0.000835655	0.000459982	253		gnl|CDD|40833	pfam00753, Metallo-beta-lactamase superfamily	3	0.0005386	0.000233627	458		gnl|CDD|40926	pfam00849, RNA pseudouridylate synthase	1
gnl|CDD|41986	pfam01975, Survival protein SurE	2	0.000428633	0.000122481	406		1.0356	1.93124	0.000545074	0.00011814	388	gnl|CDD|40866	pfam00788, RA, Ras association (RalGDS/AF-6) domain	1	0.00017838	4.85107e-05	892		gnl|CDD|40865	pfam00787, PX domain	10	0.00197006	0.000738334	73		gnl|CDD|40873	pfam00795, Carbon-nitrogen hydrolase	2	0.000414852	0.000184366	633		gnl|CDD|40938	pfam00861, Ribosomal_L18p	1	0.000278552	0.000153327	864		gnl|CDD|40836	pfam00756, Esterase	2	0.000359066	0.000155751	494		gnl|CDD|40931	pfam00854, PTR2, POT family	1
gnl|CDD|40573	pfam00484, Carbonic anhydrase	2	0.000428633	0.000122481	407		0.978141	2.04469	0.000577095	0.000125081	354	gnl|CDD|40867	pfam00789, UBX domain	4	0.000713521	0.000194043	291		gnl|CDD|40867	pfam00789, UBX domain	3	0.000591017	0.0002215	406		gnl|CDD|40878	pfam00800, PDT, Prephenate dehydratase	1	0.000207426	9.21829e-05	1541		gnl|CDD|40948	pfam00871, Acetate_kinase, Acetokinase family	1	0.000278552	0.000153327	1263		gnl|CDD|40842	pfam00762, Ferrochelatase	1	0.000179533	7.78756e-05	1533		gnl|CDD|40932	pfam00855, PWWP	1
gnl|CDD|41303	pfam01246, Ribosomal protein L24e	2	0.000428633	0.000122481	408		0.899955	2.22233	0.000627232	0.000135947	317	gnl|CDD|40868	pfam00790, VHS domain	6	0.00107028	0.000291064	205		gnl|CDD|40868	pfam00790, VHS domain	5	0.000985028	0.000369167	208		gnl|CDD|40886	pfam00808, CBFD_NFYB_HMF, Histone-like transcription factor	5	0.00103713	0.000460914	180		gnl|CDD|40960	pfam00883, Peptidase_M17, Cytosol aminopeptidase family	1	0.000278552	0.000153327	624		gnl|CDD|40844	pfam00764, Arginosuccinate synthase	2	0.000359066	0.000155751	576		gnl|CDD|40934	pfam00857, Isochorismatase family	3
gnl|CDD|44068	pfam04154, Cnd3_C	2	0.000428633	0.000122481	409		1.80663	1.10703	0.000312449	6.77209e-05	714	gnl|CDD|40871	pfam00793, DAHP synthetase I family	2	0.000356761	9.70214e-05	693		gnl|CDD|40871	pfam00793, DAHP synthetase I family	2	0.000394011	0.000147667	553		gnl|CDD|40887	pfam00809, Pterin_bind	1	0.000207426	9.21829e-05	1041		gnl|CDD|40961	pfam00884, Sulfatase	2	0.000557103	0.000306654	387		gnl|CDD|40846	pfam00766, ETF_alpha, Electron transfer flavoprotein alpha subunit	1	0.000179533	7.78756e-05	1110		gnl|CDD|40937	pfam00860, Xan_ur_permease	1
gnl|CDD|40775	pfam00694, Aconitase C-terminal domain	2	0.000428633	0.000122481	410		1.82877	1.09363	0.000308667	6.69011e-05	730	gnl|CDD|40873	pfam00795, Carbon-nitrogen hydrolase	2	0.000356761	9.70214e-05	510		gnl|CDD|40873	pfam00795, Carbon-nitrogen hydrolase	2	0.000394011	0.000147667	654		gnl|CDD|40888	pfam00810, ER lumen protein retaining receptor	1	0.000207426	9.21829e-05	1320		gnl|CDD|40962	pfam00885, DMRL_synthase, 6,7-dimethyl-8-ribityllumazine synthase	1	0.000278552	0.000153327	1531		gnl|CDD|40849	pfam00769, Ezrin/radixin/moesin family	7	0.00125673	0.000545129	135		gnl|CDD|40938	pfam00861, Ribosomal_L18p	1
gnl|CDD|40729	pfam00644, PARP, Poly(ADP-ribose) polymerase catalytic domain	2	0.000428633	0.000122481	411		1.35353	1.47762	0.000417044	9.03909e-05	553	gnl|CDD|40877	pfam00799, Geminivirus AL1 protein	1	0.00017838	4.85107e-05	1634		gnl|CDD|40875	pfam00797, N-acetyltransferase	2	0.000394011	0.000147667	429		gnl|CDD|40892	pfam00814, Peptidase_M22	2	0.000414852	0.000184366	631		gnl|CDD|40963	pfam00886, Ribosomal_S16	1	0.000278552	0.000153327	794		gnl|CDD|40853	pfam00773, RNB-like protein	3	0.0005386	0.000233627	456		gnl|CDD|40948	pfam00871, Acetate_kinase, Acetokinase family	1
gnl|CDD|46977	pfam07093, SGT1	2	0.000428633	0.000122481	412		1.68323	1.18819	0.000335356	7.26857e-05	630	gnl|CDD|40878	pfam00800, PDT, Prephenate dehydratase	1	0.00017838	4.85107e-05	1082		gnl|CDD|40882	pfam00804, Syntaxin	1	0.000197006	7.38334e-05	685		gnl|CDD|40893	pfam00815, Histidinol_dh, Histidinol dehydrogenase	1	0.000207426	9.21829e-05	1256		gnl|CDD|40964	pfam00887, Acyl CoA binding protein	2	0.000557103	0.000306654	470		gnl|CDD|40855	pfam00775, Dioxygenase_C	4	0.000718133	0.000311502	271		gnl|CDD|40961	pfam00884, Sulfatase	1
gnl|CDD|40621	pfam00534, Glycos_transf_1, Glycosyl transferases group 1	2	0.000428633	0.000122481	413		1.4124	1.41603	0.00039966	8.6623e-05	571	gnl|CDD|40886	pfam00808, CBFD_NFYB_HMF, Histone-like transcription factor	5	0.000891902	0.000242554	259		gnl|CDD|40886	pfam00808, CBFD_NFYB_HMF, Histone-like transcription factor	3	0.000591017	0.0002215	306		gnl|CDD|40895	pfam00817, IMS, impB/mucB/samB family	3	0.000622278	0.000276549	352		gnl|CDD|40966	pfam00889, EF_TS, Elongation factor TS	1	0.000278552	0.000153327	634		gnl|CDD|40859	pfam00780, CNH domain	3	0.0005386	0.000233627	410		gnl|CDD|40962	pfam00885, DMRL_synthase, 6,7-dimethyl-8-ribityllumazine synthase	1
gnl|CDD|42807	pfam02866, Ldh_1_C, lactate/malate dehydrogenase	2	0.000428633	0.000122481	414		1.07422	1.86181	0.000525477	0.000113893	416	gnl|CDD|40887	pfam00809, Pterin_bind	2	0.000356761	9.70214e-05	526		gnl|CDD|40887	pfam00809, Pterin_bind	1	0.000197006	7.38334e-05	1086		gnl|CDD|40903	pfam00826, Ribosomal_L10e	1	0.000207426	9.21829e-05	1251		gnl|CDD|40967	pfam00890,FAD binding domain 2	2	0.000557103	0.000306654	386		gnl|CDD|40860	pfam00781, DAGK_cat, Diacylglycerol kinase catalytic domain	1	0.000179533	7.78756e-05	1179		gnl|CDD|40963	pfam00886, Ribosomal_S16	1
gnl|CDD|41764	pfam01734, Patatin-like phospholipase	2	0.000428633	0.000122481	415		1.28194	1.56014	0.000440334	9.54389e-05	531	gnl|CDD|40888	pfam00810, ER lumen protein retaining receptor	1	0.00017838	4.85107e-05	1505		gnl|CDD|40888	pfam00810, ER lumen protein retaining receptor	1	0.000197006	7.38334e-05	1398		gnl|CDD|40904	pfam00827, Ribosomal_L15e	1	0.000207426	9.21829e-05	939		gnl|CDD|40968	pfam00891, O-methyltransferase	1	0.000278552	0.000153327	831		gnl|CDD|40865	pfam00787, PX domain	7	0.00125673	0.000545129	118		gnl|CDD|40964	pfam00887, Acyl CoA binding protein	4
gnl|CDD|43012	pfam03079, ARD/ARD' family	2	0.000428633	0.000122481	416		0.922563	2.16787	0.000611861	0.000132616	327	gnl|CDD|40892	pfam00814, Peptidase_M22	2	0.000356761	9.70214e-05	550		gnl|CDD|40892	pfam00814, Peptidase_M22	2	0.000394011	0.000147667	653		gnl|CDD|40905	pfam00828, Ribosomal_L18e	1	0.000207426	9.21829e-05	697		gnl|CDD|40969	pfam00892, DUF6, Integral membrane protein DUF6	2	0.000557103	0.000306654	563		gnl|CDD|40867	pfam00789, UBX domain	2	0.000359066	0.000155751	734		gnl|CDD|40966	pfam00889, EF_TS, Elongation factor TS	1
gnl|CDD|42491	pfam02515, CoA-transferase family III	2	0.000428633	0.000122481	417		1.17737	1.6987	0.00047944	0.000103915	484	gnl|CDD|40893	pfam00815, Histidinol_dh, Histidinol dehydrogenase	1	0.00017838	4.85107e-05	1040		gnl|CDD|40893	pfam00815, Histidinol_dh, Histidinol dehydrogenase	1	0.000197006	7.38334e-05	1322		gnl|CDD|40906	pfam00829, Ribosomal_L21p	1	0.000207426	9.21829e-05	1338		gnl|CDD|40973	pfam00896, Mtap_PNP, Phosphorylase family 2	2	0.000557103	0.000306654	500		gnl|CDD|40868	pfam00790, VHS domain	4	0.000718133	0.000311502	291		gnl|CDD|40967	pfam00890,FAD binding domain 2	2
gnl|CDD|43342	pfam03416, Peptidase family C54	2	0.000428633	0.000122481	418		1.74257	1.14773	0.000323935	7.02103e-05	666	gnl|CDD|40895	pfam00817, IMS, impB/mucB/samB family	3	0.000535141	0.000145532	388		gnl|CDD|40895	pfam00817, IMS, impB/mucB/samB family	4	0.000788022	0.000295334	258		gnl|CDD|40907	pfam00830, Ribosomal_L28	1	0.000207426	9.21829e-05	1148		gnl|CDD|40976	pfam00899, ThiF family	8	0.00222841	0.00122662	63		gnl|CDD|40871	pfam00793, DAHP synthetase I family	2	0.000359066	0.000155751	606		gnl|CDD|40969	pfam00892, DUF6, Integral membrane protein DUF6	1
gnl|CDD|42689	pfam02733, Dak1 domain	2	0.000428633	0.000122481	419		1.29277	1.54707	0.000436645	9.46392e-05	532	gnl|CDD|40903	pfam00826, Ribosomal_L10e	1	0.00017838	4.85107e-05	1183		gnl|CDD|40903	pfam00826, Ribosomal_L10e	1	0.000197006	7.38334e-05	1317		gnl|CDD|40908	pfam00831, Ribosomal_L29	1	0.000207426	9.21829e-05	931		gnl|CDD|40977	pfam00900, Ribosomal_S4e, Ribosomal family S4e	1	0.000278552	0.000153327	943		gnl|CDD|40873	pfam00795, Carbon-nitrogen hydrolase	6	0.0010772	0.000467253	165		gnl|CDD|40973	pfam00896, Mtap_PNP, Phosphorylase family 2	1
gnl|CDD|40202	pfam00102, Protein-tyrosine phosphatase	2	0.000428633	0.000122481	420		1.72138	1.16186	0.000327923	7.10748e-05	650	gnl|CDD|40904	pfam00827, Ribosomal_L15e	1	0.00017838	4.85107e-05	1565		gnl|CDD|40904	pfam00827, Ribosomal_L15e	1	0.000197006	7.38334e-05	970		gnl|CDD|40910	pfam00833, Ribosomal_S17e, Ribosomal S17	1	0.000207426	9.21829e-05	1266		gnl|CDD|40980	pfam00903, Glyoxalase, Glyoxalase/Bleomycin resistance	2	0.000557103	0.000306654	510		gnl|CDD|40875	pfam00797, N-acetyltransferase	2	0.000359066	0.000155751	471		gnl|CDD|40976	pfam00899, ThiF family	9
gnl|CDD|41085	pfam01015, Ribosomal S3Ae family	2	0.000428633	0.000122481	421		0.997452	2.00511	0.000565923	0.000122659	364	gnl|CDD|40905	pfam00828, Ribosomal_L18e	1	0.00017838	4.85107e-05	826		gnl|CDD|40905	pfam00828, Ribosomal_L18e	1	0.000197006	7.38334e-05	719		gnl|CDD|40911	pfam00834, Ribul_P_3_epim, Ribulose-phosphate 3 epimerase family	1	0.000207426	9.21829e-05	734		gnl|CDD|40986	pfam00909, Ammonium Transporter Family	2	0.000557103	0.000306654	327		gnl|CDD|40886	pfam00808, CBFD_NFYB_HMF, Histone-like transcription factor	4	0.000718133	0.000311502	234		gnl|CDD|40977	pfam00900, Ribosomal_S4e, Ribosomal family S4e	1
gnl|CDD|41930	pfam01912, eIF-6 family	2	0.000428633	0.000122481	422		0.98709	2.02616	0.000571863	0.000123947	361	gnl|CDD|40906	pfam00829, Ribosomal_L21p	1	0.00017838	4.85107e-05	1246		gnl|CDD|40906	pfam00829, Ribosomal_L21p	1	0.000197006	7.38334e-05	1419		gnl|CDD|40915	pfam00838, TCTP, Translationally controlled tumour protein	1	0.000207426	9.21829e-05	853		gnl|CDD|40991	pfam00916, Sulfate transporter family	2	0.000557103	0.000306654	535		gnl|CDD|40887	pfam00809, Pterin_bind	1	0.000179533	7.78756e-05	1177		gnl|CDD|40980	pfam00903, Glyoxalase, Glyoxalase/Bleomycin resistance	1
gnl|CDD|43152	pfam03224, V-ATPase subunit H	2	0.000428633	0.000122481	423		1.15853	1.72632	0.000487237	0.000105605	470	gnl|CDD|40907	pfam00830, Ribosomal_L28	1	0.00017838	4.85107e-05	989		gnl|CDD|40907	pfam00830, Ribosomal_L28	1	0.000197006	7.38334e-05	1201		gnl|CDD|40917	pfam00840, Glycosyl hydrolase family 7	8	0.00165941	0.000737463	96		gnl|CDD|40995	pfam00920, ILVD_EDD, Dehydratase family	2	0.000557103	0.000306654	410		gnl|CDD|40888	pfam00810, ER lumen protein retaining receptor	2	0.000359066	0.000155751	682		gnl|CDD|40986	pfam00909, Ammonium Transporter Family	2
gnl|CDD|40547	pfam00457, Glycosyl hydrolases family 11	2	0.000428633	0.000122481	424		0.941874	2.12343	0.000599316	0.000129897	340	gnl|CDD|40908	pfam00831, Ribosomal_L29	1	0.00017838	4.85107e-05	1502		gnl|CDD|40908	pfam00831, Ribosomal_L29	1	0.000197006	7.38334e-05	964		gnl|CDD|40926	pfam00849, RNA pseudouridylate synthase	2	0.000414852	0.000184366	622		gnl|CDD|40998	pfam00923, Transaldolase	3	0.000835655	0.000459982	279		gnl|CDD|40892	pfam00814, Peptidase_M22	2	0.000359066	0.000155751	732		gnl|CDD|40991	pfam00916, Sulfate transporter family	4
gnl|CDD|41289	pfam01230, HIT domain	2	0.000428633	0.000122481	425		0.873579	2.28943	0.00064617	0.000140052	305	gnl|CDD|40911	pfam00834, Ribul_P_3_epim, Ribulose-phosphate 3 epimerase family	2	0.000356761	9.70214e-05	604		gnl|CDD|40910	pfam00833, Ribosomal_S17e, Ribosomal S17	1	0.000197006	7.38334e-05	1339		gnl|CDD|40931	pfam00854, PTR2, POT family	1	0.000207426	9.21829e-05	871		gnl|CDD|40999	pfam00924, MS_channel, Mechanosensitive ion channel	3	0.000835655	0.000459982	319		gnl|CDD|40893	pfam00815, Histidinol_dh, Histidinol dehydrogenase	1	0.000179533	7.78756e-05	1412		gnl|CDD|40995	pfam00920, ILVD_EDD, Dehydratase family	2
gnl|CDD|43256	pfam03330, DPBB_1, Rare lipoprotein A (RlpA)-like double-psi	2	0.000428633	0.000122481	426		0.870282	2.29811	0.000648618	0.000140583	304	gnl|CDD|40915	pfam00838, TCTP, Translationally controlled tumour protein	1	0.00017838	4.85107e-05	1543		gnl|CDD|40911	pfam00834, Ribul_P_3_epim, Ribulose-phosphate 3 epimerase family	1	0.000197006	7.38334e-05	759		gnl|CDD|40934	pfam00857, Isochorismatase family	8	0.00165941	0.000737463	92		gnl|CDD|41000	pfam00925, GTP_cyclohydro2, GTP cyclohydrolase II	2	0.000557103	0.000306654	393		gnl|CDD|40895	pfam00817, IMS, impB/mucB/samB family	4	0.000718133	0.000311502	274		gnl|CDD|40998	pfam00923, Transaldolase	2
gnl|CDD|41581	pfam01536, SAM_decarbox, Adenosylmethionine decarboxylase	2	0.000428633	0.000122481	427		1.13122	1.76801	0.000499003	0.000108155	448	gnl|CDD|40926	pfam00849, RNA pseudouridylate synthase	2	0.000356761	9.70214e-05	637		gnl|CDD|40915	pfam00838, TCTP, Translationally controlled tumour protein	1	0.000197006	7.38334e-05	886		gnl|CDD|40937	pfam00860, Xan_ur_permease	2	0.000414852	0.000184366	542		gnl|CDD|41001	pfam00926, DHBP_synthase, 3,4-dihydroxy-2-butanone 4-phosphate	1	0.000278552	0.000153327	1130		gnl|CDD|40903	pfam00826, Ribosomal_L10e	1	0.000179533	7.78756e-05	1408		gnl|CDD|40999	pfam00924, MS_channel, Mechanosensitive ion channel	1
gnl|CDD|40264	pfam00164, Ribosomal protein S12	2	0.000428633	0.000122481	428		0.882057	2.26743	0.000639959	0.000138706	310	gnl|CDD|40931	pfam00854, PTR2, POT family	3	0.000535141	0.000145532	370		gnl|CDD|40917	pfam00840, Glycosyl hydrolase family 7	6	0.00118203	0.000443001	159		gnl|CDD|40938	pfam00861, Ribosomal_L18p	1	0.000207426	9.21829e-05	913		gnl|CDD|41003	pfam00928, Adaptor complexes medium subunit family	4	0.00111421	0.000613309	154		gnl|CDD|40904	pfam00827, Ribosomal_L15e	1	0.000179533	7.78756e-05	1068		gnl|CDD|41000	pfam00925, GTP_cyclohydro2, GTP cyclohydrolase II	2
gnl|CDD|43585	pfam03663, Glyco_hydro_76, Glycosyl hydrolase family 76	2	0.000428633	0.000122481	429		1.16654	1.71447	0.000483893	0.00010488	477	gnl|CDD|40932	pfam00855, PWWP	3	0.000535141	0.000145532	390		gnl|CDD|40926	pfam00849, RNA pseudouridylate synthase	2	0.000394011	0.000147667	638		gnl|CDD|40948	pfam00871, Acetate_kinase, Acetokinase family	1	0.000207426	9.21829e-05	1299		gnl|CDD|41004	pfam00929, Exonuclease	5	0.00139276	0.000766636	139		gnl|CDD|40905	pfam00828, Ribosomal_L18e	1	0.000179533	7.78756e-05	807		gnl|CDD|41001	pfam00926, DHBP_synthase, 3,4-dihydroxy-2-butanone 4-phosphate	1
gnl|CDD|40499	pfam00406, ADK, Adenylate kinase	2	0.000428633	0.000122481	430		1.04173	1.91989	0.00054187	0.000117446	397	gnl|CDD|40934	pfam00857, Isochorismatase family	2	0.000356761	9.70214e-05	692		gnl|CDD|40931	pfam00854, PTR2, POT family	2	0.000394011	0.000147667	491		gnl|CDD|40960	pfam00883, Peptidase_M17, Cytosol aminopeptidase family	1	0.000207426	9.21829e-05	708		gnl|CDD|41005	pfam00930, DPPIV_N, Dipeptidyl peptidase IV (DPP IV) N-terminal	1	0.000278552	0.000153327	1231		gnl|CDD|40906	pfam00829, Ribosomal_L21p	1	0.000179533	7.78756e-05	1497		gnl|CDD|41003	pfam00928, Adaptor complexes medium subunit family	3
gnl|CDD|41434	pfam01384, PHO4, Phosphate transporter family	2	0.000428633	0.000122481	431		1.30596	1.53144	0.000432235	9.36835e-05	536	gnl|CDD|40937	pfam00860, Xan_ur_permease	2	0.000356761	9.70214e-05	590		gnl|CDD|40932	pfam00855, PWWP	1	0.000197006	7.38334e-05	776		gnl|CDD|40962	pfam00885, DMRL_synthase, 6,7-dimethyl-8-ribityllumazine synthase	1	0.000207426	9.21829e-05	1534		gnl|CDD|41010	pfam00935, Ribosomal_L44	1	0.000278552	0.000153327	1436		gnl|CDD|40908	pfam00831, Ribosomal_L29	1	0.000179533	7.78756e-05	1063		gnl|CDD|41004	pfam00929, Exonuclease	7
gnl|CDD|40767	pfam00686, CBM_20, Starch binding domain	2	0.000428633	0.000122481	432		1.29936	1.53922	0.000434429	9.41589e-05	534	gnl|CDD|40938	pfam00861, Ribosomal_L18p	1	0.00017838	4.85107e-05	1597		gnl|CDD|40934	pfam00857, Isochorismatase family	5	0.000985028	0.000369167	190		gnl|CDD|40964	pfam00887, Acyl CoA binding protein	3	0.000622278	0.000276549	341		gnl|CDD|41014	pfam00939, Na_sulph_symp, Sodium:sulfate symporter transmembrane	1	0.000278552	0.000153327	726		gnl|CDD|40909	pfam00832, Ribosomal_L39, Ribosomal L39 protein	1	0.000179533	7.78756e-05	890		gnl|CDD|41005	pfam00930, DPPIV_N, Dipeptidyl peptidase IV (DPP IV) N-terminal	1
gnl|CDD|41659	pfam01619, Pro_dh, Proline dehydrogenase	2	0.000428633	0.000122481	433		1.27676	1.56647	0.000442121	9.58262e-05	529	gnl|CDD|40950	pfam00873, ACR_tran, AcrB/AcrD/AcrF family	1	0.00017838	4.85107e-05	1069		gnl|CDD|40937	pfam00860, Xan_ur_permease	2	0.000394011	0.000147667	565		gnl|CDD|40966	pfam00889, EF_TS, Elongation factor TS	1	0.000207426	9.21829e-05	715		gnl|CDD|41015	pfam00940, RNA_pol, DNA-dependent RNA polymerase	1	0.000278552	0.000153327	1262		gnl|CDD|40910	pfam00833, Ribosomal_S17e, Ribosomal S17	1	0.000179533	7.78756e-05	1426		gnl|CDD|41014	pfam00939, Na_sulph_symp, Sodium:sulfate symporter transmembrane	1
gnl|CDD|42725	pfam02769, AIR synthase related protein, C-terminal domain	2	0.000428633	0.000122481	434		1.76848	1.13092	0.00031919	6.91818e-05	687	gnl|CDD|40960	pfam00883, Peptidase_M17, Cytosol aminopeptidase family	3	0.000535141	0.000145532	365		gnl|CDD|40938	pfam00861, Ribosomal_L18p	1	0.000197006	7.38334e-05	948		gnl|CDD|40967	pfam00890,FAD binding domain 2	2	0.000414852	0.000184366	468		gnl|CDD|41028	pfam00953, Glycos_transf_4	1	0.000278552	0.000153327	913		gnl|CDD|40911	pfam00834, Ribul_P_3_epim, Ribulose-phosphate 3 epimerase family	1	0.000179533	7.78756e-05	853		gnl|CDD|41015	pfam00940, RNA_pol, DNA-dependent RNA polymerase	2
gnl|CDD|41877	pfam01853, MOZ/SAS family	2	0.000428633	0.000122481	435		1.00075	1.9985	0.000564058	0.000122255	368	gnl|CDD|40961	pfam00884, Sulfatase	1	0.00017838	4.85107e-05	1318		gnl|CDD|40948	pfam00871, Acetate_kinase, Acetokinase family	1	0.000197006	7.38334e-05	1376		gnl|CDD|40968	pfam00891, O-methyltransferase	10	0.00207426	0.000921829	69		gnl|CDD|41030	pfam00955, HCO3- transporter family	1	0.000278552	0.000153327	1117		gnl|CDD|40915	pfam00838, TCTP, Translationally controlled tumour protein	1	0.000179533	7.78756e-05	979		gnl|CDD|41028	pfam00953, Glycos_transf_4	1
gnl|CDD|40402	pfam00306, ATP synthase alpha/beta chain	2	0.000428633	0.000122481	436		1.2452	1.60617	0.000453326	9.82547e-05	514	gnl|CDD|40962	pfam00885, DMRL_synthase, 6,7-dimethyl-8-ribityllumazine synthase	1	0.00017838	4.85107e-05	791		gnl|CDD|40958	pfam00881, Nitroreductase, Nitroreductase family	1	0.000197006	7.38334e-05	882		gnl|CDD|40969	pfam00892, DUF6, Integral membrane protein DUF6	2	0.000414852	0.000184366	657		gnl|CDD|41031	pfam00956, NAP, Nucleosome assembly protein	2	0.000557103	0.000306654	552		gnl|CDD|40917	pfam00840, Glycosyl hydrolase family 7	5	0.000897666	0.000389378	202		gnl|CDD|41030	pfam00955, HCO3- transporter family	1
gnl|CDD|44799	pfam04893, The Yip1 integral membrane domain	2	0.000428633	0.000122481	437		1.00781	1.98449	0.000560104	0.000121398	372	gnl|CDD|40963	pfam00886, Ribosomal_S16	1	0.00017838	4.85107e-05	1133		gnl|CDD|40960	pfam00883, Peptidase_M17, Cytosol aminopeptidase family	1	0.000197006	7.38334e-05	730		gnl|CDD|40973	pfam00896, Mtap_PNP, Phosphorylase family 2	3	0.000622278	0.000276549	358		gnl|CDD|41032	pfam00957, Synaptobrevin	3	0.000835655	0.000459982	273		gnl|CDD|40926	pfam00849, RNA pseudouridylate synthase	1	0.000179533	7.78756e-05	1577		gnl|CDD|41031	pfam00956, NAP, Nucleosome assembly protein	2
gnl|CDD|40892	pfam00814, Peptidase_M22	2	0.000428633	0.000122481	438		1.0893	1.83605	0.000518206	0.000112317	424	gnl|CDD|40964	pfam00887, Acyl CoA binding protein	3	0.000535141	0.000145532	395		gnl|CDD|40962	pfam00885, DMRL_synthase, 6,7-dimethyl-8-ribityllumazine synthase	1	0.000197006	7.38334e-05	1621		gnl|CDD|40976	pfam00899, ThiF family	8	0.00165941	0.000737463	95		gnl|CDD|41033	pfam00958, GMP_synt_C	1	0.000278552	0.000153327	901		gnl|CDD|40931	pfam00854, PTR2, POT family	4	0.000718133	0.000311502	246		gnl|CDD|41032	pfam00957, Synaptobrevin	4
gnl|CDD|43094	pfam03164, DUF254, SAND	2	0.000428633	0.000122481	439		1.18444	1.68856	0.000476581	0.000103295	486	gnl|CDD|40966	pfam00889, EF_TS, Elongation factor TS	1	0.00017838	4.85107e-05	1048		gnl|CDD|40963	pfam00886, Ribosomal_S16	1	0.000197006	7.38334e-05	890		gnl|CDD|40977	pfam00900, Ribosomal_S4e, Ribosomal family S4e	1	0.000207426	9.21829e-05	990		gnl|CDD|41037	pfam00962, Adenosine/AMP deaminase	3	0.000835655	0.000459982	243		gnl|CDD|40932	pfam00855, PWWP	1	0.000179533	7.78756e-05	871		gnl|CDD|41033	pfam00958, GMP_synt_C	1
gnl|CDD|41765	pfam01735, PLA2_B, Lysophospholipase catalytic domain	2	0.000428633	0.000122481	440		1.46845	1.36198	0.000384405	8.33167e-05	582	gnl|CDD|40967	pfam00890,FAD binding domain 2	8	0.00142704	0.000388086	136		gnl|CDD|40964	pfam00887, Acyl CoA binding protein	3	0.000591017	0.0002215	362		gnl|CDD|40980	pfam00903, Glyoxalase, Glyoxalase/Bleomycin resistance	1	0.000207426	9.21829e-05	1363		gnl|CDD|41050	pfam00977, Histidine biosynthesis protein	1	0.000278552	0.000153327	786		gnl|CDD|40934	pfam00857, Isochorismatase family	6	0.0010772	0.000467253	149		gnl|CDD|41037	pfam00962, Adenosine/AMP deaminase	1
gnl|CDD|41485	pfam01435, Peptidase_M48	2	0.000428633	0.000122481	441		1.05586	1.8942	0.000534619	0.000115874	401	gnl|CDD|40968	pfam00891, O-methyltransferase	8	0.00142704	0.000388086	130		gnl|CDD|40966	pfam00889, EF_TS, Elongation factor TS	1	0.000197006	7.38334e-05	736		gnl|CDD|40986	pfam00909, Ammonium Transporter Family	2	0.000414852	0.000184366	401		gnl|CDD|41055	pfam00982, Glycosyltransferase family 20	3	0.000835655	0.000459982	290		gnl|CDD|40937	pfam00860, Xan_ur_permease	3	0.0005386	0.000233627	389		gnl|CDD|41043	pfam00970, FAD_binding_6, Oxidoreductase FAD-binding domain	2
gnl|CDD|41154	pfam01088, Peptidase_C12, Ubiquitin carboxyl-terminal hydrolase	2	0.000428633	0.000122481	442		1.02807	1.9454	0.00054907	0.000119006	382	gnl|CDD|40969	pfam00892, DUF6, Integral membrane protein DUF6	2	0.000356761	9.70214e-05	744		gnl|CDD|40967	pfam00890,FAD binding domain 2	2	0.000394011	0.000147667	500		gnl|CDD|40991	pfam00916, Sulfate transporter family	4	0.000829703	0.000368732	283		gnl|CDD|41060	pfam00988, Carbamoyl-phosphate synthase small chain	1	0.000278552	0.000153327	911		gnl|CDD|40938	pfam00861, Ribosomal_L18p	1	0.000179533	7.78756e-05	1048		gnl|CDD|41050	pfam00977, Histidine biosynthesis protein	2
gnl|CDD|43754	pfam03835, DNA repair protein Rad4	2	0.000428633	0.000122481	443		1.61493	1.23844	0.000349538	7.57596e-05	608	gnl|CDD|40973	pfam00896, Mtap_PNP, Phosphorylase family 2	2	0.000356761	9.70214e-05	544		gnl|CDD|40968	pfam00891, O-methyltransferase	2	0.000394011	0.000147667	495		gnl|CDD|40995	pfam00920, ILVD_EDD, Dehydratase family	2	0.000414852	0.000184366	493		gnl|CDD|41061	pfam00989, PAS domain	2	0.000557103	0.000306654	477		gnl|CDD|40948	pfam00871, Acetate_kinase, Acetokinase family	1	0.000179533	7.78756e-05	1460		gnl|CDD|41055	pfam00982, Glycosyltransferase family 20	3
gnl|CDD|47277	pfam07393, Sec10	2	0.000428633	0.000122481	444		1.57772	1.26765	0.000357782	7.75463e-05	601	gnl|CDD|40976	pfam00899, ThiF family	8	0.00142704	0.000388086	138		gnl|CDD|40969	pfam00892, DUF6, Integral membrane protein DUF6	3	0.000591017	0.0002215	417		gnl|CDD|40998	pfam00923, Transaldolase	1	0.000207426	9.21829e-05	1309		gnl|CDD|41066	pfam00994, Probable molybdopterin binding domain	1	0.000278552	0.000153327	1405		gnl|CDD|40961	pfam00884, Sulfatase	5	0.000897666	0.000389378	189		gnl|CDD|41060	pfam00988, Carbamoyl-phosphate synthase small chain	1
gnl|CDD|45228	pfam05327, RNA polymerase I specific transcription initiation	2	0.000428633	0.000122481	445		1.50896	1.32542	0.000374086	8.10802e-05	587	gnl|CDD|40977	pfam00900, Ribosomal_S4e, Ribosomal family S4	1	0.00017838	4.85107e-05	910		gnl|CDD|40973	pfam00896, Mtap_PNP, Phosphorylase family 2	2	0.000394011	0.000147667	613		gnl|CDD|40999	pfam00924, MS_channel, Mechanosensitive ion channel	3	0.000622278	0.000276549	393		gnl|CDD|41067	pfam00995, Sec1 family	4	0.00111421	0.000613309	166		gnl|CDD|40962	pfam00885, DMRL_synthase, 6,7-dimethyl-8-ribityllumazine synthase	1	0.000179533	7.78756e-05	1692		gnl|CDD|41061	pfam00989, PAS domain	2
gnl|CDD|41161	pfam01095, Pectinesterase	2	0.000428633	0.000122481	446		1.10625	1.8079	0.000510264	0.000110596	432	gnl|CDD|40980	pfam00903, Glyoxalase, Glyoxalase/Bleomycin resistance	2	0.000356761	9.70214e-05	696		gnl|CDD|40976	pfam00899, ThiF family	7	0.00137904	0.000516834	125		gnl|CDD|41000	pfam00925, GTP_cyclohydro2, GTP cyclohydrolase II	2	0.000414852	0.000184366	476		gnl|CDD|41068	pfam00996, GDI, GDP dissociation inhibitor	2	0.000557103	0.000306654	394		gnl|CDD|40963	pfam00886, Ribosomal_S16	1	0.000179533	7.78756e-05	983		gnl|CDD|41066	pfam00994, Probable molybdopterin binding domain	1
gnl|CDD|40655	pfam00569, ZZ, Zinc finger	2	0.000428633	0.000122481	447		1.54052	1.29827	0.000366423	7.94193e-05	594	gnl|CDD|40986	pfam00909, Ammonium Transporter Family	10	0.0017838	0.000485107	88		gnl|CDD|40977	pfam00900, Ribosomal_S4e, Ribosomal family S4e	1	0.000197006	7.38334e-05	1028		gnl|CDD|41001	pfam00926, DHBP_synthase, 3,4-dihydroxy-2-butanone 4-phosphate	1	0.000207426	9.21829e-05	1173		gnl|CDD|41072	pfam01000, RNA polymerase Rpb3/RpoA insert domain	2	0.000557103	0.000306654	369		gnl|CDD|40964	pfam00887, Acyl CoA binding protein	1	0.000179533	7.78756e-05	1375		gnl|CDD|41067	pfam00995, Sec1 family	4
gnl|CDD|42963	pfam03028, Dynein heavy chain	2	0.000428633	0.000122481	448		3.99395	0.500757	0.000141334	3.0633e-05	1402	gnl|CDD|40991	pfam00916, Sulfate transporter family	5	0.000891902	0.000242554	238		gnl|CDD|40980	pfam00903, Glyoxalase, Glyoxalase/Bleomycin resistance	2	0.000394011	0.000147667	622		gnl|CDD|41003	pfam00928, Adaptor complexes medium subunit family	4	0.000829703	0.000368732	232		gnl|CDD|41080	pfam01008, IF-2B, Initiation factor 2 subunit family	3	0.000835655	0.000459982	271		gnl|CDD|40967	pfam00890,FAD binding domain 2	3	0.0005386	0.000233627	353		gnl|CDD|41068	pfam00996, GDI, GDP dissociation inhibitor	2
gnl|CDD|40108	pfam00006, ATP synthase alpha/beta family	2	0.000428633	0.000122481	449		1.3036	1.53421	0.000433016	9.38527e-05	535	gnl|CDD|40995	pfam00920, ILVD_EDD, Dehydratase family	2	0.000356761	9.70214e-05	749		gnl|CDD|40986	pfam00909, Ammonium Transporter Family	4	0.000788022	0.000295334	219		gnl|CDD|41004	pfam00929, Exonuclease of	4	0.000829703	0.000368732	266		gnl|CDD|41083	pfam01012, ETF_beta, Electron transfer flavoprotein beta subunit	1	0.000278552	0.000153327	1395		gnl|CDD|40968	pfam00891, O-methyltransferase	15	0.002693	0.00116813	51		gnl|CDD|41072	pfam01000, RNA polymerase Rpb3/RpoA insert domain	2
gnl|CDD|42110	pfam02109, DAD family	2	0.000428633	0.000122481	450		0.865572	2.31061	0.000652147	0.000141348	300	gnl|CDD|40998	pfam00923, Transaldolase	3	0.000535141	0.000145532	415		gnl|CDD|40991	pfam00916, Sulfate transporter family	3	0.000591017	0.0002215	407		gnl|CDD|41005	pfam00930, DPPIV_N, Dipeptidyl peptidase IV (DPP IV) N-terminal	1	0.000207426	9.21829e-05	1265		gnl|CDD|41084	pfam01014, Uricase	1	0.000278552	0.000153327	1208		gnl|CDD|40969	pfam00892, DUF6, Integral membrane protein DUF6	2	0.000359066	0.000155751	762		gnl|CDD|41080	pfam01008, IF-2B, Initiation factor 2 subunit family	4
gnl|CDD|44504	pfam04597, Ribophorin I	2	0.000428633	0.000122481	451		1.1623	1.72072	0.000485657	0.000105262	472	gnl|CDD|40999	pfam00924, MS_channel, Mechanosensitive ion channel	3	0.000535141	0.000145532	359		gnl|CDD|40995	pfam00920, ILVD_EDD, Dehydratase family	2	0.000394011	0.000147667	522		gnl|CDD|41010	pfam00935, Ribosomal_L44	1	0.000207426	9.21829e-05	1443		gnl|CDD|41085	pfam01015, Ribosomal S3Ae family	1	0.000278552	0.000153327	1175		gnl|CDD|40973	pfam00896, Mtap_PNP, Phosphorylase family 2	1	0.000179533	7.78756e-05	1478		gnl|CDD|41083	pfam01012, ETF_beta, Electron transfer flavoprotein beta subunit	1
gnl|CDD|40790	pfam00709, Adenylosuccinate synthetase	2	0.000428633	0.000122481	452		1.1623	1.72072	0.000485657	0.000105262	473	gnl|CDD|41000	pfam00925, GTP_cyclohydro2, GTP cyclohydrolase II	2	0.000356761	9.70214e-05	725		gnl|CDD|40998	pfam00923, Transaldolase	3	0.000591017	0.0002215	377		gnl|CDD|41014	pfam00939, Na_sulph_symp, Sodium:sulfate symporter transmembrane	1	0.000207426	9.21829e-05	791		gnl|CDD|41086	pfam01016, Ribosomal_L27, Ribosomal L27 protein	1	0.000278552	0.000153327	868		gnl|CDD|40976	pfam00899, ThiF family	8	0.00143627	0.000623004	107		gnl|CDD|41084	pfam01014, Uricase	1
gnl|CDD|43771	pfam03853, YjeF-related protein N-terminus	2	0.000428633	0.000122481	453		0.979554	2.04175	0.000576263	0.0001249	357	gnl|CDD|41001	pfam00926, DHBP_synthase, 3,4-dihydroxy-2-butanone 4-phosphate	1	0.00017838	4.85107e-05	1046		gnl|CDD|40999	pfam00924, MS_channel, Mechanosensitive ion channel	2	0.000394011	0.000147667	679		gnl|CDD|41015	pfam00940, RNA_pol, DNA-dependent RNA polymerase	1	0.000207426	9.21829e-05	1298		gnl|CDD|41088	pfam01018, GTP1/OBG family	3	0.000835655	0.000459982	318		gnl|CDD|40977	pfam00900, Ribosomal_S4e, Ribosomal family S4e	1	0.000179533	7.78756e-05	1122		gnl|CDD|41085	pfam01015, Ribosomal S3Ae family	1
gnl|CDD|40129	pfam00027, cNMP_binding	2	0.000428633	0.000122481	454		1.66345	1.20232	0.000339344	7.35501e-05	623	gnl|CDD|41003	pfam00928, Adaptor complexes medium subunit family	3	0.000535141	0.000145532	465		gnl|CDD|41000	pfam00925, GTP_cyclohydro2, GTP cyclohydrolase II	2	0.000394011	0.000147667	508		gnl|CDD|41028	pfam00953, Glycos_transf_4	1	0.000207426	9.21829e-05	962		gnl|CDD|41095	pfam01025, GrpE	1	0.000278552	0.000153327	628		gnl|CDD|40980	pfam00903, Glyoxalase, Glyoxalase/Bleomycin resistance	4	0.000718133	0.000311502	288		gnl|CDD|41086	pfam01016, Ribosomal_L27, Ribosomal L27 protein	1
gnl|CDD|41478	pfam01428, AN1-like Zinc finger	2	0.000428633	0.000122481	455		0.961185	2.08076	0.000587276	0.000127287	350	gnl|CDD|41004	pfam00929, Exonuclease	8	0.00142704	0.000388086	121		gnl|CDD|41001	pfam00926, DHBP_synthase, 3,4-dihydroxy-2-butanone 4-phosphate	1	0.000197006	7.38334e-05	1227		gnl|CDD|41030	pfam00955, HCO3- transporter family	1	0.000207426	9.21829e-05	1161		gnl|CDD|41096	pfam01026, TatD_DNase	2	0.000557103	0.000306654	405		gnl|CDD|40986	pfam00909, Ammonium Transporter Family	3	0.0005386	0.000233627	312		gnl|CDD|41088	pfam01018, GTP1/OBG family	3
gnl|CDD|40741	pfam00657, Lipase_GDSL	2	0.000428633	0.000122481	456		0.994155	2.01176	0.000567799	0.000123066	363	gnl|CDD|41005	pfam00930, DPPIV_N, Dipeptidyl peptidase IV (DPP IV) N-terminal	1	0.00017838	4.85107e-05	975		gnl|CDD|41003	pfam00928, Adaptor complexes medium subunit family	4	0.000788022	0.000295334	236		gnl|CDD|41031	pfam00956, NAP, Nucleosome assembly protein	2	0.000414852	0.000184366	648		gnl|CDD|41097	pfam01027, UPF0005	2	0.000557103	0.000306654	555		gnl|CDD|40991	pfam00916, Sulfate transporter family	6	0.0010772	0.000467253	167		gnl|CDD|41095	pfam01025, GrpE	1
gnl|CDD|42968	pfam03033, Glyco_transf_28, Glycosyltransferase family 28	2	0.000428633	0.000122481	457		1.60881	1.24315	0.000350868	7.60479e-05	607	gnl|CDD|41006	pfam00931, NB-ARC domain	70	0.0124866	0.00339575	5		gnl|CDD|41004	pfam00929, Exonuclease	5	0.000985028	0.000369167	205		gnl|CDD|41032	pfam00957, Synaptobrevin	4	0.000829703	0.000368732	258		gnl|CDD|41101	pfam01031, Dynamin_M	1	0.000278552	0.000153327	1063		gnl|CDD|40995	pfam00920, ILVD_EDD, Dehydratase family	4	0.000718133	0.000311502	251		gnl|CDD|41096	pfam01026, TatD_DNase	2
gnl|CDD|45110	pfam05208, ALG3 protein	2	0.000428633	0.000122481	458		1.24143	1.61105	0.000454702	9.8553e-05	513	gnl|CDD|41010	pfam00935, Ribosomal_L44	1	0.00017838	4.85107e-05	1125		gnl|CDD|41005	pfam00930, DPPIV_N, Dipeptidyl peptidase IV (DPP IV) N-terminal	1	0.000197006	7.38334e-05	1338		gnl|CDD|41033	pfam00958, GMP_synt_C	1	0.000207426	9.21829e-05	952		gnl|CDD|41105	pfam01035, Methyltransf_1, 6-O-methylguanine DNA	1	0.000278552	0.000153327	1054		gnl|CDD|40998	pfam00923, Transaldolase	2	0.000359066	0.000155751	673		gnl|CDD|41097	pfam01027, UPF0005	1
gnl|CDD|43062	pfam03129, HGTP_anticodon	2	0.000428633	0.000122481	459		1.39827	1.43034	0.000403698	8.74984e-05	567	gnl|CDD|41014	pfam00939, Na_sulph_symp, Sodium:sulfate symporter transmembrane	1	0.00017838	4.85107e-05	969		gnl|CDD|41006	pfam00931, NB-ARC domain	3	0.000591017	0.0002215	340		gnl|CDD|41037	pfam00962, Adenosine/AMP deaminase	3	0.000622278	0.000276549	330		gnl|CDD|41106	pfam01036, Bac_rhodopsin, Bacteriorhodopsin	3	0.000835655	0.000459982	269		gnl|CDD|40999	pfam00924, MS_channel, Mechanosensitive ion channel	3	0.0005386	0.000233627	460		gnl|CDD|41101	pfam01031, Dynamin_M	2
gnl|CDD|43909	pfam03992, ABM, Antibiotic biosynthesis monooxygenase	2	0.000428633	0.000122481	460		0	2	0.000564481	0.000122347	367	gnl|CDD|41015	pfam00940, RNA_pol, DNA-dependent RNA polymerase	1	0.00017838	4.85107e-05	1245		gnl|CDD|41010	pfam00935, Ribosomal_L44	1	0.000197006	7.38334e-05	1532		gnl|CDD|41043	pfam00970, FAD_binding_6, Oxidoreductase FAD-binding domain	2	0.000414852	0.000184366	548		gnl|CDD|41108	pfam01039, Carboxyl transferase domain	3	0.000835655	0.000459982	310		gnl|CDD|41000	pfam00925, GTP_cyclohydro2, GTP cyclohydrolase II	2	0.000359066	0.000155751	551		gnl|CDD|41105	pfam01035, Methyltransf_1, 6-O-methylguanine DNA methyltransferase	1
gnl|CDD|45441	pfam05544, Proline racemase	2	0.000428633	0.000122481	461		1.11285	1.79719	0.00050724	0.00010994	437	gnl|CDD|41028	pfam00953, Glycos_transf_4	1	0.00017838	4.85107e-05	1223		gnl|CDD|41014	pfam00939, Na_sulph_symp, Sodium:sulfate symporter transmembrane	1	0.000197006	7.38334e-05	819		gnl|CDD|41050	pfam00977, Histidine biosynthesis protein	2	0.000414852	0.000184366	456		gnl|CDD|41111	pfam01042, Endoribonuclease L-PSP	1	0.000278552	0.000153327	822		gnl|CDD|41001	pfam00926, DHBP_synthase, 3,4-dihydroxy-2-butanone 4-phosphate	1	0.000179533	7.78756e-05	1324		gnl|CDD|41106	pfam01036, Bac_rhodopsin, Bacteriorhodopsin	1
gnl|CDD|40622	pfam00535, Glycos_transf_2	2	0.000428633	0.000122481	462		1.16277	1.72003	0.000485461	0.00010522	474	gnl|CDD|41030	pfam00955, HCO3- transporter family	3	0.000535141	0.000145532	448		gnl|CDD|41015	pfam00940, RNA_pol, DNA-dependent RNA polymerase	1	0.000197006	7.38334e-05	1375		gnl|CDD|41055	pfam00982, Glycosyltransferase family 20	3	0.000622278	0.000276549	371		gnl|CDD|41116	pfam01048, PNP_UDP_1, Phosphorylase family	1	0.000278552	0.000153327	1136		gnl|CDD|41003	pfam00928, Adaptor complexes medium subunit family	4	0.000718133	0.000311502	245		gnl|CDD|41108	pfam01039, Carboxyl transferase domain	2
gnl|CDD|41265	pfam01205, UPF0029	2	0.000428633	0.000122481	463		1.03372	1.93476	0.000546068	0.000118356	386	gnl|CDD|41031	pfam00956, NAP, Nucleosome assembly protein	2	0.000356761	9.70214e-05	724		gnl|CDD|41028	pfam00953, Glycos_transf_4	1	0.000197006	7.38334e-05	997		gnl|CDD|41060	pfam00988, Carbamoyl-phosphate synthase small chain	1	0.000207426	9.21829e-05	961		gnl|CDD|41126	pfam01058, Oxidored_q6, NADH ubiquinone oxidoreductase	1	0.000278552	0.000153327	650		gnl|CDD|41004	pfam00929, Exonuclease	5	0.000897666	0.000389378	214		gnl|CDD|41111	pfam01042, Endoribonuclease L-PSP	6
gnl|CDD|40365	pfam00268, Ribonucleotide reductase small chain	2	0.000428633	0.000122481	464		1.14817	1.7419	0.000491634	0.000106558	462	gnl|CDD|41032	pfam00957, Synaptobrevin	4	0.000713521	0.000194043	324		gnl|CDD|41030	pfam00955, HCO3- transporter family	1	0.000197006	7.38334e-05	1213		gnl|CDD|41066	pfam00994, Probable molybdopterin binding domain	1	0.000207426	9.21829e-05	1416		gnl|CDD|41131	pfam01063, Aminotransferase class IV	3	0.000835655	0.000459982	242		gnl|CDD|41005	pfam00930, DPPIV_N, Dipeptidyl peptidase IV (DPP IV) N-terminal	3	0.0005386	0.000233627	408		gnl|CDD|41118	pfam01050, Mannose-6-phosphate isomerase	2
gnl|CDD|40464	pfam00370, FGGY carbohydrate kinases	2	0.000428633	0.000122481	465		1.25744	1.59053	0.000448911	9.72979e-05	520	gnl|CDD|41033	pfam00958, GMP_synt_C	3	0.000535141	0.000145532	367		gnl|CDD|41031	pfam00956, NAP, Nucleosome assembly protein	2	0.000394011	0.000147667	668		gnl|CDD|41067	pfam00995, Sec1 family	4	0.000829703	0.000368732	242		gnl|CDD|41134	pfam01066, CDP-OH_P_transf, CDP-alcohol phosphatidyltransferase	2	0.000557103	0.000306654	462		gnl|CDD|41006	pfam00931, NB-ARC domain	3	0.0005386	0.000233627	379		gnl|CDD|41126	pfam01058, Oxidored_q6, NADH ubiquinone oxidoreductase	1
gnl|CDD|40832	pfam00752, XPG N-terminal domain	2	0.000428633	0.000122481	466		1.11473	1.79415	0.000506383	0.000109754	439	gnl|CDD|41034	pfam00959, Phage_lysozyme	3	0.000535141	0.000145532	434		gnl|CDD|41032	pfam00957, Synaptobrevin	3	0.000591017	0.0002215	373		gnl|CDD|41068	pfam00996, GDI, GDP dissociation inhibitor	1	0.000207426	9.21829e-05	903		gnl|CDD|41136	pfam01068, ATP dependent DNA ligase domain	2	0.000557103	0.000306654	328		gnl|CDD|41010	pfam00935, Ribosomal_L44	1	0.000179533	7.78756e-05	1599		gnl|CDD|41131	pfam01063, Aminotransferase class IV	2
gnl|CDD|43647	pfam03727, Hexokinase_2	2	0.000428633	0.000122481	467		1.20045	1.66604	0.000470223	0.000101917	496	gnl|CDD|41037	pfam00962, Adenosine/AMP deaminase	8	0.00142704	0.000388086	128		gnl|CDD|41033	pfam00958, GMP_synt_C	1	0.000197006	7.38334e-05	984		gnl|CDD|41072	pfam01000, RNA polymerase Rpb3/RpoA insert domain	2	0.000414852	0.000184366	449		gnl|CDD|41138	pfam01071, GARS_A, Phosphoribosylglycinamide synthetase	1	0.000278552	0.000153327	969		gnl|CDD|41014	pfam00939, Na_sulph_symp, Sodium:sulfate symporter transmembrane	1	0.000179533	7.78756e-05	915		gnl|CDD|41134	pfam01066, CDP-OH_P_transf, CDP-alcohol phosphatidyltransferase	4
gnl|CDD|40138	pfam00036, efhand	2	0.000428633	0.000122481	468		0.903723	2.21307	0.000624617	0.000135381	319	gnl|CDD|41043	pfam00970, FAD_binding_6, Oxidoreductase FAD-binding domain	1	0.00017838	4.85107e-05	847		gnl|CDD|41034	pfam00959, Phage_lysozyme	5	0.000985028	0.000369167	174		gnl|CDD|41080	pfam01008, IF-2B, Initiation factor 2 subunit family	4	0.000829703	0.000368732	257		gnl|CDD|41140	pfam01074, Glyco_hydro_38, Glycosyl hydrolases family 38	2	0.000557103	0.000306654	392		gnl|CDD|41015	pfam00940, RNA_pol, DNA-dependent RNA polymerase	1	0.000179533	7.78756e-05	1459		gnl|CDD|41136	pfam01068, ATP dependent DNA ligase domain	4
gnl|CDD|40895	pfam00817, IMS, impB/mucB/samB family	2	0.000428633	0.000122481	469		1.36577	1.46437	0.000413305	8.95804e-05	560	gnl|CDD|41050	pfam00977, Histidine biosynthesis protein	2	0.000356761	9.70214e-05	711		gnl|CDD|41037	pfam00962, Adenosine/AMP deaminase	3	0.000591017	0.0002215	337		gnl|CDD|41083	pfam01012, ETF_beta, Electron transfer flavoprotein beta subunit	1	0.000207426	9.21829e-05	1405		gnl|CDD|41143	pfam01077, NIR_SIR, Nitrite and sulphite reductase 4Fe-4S domain	2	0.000557103	0.000306654	418		gnl|CDD|41028	pfam00953, Glycos_transf_4	1	0.000179533	7.78756e-05	1093		gnl|CDD|41138	pfam01071, GARS_A, Phosphoribosylglycinamide synthetase	1
gnl|CDD|42929	pfam02992, Transposase_21	2	0.000428633	0.000122481	470		1.6154	1.23808	0.000349436	7.57375e-05	609	gnl|CDD|41055	pfam00982, Glycosyltransferase family 20	4	0.000713521	0.000194043	326		gnl|CDD|41043	pfam00970, FAD_binding_6, Oxidoreductase FAD-binding domain	2	0.000394011	0.000147667	572		gnl|CDD|41084	pfam01014, Uricase	1	0.000207426	9.21829e-05	1250		gnl|CDD|41149	pfam01083, Cutinase	4	0.00111421	0.000613309	171		gnl|CDD|41031	pfam00956, NAP, Nucleosome assembly protein	3	0.0005386	0.000233627	451		gnl|CDD|41140	pfam01074, Glyco_hydro_38, Glycosyl hydrolases family 38	1
gnl|CDD|40277	pfam00177, Ribosomal protein S7p/S5e	2	0.000428633	0.000122481	471		0.953178	2.09824	0.000592209	0.000128357	343	gnl|CDD|41060	pfam00988, Carbamoyl-phosphate synthase small chain	2	0.000356761	9.70214e-05	747		gnl|CDD|41050	pfam00977, Histidine biosynthesis protein	2	0.000394011	0.000147667	486		gnl|CDD|41085	pfam01015, Ribosomal S3Ae family	1	0.000207426	9.21829e-05	1207		gnl|CDD|41152	pfam01086, Clathrin light chain	1	0.000278552	0.000153327	1013		gnl|CDD|41032	pfam00957, Synaptobrevin	4	0.000718133	0.000311502	275		gnl|CDD|41143	pfam01077, NIR_SIR, Nitrite and sulphite reductase 4Fe-4S domain	1
gnl|CDD|41212	pfam01148, Cytidylyltransferase family	2	0.000428633	0.000122481	472		1.22353	1.63461	0.000461353	9.99946e-05	507	gnl|CDD|41062	pfam00990, GGDEF domain	1	0.00017838	4.85107e-05	1066		gnl|CDD|41055	pfam00982, Glycosyltransferase family 20	3	0.000591017	0.0002215	392		gnl|CDD|41086	pfam01016, Ribosomal_L27, Ribosomal L27 protein	1	0.000207426	9.21829e-05	918		gnl|CDD|41153	pfam01087, GalP_UDP_transf, Galactose-1-phosphate uridyl	1	0.000278552	0.000153327	1233		gnl|CDD|41033	pfam00958, GMP_synt_C	1	0.000179533	7.78756e-05	1081		gnl|CDD|41153	pfam01087, GalP_UDP_transf, Galactose-1-phosphate uridyl	2
gnl|CDD|41149	pfam01083, Cutinase	2	0.000428633	0.000122481	473		0.953178	2.09824	0.000592209	0.000128357	344	gnl|CDD|41066	pfam00994, Probable molybdopterin binding domain	2	0.000356761	9.70214e-05	654		gnl|CDD|41060	pfam00988, Carbamoyl-phosphate synthase small chain	1	0.000197006	7.38334e-05	996		gnl|CDD|41088	pfam01018, GTP1/OBG family	3	0.000622278	0.000276549	392		gnl|CDD|41154	pfam01088, Peptidase_C12, Ubiquitin carboxyl-terminal hydrolase	1	0.000278552	0.000153327	1451		gnl|CDD|41034	pfam00959, Phage_lysozyme	1	0.000179533	7.78756e-05	881		gnl|CDD|41154	pfam01088, Peptidase_C12, Ubiquitin carboxyl-terminal hydrolase	2
gnl|CDD|44664	pfam04757, Pex2 / Pex12 amino terminal region	2	0.000428633	0.000122481	474		1.56501	1.27795	0.000360689	7.81764e-05	599	gnl|CDD|41067	pfam00995, Sec1 family	4	0.000713521	0.000194043	334		gnl|CDD|41066	pfam00994, Probable molybdopterin binding domain	1	0.000197006	7.38334e-05	1502		gnl|CDD|41095	pfam01025, GrpE	1	0.000207426	9.21829e-05	712		gnl|CDD|41155	pfam01089, P5CR, Delta 1-pyrroline-5-carboxylate reductase	1	0.000278552	0.000153327	672		gnl|CDD|41037	pfam00962, Adenosine/AMP deaminase	3	0.0005386	0.000233627	376		gnl|CDD|41155	pfam01089, P5CR, Delta 1-pyrroline-5-carboxylate reductase	1
gnl|CDD|41323	pfam01267, F-actin capping protein alpha subunit	2	0.000428633	0.000122481	475		1.04126	1.92076	0.000542116	0.000117499	395	gnl|CDD|41068	pfam00996, GDI, GDP dissociation inhibitor	2	0.000356761	9.70214e-05	612		gnl|CDD|41067	pfam00995, Sec1 family	4	0.000788022	0.000295334	246		gnl|CDD|41096	pfam01026, TatD_DNase	2	0.000414852	0.000184366	487		gnl|CDD|41156	pfam01090, Ribosomal_S19e	1	0.000278552	0.000153327	896		gnl|CDD|41048	pfam00975, Thioesterase	3	0.0005386	0.000233627	443		gnl|CDD|41156	pfam01090, Ribosomal_S19e	1
gnl|CDD|41274	pfam01214, Casein kinase II regulatory subunit	2	0.000428633	0.000122481	476		1.0601	1.88662	0.000532481	0.000115411	406	gnl|CDD|41072	pfam01000, RNA polymerase Rpb3/RpoA insert domain	2	0.000356761	9.70214e-05	566		gnl|CDD|41068	pfam00996, GDI, GDP dissociation inhibitor	2	0.000394011	0.000147667	509		gnl|CDD|41097	pfam01027, UPF0005	2	0.000414852	0.000184366	651		gnl|CDD|41158	pfam01092, Ribosomal_S6e	1	0.000278552	0.000153327	609		gnl|CDD|41050	pfam00977, Histidine biosynthesis protein	2	0.000359066	0.000155751	526		gnl|CDD|41158	pfam01092, Ribosomal_S6e	1
gnl|CDD|42215	pfam02225, PA domain (Protease associated)	2	0.000428633	0.000122481	477		1.52686	1.30988	0.000369701	8.01298e-05	592	gnl|CDD|41080	pfam01008, IF-2B, Initiation factor 2 subunit family	4	0.000713521	0.000194043	289		gnl|CDD|41072	pfam01000, RNA polymerase Rpb3/RpoA insert domain	2	0.000394011	0.000147667	477		gnl|CDD|41101	pfam01031, Dynamin_M	2	0.000414852	0.000184366	538		gnl|CDD|41161	pfam01095, Pectinesterase	1	0.000278552	0.000153327	962		gnl|CDD|41055	pfam00982, Glycosyltransferase family 20	3	0.0005386	0.000233627	428		gnl|CDD|41162	pfam01096, Transcription factor S-II (TFIIS)	2
gnl|CDD|43811	pfam03894, XFP, D-xylulose 5-phosphate/D-fructose 6-phosphate	2	0.000428633	0.000122481	478		1.51367	1.32129	0.000372922	8.08279e-05	588	gnl|CDD|41083	pfam01012, ETF_beta, Electron transfer flavoprotein beta subunit	1	0.00017838	4.85107e-05	809		gnl|CDD|41080	pfam01008, IF-2B, Initiation factor 2 subunit family	4	0.000788022	0.000295334	256		gnl|CDD|41105	pfam01035, Methyltransf_1, 6-O-methylguanine DNA	1	0.000207426	9.21829e-05	1102		gnl|CDD|41162	pfam01096, Transcription factor S-II (TFIIS)	2	0.000557103	0.000306654	498		gnl|CDD|41060	pfam00988, Carbamoyl-phosphate synthase small chain	1	0.000179533	7.78756e-05	1091		gnl|CDD|41168	pfam01103, Bac_surface_Ag, Surface antigen	1
gnl|CDD|45601	pfam05705, DUF829	2	0.000428633	0.000122481	479		0.93999	2.12768	0.000600518	0.000130157	339	gnl|CDD|41084	pfam01014, Uricase	1	0.00017838	4.85107e-05	1273		gnl|CDD|41083	pfam01012, ETF_beta, Electron transfer flavoprotein beta subunit	1	0.000197006	7.38334e-05	1492		gnl|CDD|41106	pfam01036, Bac_rhodopsin, Bacteriorhodopsin	5	0.00103713	0.000460914	195		gnl|CDD|41168	pfam01103, Bac_surface_Ag, Surface antigen	1	0.000278552	0.000153327	663		gnl|CDD|41066	pfam00994, Probable molybdopterin binding domain	1	0.000179533	7.78756e-05	1574		gnl|CDD|41170	pfam01105, emp24/gp25L/p24 family	4
gnl|CDD|40771	pfam00690, Cation_ATPase_N	2	0.000428633	0.000122481	480		1.73786	1.15084	0.000324813	7.04006e-05	662	gnl|CDD|41085	pfam01015, Ribosomal S3Ae family	1	0.00017838	4.85107e-05	917		gnl|CDD|41084	pfam01014, Uricase	1	0.000197006	7.38334e-05	1316		gnl|CDD|41108	pfam01039, Carboxyl transferase domain	2	0.000414852	0.000184366	641		gnl|CDD|41170	pfam01105, emp24/gp25L/p24 family	4	0.00111421	0.000613309	158		gnl|CDD|41067	pfam00995, Sec1 family	3	0.0005386	0.000233627	382		gnl|CDD|41171	pfam01106, NifU, NifU-like domain	1
gnl|CDD|45784	pfam05891, DUF858	2	0.000428633	0.000122481	481		1.02854	1.94451	0.000548818	0.000118952	383	gnl|CDD|41086	pfam01016, Ribosomal_L27, Ribosomal L27 protein	1	0.00017838	4.85107e-05	1461		gnl|CDD|41085	pfam01015, Ribosomal S3Ae family	1	0.000197006	7.38334e-05	1267		gnl|CDD|41111	pfam01042, Endoribonuclease L-PSP	4	0.000829703	0.000368732	234		gnl|CDD|41171	pfam01106, NifU, NifU-like domain	1	0.000278552	0.000153327	668		gnl|CDD|41068	pfam00996, GDI, GDP dissociation inhibitor	2	0.000359066	0.000155751	552		gnl|CDD|41176	pfam01111, CKS, Cyclin-dependent kinase regulatory subunit	2
gnl|CDD|40721	pfam00636, Ribonuclease_3	2	0.000428633	0.000122481	482		1.9338	1.03423	0.000291902	6.32675e-05	811	gnl|CDD|41088	pfam01018, GTP1/OBG family	3	0.000535141	0.000145532	473		gnl|CDD|41088	pfam01018, GTP1/OBG family	4	0.000788022	0.000295334	287		gnl|CDD|41126	pfam01058, Oxidored_q6, NADH ubiquinone oxidoreductase	1	0.000207426	9.21829e-05	728		gnl|CDD|41176	pfam01111, CKS, Cyclin-dependent kinase regulatory subunit	1	0.000278552	0.000153327	919		gnl|CDD|41072	pfam01000, RNA polymerase Rpb3/RpoA insert domain	2	0.000359066	0.000155751	520		gnl|CDD|41180	pfam01115, F_actin_cap_B, F-actin capping protein, beta subunit	1
gnl|CDD|42754	pfam02798, GST_N, Glutathione S-transferase	2	0.000428633	0.000122481	483		0.960243	2.08281	0.000587852	0.000127412	349	gnl|CDD|41095	pfam01025, GrpE	1	0.00017838	4.85107e-05	1028		gnl|CDD|41095	pfam01025, GrpE	1	0.000197006	7.38334e-05	733		gnl|CDD|41131	pfam01063, Aminotransferase class IV	2	0.000414852	0.000184366	512		gnl|CDD|41177	pfam01112, Asparaginase_2	1	0.000278552	0.000153327	644		gnl|CDD|41080	pfam01008, IF-2B, Initiation factor 2 subunit family	5	0.000897666	0.000389378	206		gnl|CDD|41181	pfam01116, F_bP_aldolase, Fructose-bisphosphate aldolase class-II	2
gnl|CDD|44107	pfam04193, PQ-loop, PQ loop repeat	2	0.000428633	0.000122481	484		0.987561	2.02519	0.000571591	0.000123888	362	gnl|CDD|41096	pfam01026, TatD_DNase	7	0.00124866	0.000339575	145		gnl|CDD|41096	pfam01026, TatD_DNase	3	0.000591017	0.0002215	329		gnl|CDD|41134	pfam01066, CDP-OH_P_transf, CDP-alcohol phosphatidyltransferase	4	0.000829703	0.000368732	251		gnl|CDD|41180	pfam01115, F_actin_cap_B, F-actin capping protein, beta subunit	1	0.000278552	0.000153327	1438		gnl|CDD|41083	pfam01012, ETF_beta, Electron transfer flavoprotein beta subunit	1	0.000179533	7.78756e-05	1566		gnl|CDD|41184	pfam01119, DNA_mis_repair, DNA mismatch repair protein, C-terminal	2
gnl|CDD|42941	pfam03006, UPF0073	2	0.000428633	0.000122481	485		1.40816	1.42029	0.000400863	8.68838e-05	570	gnl|CDD|41097	pfam01027, UPF0005	1	0.00017838	4.85107e-05	1335		gnl|CDD|41097	pfam01027, UPF0005	2	0.000394011	0.000147667	670		gnl|CDD|41136	pfam01068, ATP dependent DNA ligase domain	4	0.000829703	0.000368732	214		gnl|CDD|41181	pfam01116, F_bP_aldolase, Fructose-bisphosphate aldolase class-II	1	0.000278552	0.000153327	1520		gnl|CDD|41084	pfam01014, Uricase	1	0.000179533	7.78756e-05	1407		gnl|CDD|41186	pfam01121, CoaE, Dephospho-CoA kinase	1
gnl|CDD|40608	pfam00521, DNA gyrase/topoisomerase IV, subunit A	2	0.000428633	0.000122481	486		2.23618	0.894382	0.000252431	5.47123e-05	1034	gnl|CDD|41101	pfam01031, Dynamin_M	2	0.000356761	9.70214e-05	501		gnl|CDD|41101	pfam01031, Dynamin_M	2	0.000394011	0.000147667	562		gnl|CDD|41138	pfam01071, GARS_A, Phosphoribosylglycinamide synthetase	1	0.000207426	9.21829e-05	1010		gnl|CDD|41184	pfam01119, DNA_mis_repair, DNA mismatch repair protein, C-terminal	2	0.000557103	0.000306654	530		gnl|CDD|41085	pfam01015, Ribosomal S3Ae family	1	0.000179533	7.78756e-05	1361		gnl|CDD|41189	pfam01124, MAPEG	1
gnl|CDD|40815	pfam00734, CBM_1, Fungal cellulose binding domain	2	0.000428633	0.000122481	487		1.06292	1.88161	0.000531065	0.000115104	409	gnl|CDD|41105	pfam01035, Methyltransf_1, 6-O-methylguanine DNA	3	0.000535141	0.000145532	460		gnl|CDD|41105	pfam01035, Methyltransf_1, 6-O-methylguanine DNA	2	0.000394011	0.000147667	557		gnl|CDD|41140	pfam01074, Glyco_hydro_38, Glycosyl hydrolases family 38	1	0.000207426	9.21829e-05	901		gnl|CDD|41186	pfam01121, CoaE, Dephospho-CoA kinase	1	0.000278552	0.000153327	916		gnl|CDD|41086	pfam01016, Ribosomal_L27, Ribosomal L27 protein	1	0.000179533	7.78756e-05	1052		gnl|CDD|41190	pfam01125, G10 protein	1
gnl|CDD|45847	pfam05955, Equine herpesvirus glycoprotein gp2	2	0.000428633	0.000122481	488		1.78308	1.12165	0.000316576	6.86153e-05	693	gnl|CDD|41108	pfam01039, Carboxyl transferase domain	2	0.000356761	9.70214e-05	521		gnl|CDD|41108	pfam01039, Carboxyl transferase domain	2	0.000394011	0.000147667	662		gnl|CDD|41143	pfam01077, NIR_SIR, Nitrite and sulphite reductase 4Fe-4S domain	1	0.000207426	9.21829e-05	1006		gnl|CDD|41189	pfam01124, MAPEG	1	0.000278552	0.000153327	750		gnl|CDD|41088	pfam01018, GTP1/OBG family	3	0.0005386	0.000233627	459		gnl|CDD|41191	pfam01126, Heme_oxygenase	1
gnl|CDD|40585	pfam00498, FHA domain	2	0.000428633	0.000122481	489		1.013	1.97434	0.000557239	0.000120777	376	gnl|CDD|41111	pfam01042, Endoribonuclease L-PSP	2	0.000356761	9.70214e-05	591		gnl|CDD|41111	pfam01042, Endoribonuclease L-PSP	5	0.000985028	0.000369167	187		gnl|CDD|41153	pfam01087, GalP_UDP_transf, Galactose-1-phosphate uridyl	1	0.000207426	9.21829e-05	1267		gnl|CDD|41190	pfam01125, G10 protein	1	0.000278552	0.000153327	1278		gnl|CDD|41095	pfam01025, GrpE	1	0.000179533	7.78756e-05	828		gnl|CDD|41192	pfam01127, Sdh_cyt, Succinate dehydrogenase cytochrome b subunit	1
gnl|CDD|40476	pfam00383, dCMP_cyt_deam, Cytidine and deoxycytidylate deaminase	2	0.000428633	0.000122481	490		0.899013	2.22466	0.000627889	0.00013609	314	gnl|CDD|41116	pfam01048, PNP_UDP_1, Phosphorylase family	1	0.00017838	4.85107e-05	1286		gnl|CDD|41116	pfam01048, PNP_UDP_1, Phosphorylase family	1	0.000197006	7.38334e-05	1234		gnl|CDD|41154	pfam01088, Peptidase_C12, Ubiquitin carboxyl-terminal hydrolase	3	0.000622278	0.000276549	383		gnl|CDD|41191	pfam01126, Heme_oxygenase	1	0.000278552	0.000153327	778		gnl|CDD|41096	pfam01026, TatD_DNase	3	0.0005386	0.000233627	362		gnl|CDD|41196	pfam01131, Topoisom_bac, DNA topoisomerase	1
gnl|CDD|40673	pfam00587, tRNA synthetase class II core domain	2	0.000428633	0.000122481	491		1.32762	1.50645	0.000425181	9.21546e-05	544	gnl|CDD|41126	pfam01058, Oxidored_q6, NADH ubiquinone oxidoreductase	1	0.00017838	4.85107e-05	1462		gnl|CDD|41126	pfam01058, Oxidored_q6, NADH ubiquinone oxidoreductase	1	0.000197006	7.38334e-05	752		gnl|CDD|41155	pfam01089, P5CR, Delta 1-pyrroline-5-carboxylate reductase	1	0.000207426	9.21829e-05	749		gnl|CDD|41192	pfam01127, Sdh_cyt, Succinate dehydrogenase cytochrome b subunit	1	0.000278552	0.000153327	1065		gnl|CDD|41097	pfam01027, UPF0005	2	0.000359066	0.000155751	759		gnl|CDD|41200	pfam01135, PCMT, Protein-L-isoaspartate(D-aspartate)	2
gnl|CDD|45124	pfam05222, Alanine dehydrogenase/PNT	2	0.000428633	0.000122481	492		1.73457	1.15303	0.00032543	7.05344e-05	660	gnl|CDD|41131	pfam01063, Aminotransferase class IV	2	0.000356761	9.70214e-05	678		gnl|CDD|41131	pfam01063, Aminotransferase class IV	2	0.000394011	0.000147667	537		gnl|CDD|41156	pfam01090, Ribosomal_S19e	1	0.000207426	9.21829e-05	948		gnl|CDD|41196	pfam01131, Topoisom_bac, DNA topoisomerase	1	0.000278552	0.000153327	1029		gnl|CDD|41101	pfam01031, Dynamin_M	2	0.000359066	0.000155751	615		gnl|CDD|41203	pfam01138, RNase_PH, 3' exoribonuclease family	6
gnl|CDD|46257	pfam06367, Diaphanous FH3 Domain	2	0.000428633	0.000122481	493		2.30777	0.866636	0.0002446	5.3015e-05	1066	gnl|CDD|41134	pfam01066, CDP-OH_P_transf, CDP-alcohol phosphatidyltransferase	3	0.000535141	0.000145532	408		gnl|CDD|41134	pfam01066, CDP-OH_P_transf, CDP-alcohol phosphatidyltransferase	3	0.000591017	0.0002215	356		gnl|CDD|41158	pfam01092, Ribosomal_S6e	1	0.000207426	9.21829e-05	695		gnl|CDD|41199	pfam01134, GIDA, Glucose inhibited division protein A	1	0.000278552	0.000153327	973		gnl|CDD|41105	pfam01035, Methyltransf_1, 6-O-methylguanine DNA methyltransferase	2	0.000359066	0.000155751	610		gnl|CDD|41207	pfam01142, TruD, tRNA pseudouridine synthase D	1
gnl|CDD|45546	pfam05649, Peptidase family M13	2	0.000428633	0.000122481	494		1.71997	1.16281	0.000328193	7.11332e-05	649	gnl|CDD|41136	pfam01068, ATP dependent DNA ligase domain	4	0.000713521	0.000194043	327		gnl|CDD|41136	pfam01068, ATP dependent DNA ligase domain	3	0.000591017	0.0002215	290		gnl|CDD|41161	pfam01095, Pectinesterase	2	0.000414852	0.000184366	505		gnl|CDD|41200	pfam01135, PCMT, Protein-L-isoaspartate(D-aspartate)	1	0.000278552	0.000153327	874		gnl|CDD|41106	pfam01036, Bac_rhodopsin, Bacteriorhodopsin	1	0.000179533	7.78756e-05	1417		gnl|CDD|41208	pfam01144, CoA_trans, Coenzyme A transferase	1
gnl|CDD|44577	pfam04670, Gtr1_RagA	2	0.000428633	0.000122481	495		1.01629	1.96794	0.000555431	0.000120385	379	gnl|CDD|41138	pfam01071, GARS_A, Phosphoribosylglycinamide synthetase	1	0.00017838	4.85107e-05	788		gnl|CDD|41138	pfam01071, GARS_A, Phosphoribosylglycinamide synthetase	1	0.000197006	7.38334e-05	1052		gnl|CDD|41162	pfam01096, Transcription factor S-II (TFIIS)	1	0.000207426	9.21829e-05	1315		gnl|CDD|41203	pfam01138, RNase_PH, 3' exoribonuclease family	5	0.00139276	0.000766636	120		gnl|CDD|41108	pfam01039, Carboxyl transferase domain	2	0.000359066	0.000155751	745		gnl|CDD|41209	pfam01145, Band_7, SPFH domain	3
gnl|CDD|42834	pfam02894, GFO_IDH_MocA_C	2	0.000428633	0.000122481	496		1.14488	1.74692	0.00049305	0.000106865	457	gnl|CDD|41140	pfam01074, Glyco_hydro_38, Glycosyl hydrolases family 38	1	0.00017838	4.85107e-05	968		gnl|CDD|41140	pfam01074, Glyco_hydro_38, Glycosyl hydrolases family 38	1	0.000197006	7.38334e-05	939		gnl|CDD|41168	pfam01103, Bac_surface_Ag, Surface antigen	1	0.000207426	9.21829e-05	739		gnl|CDD|41207	pfam01142, TruD, tRNA pseudouridine synthase D	1	0.000278552	0.000153327	1253		gnl|CDD|41111	pfam01042, Endoribonuclease L-PSP	5	0.000897666	0.000389378	187		gnl|CDD|41212	pfam01148, Cytidylyltransferase family	2
gnl|CDD|41459	pfam01409, tRNA synthetases class II core domain (F)	2	0.000428633	0.000122481	497		1.19857	1.66866	0.000470962	0.000102077	494	gnl|CDD|41143	pfam01077, NIR_SIR, Nitrite and sulphite reductase 4Fe-4S domain	1	0.00017838	4.85107e-05	859		gnl|CDD|41143	pfam01077, NIR_SIR, Nitrite and sulphite reductase 4Fe-4S domain	1	0.000197006	7.38334e-05	1047		gnl|CDD|41170	pfam01105, emp24/gp25L/p24 family	4	0.000829703	0.000368732	236		gnl|CDD|41208	pfam01144, CoA_trans, Coenzyme A transferase	1	0.000278552	0.000153327	632		gnl|CDD|41126	pfam01058, Oxidored_q6, NADH ubiquinone oxidoreductase	2	0.000359066	0.000155751	488		gnl|CDD|41213	pfam01149, Fapy_DNA_glyco, Formamidopyrimidine-DNA glycosylase	2
gnl|CDD|41520	pfam01474, DAHP_synth_2, Class-II DAHP synthetase family	2	0.000428633	0.000122481	498		1.21411	1.64729	0.000464933	0.00010077	505	gnl|CDD|41149	pfam01083, Cutinase	1	0.00017838	4.85107e-05	1102		gnl|CDD|41149	pfam01083, Cutinase	6	0.00118203	0.000443001	157		gnl|CDD|41171	pfam01106, NifU, NifU-like domain	1	0.000207426	9.21829e-05	744		gnl|CDD|41209	pfam01145, Band_7, SPFH domain	3	0.000835655	0.000459982	285		gnl|CDD|41131	pfam01063, Aminotransferase class IV	3	0.0005386	0.000233627	375		gnl|CDD|41214	pfam01150, GDA1/CD39 (nucleoside phosphatase) family	2
gnl|CDD|43864	pfam03947, Ribosomal Proteins L2 C-terminal	2	0.000428633	0.000122481	499		1.06481	1.87828	0.000530126	0.0001149	411	gnl|CDD|41150	pfam01084, Ribosomal_S18	1	0.00017838	4.85107e-05	1198		gnl|CDD|41150	pfam01084, Ribosomal_S18	1	0.000197006	7.38334e-05	1191		gnl|CDD|41176	pfam01111, CKS, Cyclin-dependent kinase regulatory subunit	1	0.000207426	9.21829e-05	967		gnl|CDD|41212	pfam01148, Cytidylyltransferase family	3	0.000835655	0.000459982	239		gnl|CDD|41134	pfam01066, CDP-OH_P_transf, CDP-alcohol phosphatidyltransferase	5	0.000897666	0.000389378	201		gnl|CDD|41215	pfam01151, ELO, GNS1/SUR4 family	1
gnl|CDD|44669	pfam04762, IKI3 family	2	0.000428633	0.000122481	500		1.88105	1.06324	0.000300088	6.50417e-05	760	gnl|CDD|41152	pfam01086, Clathrin light chain	1	0.00017838	4.85107e-05	1528		gnl|CDD|41152	pfam01086, Clathrin light chain	1	0.000197006	7.38334e-05	1107		gnl|CDD|41180	pfam01115, F_actin_cap_B, F-actin capping protein, beta subunit	1	0.000207426	9.21829e-05	1445		gnl|CDD|41214	pfam01150, GDA1/CD39 (nucleoside phosphatase) family	2	0.000557103	0.000306654	475		gnl|CDD|41136	pfam01068, ATP dependent DNA ligase domain	4	0.000718133	0.000311502	225		gnl|CDD|41218	pfam01154, HMG_CoA_synt, Hydroxymethylglutaryl-coenzyme A	2
gnl|CDD|41598	pfam01553, Acyltransferase	2	0.000428633	0.000122481	501		1.21317	1.64857	0.000465294	0.000100849	503	gnl|CDD|41153	pfam01087, GalP_UDP_transf, Galactose-1-phosphate uridyl	1	0.00017838	4.85107e-05	1368		gnl|CDD|41154	pfam01088, Peptidase_C12, Ubiquitin carboxyl-terminal hydrolase	4	0.000788022	0.000295334	276		gnl|CDD|41181	pfam01116, F_bP_aldolase, Fructose-bisphosphate aldolase class-II	1	0.000207426	9.21829e-05	1523		gnl|CDD|41215	pfam01151, ELO, GNS1/SUR4 family	3	0.000835655	0.000459982	306		gnl|CDD|41138	pfam01071, GARS_A, Phosphoribosylglycinamide synthetase	1	0.000179533	7.78756e-05	1149		gnl|CDD|41220	pfam01156, IU_nuc_hydro, Inosine-uridine preferring nucleoside	1
gnl|CDD|43493	pfam03568, Peptidase_C50	2	0.000428633	0.000122481	502		2.17307	0.920358	0.000259762	5.63013e-05	992	gnl|CDD|41154	pfam01088, Peptidase_C12, Ubiquitin carboxyl-terminal hydrolase	3	0.000535141	0.000145532	374		gnl|CDD|41155	pfam01089, P5CR, Delta 1-pyrroline-5-carboxylate reductase	1	0.000197006	7.38334e-05	772		gnl|CDD|41184	pfam01119, DNA_mis_repair, DNA mismatch repair protein, C-terminal	2	0.000414852	0.000184366	630		gnl|CDD|41218	pfam01154, HMG_CoA_synt, Hydroxymethylglutaryl-coenzyme A	1	0.000278552	0.000153327	953		gnl|CDD|41140	pfam01074, Glyco_hydro_38, Glycosyl hydrolases family 38	2	0.000359066	0.000155751	550		gnl|CDD|41221	pfam01157, Ribosomal_L21e, Ribosomal protein L21e	1
gnl|CDD|42245	pfam02259, FAT domain	2	0.000428633	0.000122481	503		2.97659	0.671909	0.00018964	4.11029e-05	1305	gnl|CDD|41155	pfam01089, P5CR, Delta 1-pyrroline-5-carboxylate reductase	1	0.00017838	4.85107e-05	1103		gnl|CDD|41156	pfam01090, Ribosomal_S19e	1	0.000197006	7.38334e-05	979		gnl|CDD|41186	pfam01121, CoaE, Dephospho-CoA kinase	1	0.000207426	9.21829e-05	964		gnl|CDD|41220	pfam01156, IU_nuc_hydro, Inosine-uridine preferring nucleoside	2	0.000557103	0.000306654	562		gnl|CDD|41143	pfam01077, NIR_SIR, Nitrite and sulphite reductase 4Fe-4S domain	1	0.000179533	7.78756e-05	1142		gnl|CDD|41222	pfam01158, Ribosomal_L36e, Ribosomal protein L36e	1
gnl|CDD|44455	pfam04547, DUF590	2	0.000428633	0.000122481	504		1.70395	1.17374	0.000331277	7.18017e-05	637	gnl|CDD|41156	pfam01090, Ribosomal_S19e	1	0.00017838	4.85107e-05	1482		gnl|CDD|41158	pfam01092, Ribosomal_S6e	1	0.000197006	7.38334e-05	716		gnl|CDD|41189	pfam01124, MAPEG	1	0.000207426	9.21829e-05	811		gnl|CDD|41221	pfam01157, Ribosomal_L21e, Ribosomal protein L21e	1	0.000278552	0.000153327	1268		gnl|CDD|41149	pfam01083, Cutinase	13	0.00233393	0.00101238	61		gnl|CDD|41223	pfam01159, Ribosomal_L6e, Ribosomal protein L6e	1
gnl|CDD|42023	pfam02015, Glyco_hydro_45, Glycosyl hydrolase family 45	2	0.000428633	0.000122481	505		1.06151	1.88411	0.000531772	0.000115257	407	gnl|CDD|41158	pfam01092, Ribosomal_S6e	1	0.00017838	4.85107e-05	1603		gnl|CDD|41162	pfam01096, Transcription factor S-II (TFIIS)	2	0.000394011	0.000147667	611		gnl|CDD|41190	pfam01125, G10 protein	1	0.000207426	9.21829e-05	1311		gnl|CDD|41223	pfam01159, Ribosomal_L6e, Ribosomal protein L6e	1	0.000278552	0.000153327	669		gnl|CDD|41152	pfam01086, Clathrin light chain	1	0.000179533	7.78756e-05	1204		gnl|CDD|41225	pfam01161, Phosphatidylethanolamine-binding protein	2
gnl|CDD|40537	pfam00447, HSF_DNA-bind	2	0.000428633	0.000122481	506		1.20422	1.66082	0.000468752	0.000101598	498	gnl|CDD|41161	pfam01095, Pectinesterase	3	0.000535141	0.000145532	375		gnl|CDD|41168	pfam01103, Bac_surface_Ag, Surface antigen	1	0.000197006	7.38334e-05	764		gnl|CDD|41191	pfam01126, Heme_oxygenase	1	0.000207426	9.21829e-05	840		gnl|CDD|41225	pfam01161, Phosphatidylethanolamine-binding protein	2	0.000557103	0.000306654	456		gnl|CDD|41154	pfam01088, Peptidase_C12, Ubiquitin carboxyl-terminal hydrolase	4	0.000718133	0.000311502	298		gnl|CDD|41227	pfam01163, RIO1 family	2
gnl|CDD|41037	pfam00962, Adenosine/AMP deaminase	2	0.000428633	0.000122481	507		1.32856	1.50538	0.00042488	9.20893e-05	545	gnl|CDD|41162	pfam01096, Transcription factor S-II (TFIIS)	3	0.000535141	0.000145532	470		gnl|CDD|41170	pfam01105, emp24/gp25L/p24 family	4	0.000788022	0.000295334	240		gnl|CDD|41192	pfam01127, Sdh_cyt, Succinate dehydrogenase cytochrome b subunit	1	0.000207426	9.21829e-05	1109		gnl|CDD|41227	pfam01163, RIO1 family	3	0.000835655	0.000459982	229		gnl|CDD|41155	pfam01089, P5CR, Delta 1-pyrroline-5-carboxylate reductase	3	0.0005386	0.000233627	325		gnl|CDD|41231	pfam01168, Alanine racemase, N-terminal domain	2
gnl|CDD|42799	pfam02847, MA3 domain	2	0.000428633	0.000122481	508		1.76188	1.13515	0.000320384	6.94407e-05	678	gnl|CDD|41168	pfam01103, Bac_surface_Ag, Surface antigen	1	0.00017838	4.85107e-05	1090		gnl|CDD|41171	pfam01106, NifU, NifU-like domain	1	0.000197006	7.38334e-05	769		gnl|CDD|41196	pfam01131, Topoisom_bac, DNA topoisomerase	1	0.000207426	9.21829e-05	1072		gnl|CDD|41231	pfam01168, Alanine racemase, N-terminal domain	1	0.000278552	0.000153327	633		gnl|CDD|41156	pfam01090, Ribosomal_S19e	1	0.000179533	7.78756e-05	1078		gnl|CDD|41232	pfam01169, UPF0016	1
gnl|CDD|40750	pfam00667, FAD_binding_1	2	0.000428633	0.000122481	509		1.75435	1.14002	0.000321761	6.9739e-05	673	gnl|CDD|41170	pfam01105, emp24/gp25L/p24 family	4	0.000713521	0.000194043	337		gnl|CDD|41176	pfam01111, CKS, Cyclin-dependent kinase regulatory subunit	1	0.000197006	7.38334e-05	1002		gnl|CDD|41199	pfam01134, GIDA, Glucose inhibited division protein A	1	0.000207426	9.21829e-05	1015		gnl|CDD|41232	pfam01169, UPF0016	1	0.000278552	0.000153327	980		gnl|CDD|41158	pfam01092, Ribosomal_S6e	1	0.000179533	7.78756e-05	804		gnl|CDD|41233	pfam01170, UPF0020	2
gnl|CDD|42792	pfam02839, CBM_5_12, Carbohydrate binding domain	2	0.000428633	0.000122481	510		1.19245	1.67722	0.00047338	0.000102601	491	gnl|CDD|41171	pfam01106, NifU, NifU-like domain	1	0.00017838	4.85107e-05	1139		gnl|CDD|41177	pfam01112, Asparaginase_2	2	0.000394011	0.000147667	446		gnl|CDD|41200	pfam01135, PCMT, Protein-L-isoaspartate(D-aspartate)	2	0.000414852	0.000184366	482		gnl|CDD|41233	pfam01170, UPF0020	1	0.000278552	0.000153327	1307		gnl|CDD|41161	pfam01095, Pectinesterase	1	0.000179533	7.78756e-05	1138		gnl|CDD|41234	pfam01171, ATP_bind_3, PP-loop family	1
gnl|CDD|42174	pfam02181, Formin Homology 2 Domain	2	0.000428633	0.000122481	511		2.60309	0.768317	0.00021685	4.70005e-05	1213	gnl|CDD|41176	pfam01111, CKS, Cyclin-dependent kinase regulatory subunit	1	0.00017838	4.85107e-05	1021		gnl|CDD|41180	pfam01115, F_actin_cap_B, F-actin capping protein, beta subunit	1	0.000197006	7.38334e-05	1534		gnl|CDD|41203	pfam01138, RNase_PH, 3' exoribonuclease family	4	0.000829703	0.000368732	238		gnl|CDD|41234	pfam01171, ATP_bind_3, PP-loop family	1	0.000278552	0.000153327	1234		gnl|CDD|41162	pfam01096, Transcription factor S-II (TFIIS)	2	0.000359066	0.000155751	679		gnl|CDD|41235	pfam01172, UPF0023	1
gnl|CDD|43066	pfam03134, TB2_DP1_HVA22	2	0.000428633	0.000122481	512		0.998394	2.00322	0.000565389	0.000122543	365	gnl|CDD|41177	pfam01112, Asparaginase_2	3	0.000535141	0.000145532	480		gnl|CDD|41181	pfam01116, F_bP_aldolase, Fructose-bisphosphate aldolase class-II	2	0.000394011	0.000147667	666		gnl|CDD|41207	pfam01142, TruD, tRNA pseudouridine synthase D	1	0.000207426	9.21829e-05	1291		gnl|CDD|41235	pfam01172, UPF0023	1	0.000278552	0.000153327	1448		gnl|CDD|41168	pfam01103, Bac_surface_Ag, Surface antigen	1	0.000179533	7.78756e-05	858		gnl|CDD|41236	pfam01174, SNO glutamine amidotransferase family	1
gnl|CDD|40635	pfam00549, Ligase_CoA	2	0.000428633	0.000122481	513		1.086	1.84162	0.00051978	0.000112658	423	gnl|CDD|41180	pfam01115, F_actin_cap_B, F-actin capping protein, beta subunit	1	0.00017838	4.85107e-05	1390		gnl|CDD|41184	pfam01119, DNA_mis_repair, DNA mismatch repair protein, C-terminal	2	0.000394011	0.000147667	652		gnl|CDD|41208	pfam01144, CoA_trans, Coenzyme A transferase	1	0.000207426	9.21829e-05	714		gnl|CDD|41236	pfam01174, SNO glutamine amidotransferase family	1	0.000278552	0.000153327	933		gnl|CDD|41170	pfam01105, emp24/gp25L/p24 family	4	0.000718133	0.000311502	250		gnl|CDD|41238	pfam01176, eIF-1a, Eukaryotic initiation factor 1A	1
gnl|CDD|41934	pfam01916, DS, Deoxyhypusine synthase	2	0.000428633	0.000122481	514		1.0973	1.82265	0.000514425	0.000111497	431	gnl|CDD|41181	pfam01116, F_bP_aldolase, Fructose-bisphosphate aldolase class-II	2	0.000356761	9.70214e-05	718		gnl|CDD|41186	pfam01121, CoaE, Dephospho-CoA kinase	1	0.000197006	7.38334e-05	999		gnl|CDD|41209	pfam01145, Band_7, SPFH domain	5	0.00103713	0.000460914	201		gnl|CDD|41238	pfam01176, eIF-1a, Eukaryotic initiation factor 1A	1	0.000278552	0.000153327	1297		gnl|CDD|41171	pfam01106, NifU, NifU-like domain	1	0.000179533	7.78756e-05	861		gnl|CDD|41239	pfam01177, Asp_Glu_race, Asp/Glu/Hydantoin racemase	1
gnl|CDD|41015	pfam00940, RNA_pol, DNA-dependent RNA polymerase	2	0.000428633	0.000122481	515		1.80286	1.10935	0.000313102	6.78624e-05	709	gnl|CDD|41184	pfam01119, DNA_mis_repair, DNA mismatch repair protein, C-terminal	3	0.000535141	0.000145532	414		gnl|CDD|41189	pfam01124, MAPEG	2	0.000394011	0.000147667	474		gnl|CDD|41212	pfam01148, Cytidylyltransferase family	2	0.000414852	0.000184366	509		gnl|CDD|41239	pfam01177, Asp_Glu_race, Asp/Glu/Hydantoin racemase	1	0.000278552	0.000153327	1465		gnl|CDD|41176	pfam01111, CKS, Cyclin-dependent kinase regulatory subunit	1	0.000179533	7.78756e-05	1099		gnl|CDD|41240	pfam01179, Copper amine oxidase	1
gnl|CDD|40582	pfam00494, Squalene/phytoene synthase	2	0.000428633	0.000122481	516		1.2273	1.62959	0.000459937	9.96876e-05	510	gnl|CDD|41186	pfam01121, CoaE, Dephospho-CoA kinase	1	0.00017838	4.85107e-05	1050		gnl|CDD|41190	pfam01125, G10 protein	1	0.000197006	7.38334e-05	1387		gnl|CDD|41214	pfam01150, GDA1/CD39 (nucleoside phosphatase) family	2	0.000414852	0.000184366	577		gnl|CDD|41240	pfam01179, Copper amine oxidase	2	0.000557103	0.000306654	553		gnl|CDD|41177	pfam01112, Asparaginase_2	3	0.0005386	0.000233627	320		gnl|CDD|41241	pfam01180, DHO_dh, Dihydroorotate dehydrogenase	1
gnl|CDD|43684	pfam03764, Elongation factor G, domain IV	2	0.000428633	0.000122481	517		1.87445	1.06698	0.000301144	6.52705e-05	756	gnl|CDD|41189	pfam01124, MAPEG	1	0.00017838	4.85107e-05	1503		gnl|CDD|41191	pfam01126, Heme_oxygenase	1	0.000197006	7.38334e-05	874		gnl|CDD|41215	pfam01151, ELO, GNS1/SUR4 family	1	0.000207426	9.21829e-05	1484		gnl|CDD|41241	pfam01180, DHO_dh, Dihydroorotate dehydrogenase	1	0.000278552	0.000153327	697		gnl|CDD|41180	pfam01115, F_actin_cap_B, F-actin capping protein, beta subunit	1	0.000179533	7.78756e-05	1600		gnl|CDD|41242	pfam01182, Glucosamine_iso, Glucosamine-6-phosphate	2
gnl|CDD|40875	pfam00797, N-acetyltransferase	2	0.000428633	0.000122481	518		1.04738	1.90953	0.000538946	0.000116812	399	gnl|CDD|41190	pfam01125, G10 protein	1	0.00017838	4.85107e-05	1559		gnl|CDD|41192	pfam01127, Sdh_cyt, Succinate dehydrogenase cytochrome b subunit	1	0.000197006	7.38334e-05	1154		gnl|CDD|41218	pfam01154, HMG_CoA_synt, Hydroxymethylglutaryl-coenzyme A	1	0.000207426	9.21829e-05	995		gnl|CDD|41242	pfam01182, Glucosamine_iso, Glucosamine-6-phosphate	2	0.000557103	0.000306654	332		gnl|CDD|41181	pfam01116, F_bP_aldolase, Fructose-bisphosphate aldolase class-II	3	0.0005386	0.000233627	450		gnl|CDD|41244	pfam01184, GPR1/FUN34/yaaH family	3
gnl|CDD|43755	pfam03836, RasGAP C-terminus	2	0.000428633	0.000122481	519		1.82406	1.09646	0.000309464	6.70739e-05	727	gnl|CDD|41191	pfam01126, Heme_oxygenase	1	0.00017838	4.85107e-05	1163		gnl|CDD|41196	pfam01131, Topoisom_bac, DNA topoisomerase	1	0.000197006	7.38334e-05	1118		gnl|CDD|41220	pfam01156, IU_nuc_hydro, Inosine-uridine preferring nucleoside	1	0.000207426	9.21829e-05	1540		gnl|CDD|41243	pfam01183, Glyco_hydro_25, Glycosyl hydrolases family 25	1	0.000278552	0.000153327	1265		gnl|CDD|41184	pfam01119, DNA_mis_repair, DNA mismatch repair protein, C-terminal	2	0.000359066	0.000155751	731		gnl|CDD|41248	pfam01188, MR_MLE, Mandelate racemase / muconate lactonizing	3
gnl|CDD|40182	pfam00081, Sod_Fe_N, Iron/manganese superoxide dismutases	2	0.000428633	0.000122481	520		0.956475	2.09101	0.000590168	0.000127914	348	gnl|CDD|41192	pfam01127, Sdh_cyt, Succinate dehydrogenase cytochrome b subunit	2	0.000356761	9.70214e-05	611		gnl|CDD|41199	pfam01134, GIDA, Glucose inhibited division protein A	1	0.000197006	7.38334e-05	1056		gnl|CDD|41221	pfam01157, Ribosomal_L21e, Ribosomal protein L21e	1	0.000207426	9.21829e-05	1302		gnl|CDD|41244	pfam01184, GPR1/FUN34/yaaH family	4	0.00111421	0.000613309	173		gnl|CDD|41185	pfam01120, Alpha-L-fucosidase	3	0.0005386	0.000233627	308		gnl|CDD|41249	pfam01189, Nol1_Nop2_Sun	3
gnl|CDD|44717	pfam04811, Sec23/Sec24 trunk domain	2	0.000428633	0.000122481	521		1.52309	1.31312	0.000370616	8.0328e-05	590	gnl|CDD|41196	pfam01131, Topoisom_bac, DNA topoisomerase	1	0.00017838	4.85107e-05	1247		gnl|CDD|41200	pfam01135, PCMT, Protein-L-isoaspartate(D-aspartate)	3	0.000591017	0.0002215	327		gnl|CDD|41222	pfam01158, Ribosomal_L36e, Ribosomal protein L36e	1	0.000207426	9.21829e-05	960		gnl|CDD|41248	pfam01188, MR_MLE, Mandelate racemase / muconate lactonizing	1	0.000278552	0.000153327	1219		gnl|CDD|41186	pfam01121, CoaE, Dephospho-CoA kinase	1	0.000179533	7.78756e-05	1095		gnl|CDD|41251	pfam01191, RNA polymerase Rpb5	1
gnl|CDD|42446	pfam02469, Fasciclin	2	0.000428633	0.000122481	522		1.14817	1.7419	0.000491634	0.000106558	463	gnl|CDD|41199	pfam01134, GIDA, Glucose inhibited division protein A	1	0.00017838	4.85107e-05	1511		gnl|CDD|41203	pfam01138, RNase_PH, 3' exoribonuclease family	2	0.000394011	0.000147667	517		gnl|CDD|41223	pfam01159, Ribosomal_L6e, Ribosomal protein L6e	1	0.000207426	9.21829e-05	745		gnl|CDD|41249	pfam01189, Nol1_Nop2_Sun	3	0.000835655	0.000459982	311		gnl|CDD|41189	pfam01124, MAPEG	1	0.000179533	7.78756e-05	938		gnl|CDD|41252	pfam01192, RNA polymerase Rpb6 essential	1
gnl|CDD|40459	pfam00364, Biotin_lipoyl, Biotin-requiring enzyme	2	0.000428633	0.000122481	523		1.55888	1.28297	0.000362106	7.84835e-05	597	gnl|CDD|41200	pfam01135, PCMT, Protein-L-isoaspartate(D-aspartate)	2	0.000356761	9.70214e-05	691		gnl|CDD|41207	pfam01142, TruD, tRNA pseudouridine synthase D	1	0.000197006	7.38334e-05	1363		gnl|CDD|41225	pfam01161, Phosphatidylethanolamine-binding protein	5	0.00103713	0.000460914	192		gnl|CDD|41252	pfam01192, RNA polymerase Rpb6 essential	1	0.000278552	0.000153327	1079		gnl|CDD|41190	pfam01125, G10 protein	1	0.000179533	7.78756e-05	1470		gnl|CDD|41254	pfam01194, RNA polymerases N / 8 kDa subunit	1
gnl|CDD|44731	pfam04825, N terminus of Rad21 / Rec8 like protein	2	0.000428633	0.000122481	524		1.39969	1.42889	0.000403291	8.741e-05	568	gnl|CDD|41203	pfam01138, RNase_PH, 3' exoribonuclease family	6	0.00107028	0.000291064	210		gnl|CDD|41208	pfam01144, CoA_trans, Coenzyme A transferase	1	0.000197006	7.38334e-05	735		gnl|CDD|41227	pfam01163, RIO1 family	3	0.000622278	0.000276549	323		gnl|CDD|41254	pfam01194, RNA polymerases N / 8 kDa subunit	1	0.000278552	0.000153327	992		gnl|CDD|41192	pfam01127, Sdh_cyt, Succinate dehydrogenase cytochrome b subunit	1	0.000179533	7.78756e-05	1257		gnl|CDD|41256	pfam01196, Ribosomal_L17, Ribosomal protein L17	1
gnl|CDD|41438	pfam01388, ARID/BRIGHT DNA binding domain	2	0.000428633	0.000122481	525		2.3139	0.864343	0.000243952	5.28747e-05	1070	gnl|CDD|41207	pfam01142, TruD, tRNA pseudouridine synthase D	1	0.00017838	4.85107e-05	1407		gnl|CDD|41209	pfam01145, Band_7, SPFH domain	5	0.000985028	0.000369167	206		gnl|CDD|41231	pfam01168, Alanine racemase, N-terminal domain	2	0.000414852	0.000184366	416		gnl|CDD|41255	pfam01195, Peptidyl-tRNA hydrolase	1	0.000278552	0.000153327	1217		gnl|CDD|41196	pfam01131, Topoisom_bac, DNA topoisomerase	1	0.000179533	7.78756e-05	1218		gnl|CDD|41258	pfam01198, Ribosomal_L31e	1
gnl|CDD|41640	pfam01598, Sterol desaturase	2	0.000428633	0.000122481	526		1.04832	1.90781	0.000538462	0.000116707	400	gnl|CDD|41208	pfam01144, CoA_trans, Coenzyme A transferase	1	0.00017838	4.85107e-05	833		gnl|CDD|41212	pfam01148, Cytidylyltransferase family	2	0.000394011	0.000147667	536		gnl|CDD|41232	pfam01169, UPF0016	1	0.000207426	9.21829e-05	1024		gnl|CDD|41256	pfam01196, Ribosomal_L17, Ribosomal protein L17	1	0.000278552	0.000153327	1204		gnl|CDD|41199	pfam01134, GIDA, Glucose inhibited division protein A	1	0.000179533	7.78756e-05	1156		gnl|CDD|41259	pfam01199, Ribosomal_L34e, Ribosomal protein L34e	1
gnl|CDD|43242	pfam03315, Serine dehydratase beta chain	2	0.000428633	0.000122481	527		1.24849	1.60193	0.000452129	9.79953e-05	516	gnl|CDD|41209	pfam01145, Band_7, SPFH domain	5	0.000891902	0.000242554	241		gnl|CDD|41213	pfam01149, Fapy_DNA_glyco, Formamidopyrimidine-DNA glycosylase	1	0.000197006	7.38334e-05	1409		gnl|CDD|41233	pfam01170, UPF0020	2	0.000414852	0.000184366	604		gnl|CDD|41258	pfam01198, Ribosomal_L31e	1	0.000278552	0.000153327	770		gnl|CDD|41200	pfam01135, PCMT, Protein-L-isoaspartate(D-aspartate)	1	0.000179533	7.78756e-05	1055		gnl|CDD|41261	pfam01201, Ribosomal_S8e, Ribosomal protein S8e	2
gnl|CDD|40681	pfam00596, Aldolase_II	2	0.000428633	0.000122481	528		1.03702	1.92861	0.000544332	0.000117979	389	gnl|CDD|41212	pfam01148, Cytidylyltransferase family	2	0.000356761	9.70214e-05	585		gnl|CDD|41214	pfam01150, GDA1/CD39 (nucleoside phosphatase) family	2	0.000394011	0.000147667	593		gnl|CDD|41234	pfam01171, ATP_bind_3, PP-loop family	1	0.000207426	9.21829e-05	1268		gnl|CDD|41259	pfam01199, Ribosomal_L34e, Ribosomal protein L34e	1	0.000278552	0.000153327	1053		gnl|CDD|41203	pfam01138, RNase_PH, 3' exoribonuclease family	3	0.0005386	0.000233627	361		gnl|CDD|41265	pfam01205, UPF0029	1
gnl|CDD|40804	pfam00723, Glyco_hydro_15, Glycosyl hydrolases family 15	2	0.000428633	0.000122481	529		1.35353	1.47762	0.000417044	9.03909e-05	554	gnl|CDD|41214	pfam01150, GDA1/CD39 (nucleoside phosphatase) family	18	0.00321085	0.000873193	35		gnl|CDD|41215	pfam01151, ELO, GNS1/SUR4 family	1	0.000197006	7.38334e-05	1570		gnl|CDD|41235	pfam01172, UPF0023	1	0.000207426	9.21829e-05	1458		gnl|CDD|41260	pfam01200, Ribosomal_S28e, Ribosomal protein S28e	1	0.000278552	0.000153327	765		gnl|CDD|41207	pfam01142, TruD, tRNA pseudouridine synthase D	1	0.000179533	7.78756e-05	1449		gnl|CDD|41267	pfam01207, Dihydrouridine synthase (Dus)	4
gnl|CDD|41638	pfam01596, Methyltransf_3	2	0.000428633	0.000122481	530		1.35447	1.47659	0.000416754	9.0328e-05	557	gnl|CDD|41215	pfam01151, ELO, GNS1/SUR4 family	1	0.00017838	4.85107e-05	830		gnl|CDD|41218	pfam01154, HMG_CoA_synt, Hydroxymethylglutaryl-coenzyme A	1	0.000197006	7.38334e-05	1034		gnl|CDD|41236	pfam01174, SNO glutamine amidotransferase family	1	0.000207426	9.21829e-05	982		gnl|CDD|41261	pfam01201, Ribosomal_S8e, Ribosomal protein S8e	2	0.000557103	0.000306654	442		gnl|CDD|41208	pfam01144, CoA_trans, Coenzyme A transferase	1	0.000179533	7.78756e-05	830		gnl|CDD|41268	pfam01208, URO-D, Uroporphyrinogen decarboxylase	1
gnl|CDD|42003	pfam01992, vATP-synt_AC39	2	0.000428633	0.000122481	531		1.09259	1.83051	0.000516643	0.000111978	427	gnl|CDD|41218	pfam01154, HMG_CoA_synt, Hydroxymethylglutaryl-coenzyme A	3	0.000535141	0.000145532	464		gnl|CDD|41220	pfam01156, IU_nuc_hydro, Inosine-uridine preferring nucleoside	2	0.000394011	0.000147667	678		gnl|CDD|41238	pfam01176, eIF-1a, Eukaryotic initiation factor 1A	1	0.000207426	9.21829e-05	1327		gnl|CDD|41265	pfam01205, UPF0029	2	0.000557103	0.000306654	350		gnl|CDD|41209	pfam01145, Band_7, SPFH domain	4	0.000718133	0.000311502	286		gnl|CDD|41269	pfam01209, ubiE/COQ5 methyltransferase family	4
gnl|CDD|42801	pfam02854, MIF4G domain	2	0.000428633	0.000122481	532		1.82688	1.09476	0.000308986	6.69701e-05	728	gnl|CDD|41220	pfam01156, IU_nuc_hydro, Inosine-uridine preferring nucleoside	2	0.000356761	9.70214e-05	545		gnl|CDD|41221	pfam01157, Ribosomal_L21e, Ribosomal protein L21e	1	0.000197006	7.38334e-05	1380		gnl|CDD|41239	pfam01177, Asp_Glu_race, Asp/Glu/Hydantoin racemase	1	0.000207426	9.21829e-05	1471		gnl|CDD|41267	pfam01207, Dihydrouridine synthase (Dus)	5	0.00139276	0.000766636	136		gnl|CDD|41212	pfam01148, Cytidylyltransferase family	2	0.000359066	0.000155751	585		gnl|CDD|41270	pfam01210, NAD-dependent glycerol-3-phosphate	2
gnl|CDD|40926	pfam00849, RNA pseudouridylate synthase	2	0.000428633	0.000122481	533		1.15712	1.72843	0.000487832	0.000105734	468	gnl|CDD|41221	pfam01157, Ribosomal_L21e, Ribosomal protein L21e	1	0.00017838	4.85107e-05	1351		gnl|CDD|41222	pfam01158, Ribosomal_L36e, Ribosomal protein L36e	1	0.000197006	7.38334e-05	994		gnl|CDD|41240	pfam01179, Copper amine oxidase	2	0.000414852	0.000184366	649		gnl|CDD|41268	pfam01208, URO-D, Uroporphyrinogen decarboxylase	1	0.000278552	0.000153327	1484		gnl|CDD|41214	pfam01150, GDA1/CD39 (nucleoside phosphatase) family	2	0.000359066	0.000155751	643		gnl|CDD|41273	pfam01213, CAP, CAP protein	1
gnl|CDD|41744	pfam01713, Smr domain	2	0.000428633	0.000122481	534		1.14723	1.74333	0.000492038	0.000106645	461	gnl|CDD|41222	pfam01158, Ribosomal_L36e, Ribosomal protein L36e	1	0.00017838	4.85107e-05	864		gnl|CDD|41223	pfam01159, Ribosomal_L6e, Ribosomal protein L6e	1	0.000197006	7.38334e-05	770		gnl|CDD|41241	pfam01180, DHO_dh, Dihydroorotate dehydrogenase	1	0.000207426	9.21829e-05	763		gnl|CDD|41269	pfam01209, ubiE/COQ5 methyltransferase family	6	0.00167131	0.000919963	90		gnl|CDD|41215	pfam01151, ELO, GNS1/SUR4 family	2	0.000359066	0.000155751	735		gnl|CDD|41274	pfam01214, Casein kinase II regulatory subunit	2
gnl|CDD|40855	pfam00775, Dioxygenase_C	2	0.000428633	0.000122481	535		1.0389	1.92511	0.000543344	0.000117766	392	gnl|CDD|41223	pfam01159, Ribosomal_L6e, Ribosomal protein L6e	1	0.00017838	4.85107e-05	1272		gnl|CDD|41225	pfam01161, Phosphatidylethanolamine-binding protein	6	0.00118203	0.000443001	158		gnl|CDD|41242	pfam01182, Glucosamine_iso, Glucosamine-6-phosphate	2	0.000414852	0.000184366	409		gnl|CDD|41270	pfam01210, NAD-dependent glycerol-3-phosphate	1	0.000278552	0.000153327	816		gnl|CDD|41218	pfam01154, HMG_CoA_synt, Hydroxymethylglutaryl-coenzyme A	1	0.000179533	7.78756e-05	1128		gnl|CDD|41275	pfam01215, COX5B, Cytochrome c oxidase subunit Vb	1
gnl|CDD|40844	pfam00764, Arginosuccinate synthase	2	0.000428633	0.000122481	536		1.15712	1.72843	0.000487832	0.000105734	469	gnl|CDD|41225	pfam01161, Phosphatidylethanolamine-binding protein	3	0.000535141	0.000145532	385		gnl|CDD|41227	pfam01163, RIO1 family	2	0.000394011	0.000147667	501		gnl|CDD|41243	pfam01183, Glyco_hydro_25, Glycosyl hydrolases family 25	1	0.000207426	9.21829e-05	1300		gnl|CDD|41271	pfam01211, Anti_proliferat, BTG1 family A novel	1	0.000278552	0.000153327	1431		gnl|CDD|41220	pfam01156, IU_nuc_hydro, Inosine-uridine preferring nucleoside	3	0.0005386	0.000233627	457		gnl|CDD|41277	pfam01217, Clathrin adaptor complex small chain	5
gnl|CDD|41320	pfam01264, Chorismate synthase	2	0.000428633	0.000122481	537		1.14911	1.74047	0.000491231	0.00010647	464	gnl|CDD|41227	pfam01163, RIO1 family	1	0.00017838	4.85107e-05	1304		gnl|CDD|41231	pfam01168, Alanine racemase, N-terminal domain	2	0.000394011	0.000147667	442		gnl|CDD|41244	pfam01184, GPR1/FUN34/yaaH family	1	0.000207426	9.21829e-05	1179		gnl|CDD|41273	pfam01213, CAP, CAP protein	1	0.000278552	0.000153327	1144		gnl|CDD|41221	pfam01157, Ribosomal_L21e, Ribosomal protein L21e	1	0.000179533	7.78756e-05	1463		gnl|CDD|41278	pfam01218, Coproporphyrinogen III oxidase	1
gnl|CDD|43167	pfam03239, Iron permease FTR1 family	2	0.000428633	0.000122481	538		1.12651	1.7754	0.00050109	0.000108607	445	gnl|CDD|41231	pfam01168, Alanine racemase, N-terminal domain	2	0.000356761	9.70214e-05	554		gnl|CDD|41232	pfam01169, UPF0016	1	0.000197006	7.38334e-05	1066		gnl|CDD|41247	pfam01187, Macrophage migration inhibitory factor (MIF)	1	0.000207426	9.21829e-05	1039		gnl|CDD|41274	pfam01214, Casein kinase II regulatory subunit	2	0.000557103	0.000306654	413		gnl|CDD|41222	pfam01158, Ribosomal_L36e, Ribosomal protein L36e	1	0.000179533	7.78756e-05	1090		gnl|CDD|41281	pfam01221, Dynein light chain type 1	1
gnl|CDD|40555	pfam00465, Iron-containing alcohol dehydrogenase	2	0.000428633	0.000122481	539		1.17125	1.70758	0.000481947	0.000104458	481	gnl|CDD|41232	pfam01169, UPF0016	4	0.000713521	0.000194043	301		gnl|CDD|41233	pfam01170, UPF0020	2	0.000394011	0.000147667	618		gnl|CDD|41248	pfam01188, MR_MLE, Mandelate racemase / muconate lactonizing	2	0.000414852	0.000184366	581		gnl|CDD|41275	pfam01215, COX5B, Cytochrome c oxidase subunit Vb	1	0.000278552	0.000153327	1460		gnl|CDD|41223	pfam01159, Ribosomal_L6e, Ribosomal protein L6e	1	0.000179533	7.78756e-05	863		gnl|CDD|41283	pfam01223, DNA/RNA non-specific endonuclease	1
gnl|CDD|40355	pfam00258, Flavodoxin_1	2	0.000428633	0.000122481	540		1.19574	1.6726	0.000472075	0.000102318	493	gnl|CDD|41233	pfam01170, UPF0020	1	0.00017838	4.85107e-05	919		gnl|CDD|41234	pfam01171, ATP_bind_3, PP-loop family	2	0.000394011	0.000147667	600		gnl|CDD|41249	pfam01189, Nol1_Nop2_Sun	3	0.000622278	0.000276549	387		gnl|CDD|41277	pfam01217, Clathrin adaptor complex small chain	3	0.000835655	0.000459982	277		gnl|CDD|41225	pfam01161, Phosphatidylethanolamine-binding protein	7	0.00125673	0.000545129	125		gnl|CDD|41284	pfam01225, Mur ligase family, catalytic domain	1
gnl|CDD|41473	pfam01423, LSM domain	2	0.000428633	0.000122481	541		0.865101	2.31187	0.000652503	0.000141425	299	gnl|CDD|41234	pfam01171, ATP_bind_3, PP-loop family	2	0.000356761	9.70214e-05	685		gnl|CDD|41235	pfam01172, UPF0023	1	0.000197006	7.38334e-05	1546		gnl|CDD|41251	pfam01191, RNA polymerase Rpb5	1	0.000207426	9.21829e-05	915		gnl|CDD|41278	pfam01218, Coproporphyrinogen III oxidase	1	0.000278552	0.000153327	995		gnl|CDD|41227	pfam01163, RIO1 family	2	0.000359066	0.000155751	540		gnl|CDD|41286	pfam01227, GTP cyclohydrolase I	1
gnl|CDD|43324	pfam03398, DUF292	2	0.000428633	0.000122481	542		1.07564	1.85936	0.000524787	0.000113743	417	gnl|CDD|41235	pfam01172, UPF0023	1	0.00017838	4.85107e-05	1284		gnl|CDD|41236	pfam01174, SNO glutamine amidotransferase family	1	0.000197006	7.38334e-05	1019		gnl|CDD|41252	pfam01192, RNA polymerase Rpb6	1	0.000207426	9.21829e-05	1121		gnl|CDD|41280	pfam01220, DHquinase_II, Dehydroquinase class II	1	0.000278552	0.000153327	748		gnl|CDD|41231	pfam01168, Alanine racemase, N-terminal domain	1	0.000179533	7.78756e-05	831		gnl|CDD|41289	pfam01230, HIT domain	2
gnl|CDD|40523	pfam00432, Prenyltransferase and squalene oxidase	2	0.000428633	0.000122481	543		1.17361	1.70415	0.00048098	0.000104248	483	gnl|CDD|41236	pfam01174, SNO glutamine amidotransferase family	1	0.00017838	4.85107e-05	966		gnl|CDD|41238	pfam01176, eIF-1a, Eukaryotic initiation factor 1A	1	0.000197006	7.38334e-05	1406		gnl|CDD|41254	pfam01194, RNA polymerases N / 8 kDa subunit	1	0.000207426	9.21829e-05	1040		gnl|CDD|41281	pfam01221, Dynein light chain type 1	1	0.000278552	0.000153327	1433		gnl|CDD|41232	pfam01169, UPF0016	1	0.000179533	7.78756e-05	1165		gnl|CDD|41290	pfam01231, Indoleamine 2,3-dioxygenase	1
gnl|CDD|40390	pfam00294, pfkB family carbohydrate kinase	2	0.000428633	0.000122481	544		1.08364	1.84562	0.000520909	0.000112903	420	gnl|CDD|41238	pfam01176, eIF-1a, Eukaryotic initiation factor 1A	1	0.00017838	4.85107e-05	848		gnl|CDD|41240	pfam01179, Copper amine oxidase	5	0.000985028	0.000369167	216		gnl|CDD|41256	pfam01196, Ribosomal_L17, Ribosomal protein L17	1	0.000207426	9.21829e-05	1247		gnl|CDD|41283	pfam01223, DNA/RNA non-specific endonuclease	1	0.000278552	0.000153327	850		gnl|CDD|41233	pfam01170, UPF0020	1	0.000179533	7.78756e-05	1494		gnl|CDD|41296	pfam01238, PMI_typeI, Phosphomannose isomerase type I	2
gnl|CDD|44279	pfam04366, DUF500	2	0.000428633	0.000122481	545		1.11756	1.78962	0.000505102	0.000109477	441	gnl|CDD|41240	pfam01179, Copper amine oxidase	3	0.000535141	0.000145532	404		gnl|CDD|41241	pfam01180, DHO_dh, Dihydroorotate dehydrogenase	2	0.000394011	0.000147667	458		gnl|CDD|41258	pfam01198, Ribosomal_L31e	1	0.000207426	9.21829e-05	832		gnl|CDD|41284	pfam01225, Mur ligase family, catalytic domain	1	0.000278552	0.000153327	571		gnl|CDD|41234	pfam01171, ATP_bind_3, PP-loop family	2	0.000359066	0.000155751	652		gnl|CDD|41300	pfam01243, Pyridox_oxidase, Pyridoxamine 5'-phosphate oxidase	1
gnl|CDD|40739	pfam00654, Voltage gated chloride channel	2	0.000428633	0.000122481	546		1.45197	1.37744	0.00038877	8.42627e-05	579	gnl|CDD|41241	pfam01180, DHO_dh, Dihydroorotate dehydrogenase	2	0.000356761	9.70214e-05	557		gnl|CDD|41242	pfam01182, Glucosamine_iso, Glucosamine-6-phosphate	2	0.000394011	0.000147667	436		gnl|CDD|41259	pfam01199, Ribosomal_L34e, Ribosomal protein L34e	1	0.000207426	9.21829e-05	1101		gnl|CDD|41285	pfam01226, Formate/nitrite transporter	1	0.000278552	0.000153327	734		gnl|CDD|41235	pfam01172, UPF0023	1	0.000179533	7.78756e-05	1612		gnl|CDD|41301	pfam01244, Renal dipeptidase	1
gnl|CDD|40667	pfam00581, Rhodanese	2	0.000428633	0.000122481	547		1.16984	1.70964	0.000482529	0.000104584	478	gnl|CDD|41242	pfam01182, Glucosamine_iso, Glucosamine-6-phosphate	1	0.00017838	4.85107e-05	1370		gnl|CDD|41244	pfam01184, GPR1/FUN34/yaaH family	3	0.000591017	0.0002215	353		gnl|CDD|41260	pfam01200, Ribosomal_S28e, Ribosomal protein S28e	1	0.000207426	9.21829e-05	829		gnl|CDD|41286	pfam01227, GTP cyclohydrolase I	1	0.000278552	0.000153327	1506		gnl|CDD|41236	pfam01174, SNO glutamine amidotransferase family	1	0.000179533	7.78756e-05	1113		gnl|CDD|41302	pfam01245, Ribosomal_L19, Ribosomal protein L19	1
gnl|CDD|41448	pfam01398, Mov34/MPN/PAD-1 family	2	0.000428633	0.000122481	548		1.04126	1.92076	0.000542116	0.000117499	396	gnl|CDD|41244	pfam01184, GPR1/FUN34/yaaH family	2	0.000356761	9.70214e-05	556		gnl|CDD|41247	pfam01187, Macrophage migration inhibitory factor (MIF)	1	0.000197006	7.38334e-05	1084		gnl|CDD|41261	pfam01201, Ribosomal_S8e, Ribosomal protein S8e	2	0.000414852	0.000184366	534		gnl|CDD|41289	pfam01230, HIT domain	3	0.000835655	0.000459982	202		gnl|CDD|41238	pfam01176, eIF-1a, Eukaryotic initiation factor 1A	1	0.000179533	7.78756e-05	1486		gnl|CDD|41303	pfam01246, Ribosomal protein L24e	2
gnl|CDD|44348	pfam04438, HIT zinc finger	2	0.000428633	0.000122481	549		1.01865	1.96339	0.000554147	0.000120107	380	gnl|CDD|41247	pfam01187, Macrophage migration inhibitory factor (MIF)	1	0.00017838	4.85107e-05	1093		gnl|CDD|41248	pfam01188, MR_MLE, Mandelate racemase / muconate lactonizing	1	0.000197006	7.38334e-05	1328		gnl|CDD|41267	pfam01207, Dihydrouridine synthase (Dus)	3	0.000622278	0.000276549	361		gnl|CDD|41290	pfam01231, Indoleamine 2,3-dioxygenase	2	0.000557103	0.000306654	391		gnl|CDD|41239	pfam01177, Asp_Glu_race, Asp/Glu/Hydantoin racemase	1	0.000179533	7.78756e-05	1624		gnl|CDD|41304	pfam01247, Ribosomal_L35Ae	1
gnl|CDD|40757	pfam00675, Peptidase_M16, Insulinase	2	0.000428633	0.000122481	550		1.48211	1.34943	0.000380863	8.25489e-05	583	gnl|CDD|41249	pfam01189, Nol1_Nop2_Sun	3	0.000535141	0.000145532	444		gnl|CDD|41249	pfam01189, Nol1_Nop2_Sun	3	0.000591017	0.0002215	411		gnl|CDD|41268	pfam01208, URO-D, Uroporphyrinogen decarboxylase	1	0.000207426	9.21829e-05	1486		gnl|CDD|41292	pfam01233, NMT, Myristoyl-CoA:protein N-myristoyltransferase	1	0.000278552	0.000153327	1313		gnl|CDD|41240	pfam01179, Copper amine oxidase	6	0.0010772	0.000467253	169		gnl|CDD|41305	pfam01248, Ribosomal protein L7Ae/L30e/S12e/Gadd45	5
gnl|CDD|40503	pfam00411, Ribosomal_S11	2	0.000428633	0.000122481	551		0.924447	2.16346	0.000610614	0.000132346	328	gnl|CDD|41251	pfam01191, RNA polymerase Rpb5	1	0.00017838	4.85107e-05	1209		gnl|CDD|41251	pfam01191, RNA polymerase Rpb5	1	0.000197006	7.38334e-05	950		gnl|CDD|41269	pfam01209, ubiE/COQ5 methyltransferase family	10	0.00207426	0.000921829	64		gnl|CDD|41296	pfam01238, PMI_typeI, Phosphomannose isomerase type I	1	0.000278552	0.000153327	1507		gnl|CDD|41241	pfam01180, DHO_dh, Dihydroorotate dehydrogenase	2	0.000359066	0.000155751	501		gnl|CDD|41306	pfam01249, Ribosomal_S21e, Ribosomal protein S21e	1
gnl|CDD|41628	pfam01585, G-patch	2	0.000428633	0.000122481	552		1.59138	1.25677	0.000354711	7.68807e-05	604	gnl|CDD|41252	pfam01192, RNA polymerase Rpb6	1	0.00017838	4.85107e-05	1574		gnl|CDD|41254	pfam01194, RNA polymerases N / 8 kDa subunit	1	0.000197006	7.38334e-05	1085		gnl|CDD|41270	pfam01210, NAD-dependent glycerol-3-phosphate	1	0.000207426	9.21829e-05	870		gnl|CDD|41300	pfam01243, Pyridox_oxidase, Pyridoxamine 5'-phosphate oxidase	2	0.000557103	0.000306654	321		gnl|CDD|41242	pfam01182, Glucosamine_iso, Glucosamine-6-phosphate	1	0.000179533	7.78756e-05	820		gnl|CDD|41308	pfam01251, Ribosomal_S7e, Ribosomal protein S7e	1
gnl|CDD|41752	pfam01722, BolA-like protein	2	0.000428633	0.000122481	553		0.86463	2.31313	0.000652858	0.000141502	298	gnl|CDD|41254	pfam01194, RNA polymerases N / 8 kDa subunit	1	0.00017838	4.85107e-05	1470		gnl|CDD|41255	pfam01195, Peptidyl-tRNA hydrolase	1	0.000197006	7.38334e-05	1325		gnl|CDD|41273	pfam01213, CAP, CAP protein	2	0.000414852	0.000184366	563		gnl|CDD|41301	pfam01244, Renal dipeptidase	1	0.000278552	0.000153327	602		gnl|CDD|41244	pfam01184, GPR1/FUN34/yaaH family	2	0.000359066	0.000155751	628		gnl|CDD|41310	pfam01253, Translation initiation factor SUI1	3
gnl|CDD|45454	pfam05557, MAD, Mitotic checkpoint protein	2	0.000428633	0.000122481	554		1.62671	1.22948	0.000347008	7.52112e-05	610	gnl|CDD|41255	pfam01195, Peptidyl-tRNA hydrolase	1	0.00017838	4.85107e-05	924		gnl|CDD|41256	pfam01196, Ribosomal_L17, Ribosomal protein L17	1	0.000197006	7.38334e-05	1311		gnl|CDD|41274	pfam01214, Casein kinase II regulatory subunit	2	0.000414852	0.000184366	496		gnl|CDD|41302	pfam01245, Ribosomal_L19, Ribosomal protein L19	1	0.000278552	0.000153327	1546		gnl|CDD|41247	pfam01187, Macrophage migration inhibitory factor (MIF)	1	0.000179533	7.78756e-05	1175		gnl|CDD|41312	pfam01255, UPP_synthetase, Putative undecaprenyl diphosphate	1
gnl|CDD|42522	pfam02550, Acetyl-CoA hydrolase/transferase	2	0.000428633	0.000122481	555		1.27346	1.57053	0.000443266	9.60743e-05	525	gnl|CDD|41256	pfam01196, Ribosomal_L17, Ribosomal protein L17	1	0.00017838	4.85107e-05	1421		gnl|CDD|41258	pfam01198, Ribosomal_L31e	1	0.000197006	7.38334e-05	866		gnl|CDD|41275	pfam01215, COX5B, Cytochrome c oxidase subunit Vb	1	0.000207426	9.21829e-05	1466		gnl|CDD|41303	pfam01246, Ribosomal protein L24e	2	0.000557103	0.000306654	491		gnl|CDD|41248	pfam01188, MR_MLE, Mandelate racemase / muconate lactonizing	3	0.0005386	0.000233627	404		gnl|CDD|41313	pfam01256, Carbohydrate kinase	1
gnl|CDD|46883	pfam06999, Sucrase/ferredoxin-like	2	0.000428633	0.000122481	556		1.0097	1.98079	0.000559059	0.000121171	375	gnl|CDD|41258	pfam01198, Ribosomal_L31e	1	0.00017838	4.85107e-05	1538		gnl|CDD|41259	pfam01199, Ribosomal_L34e, Ribosomal protein L34e	1	0.000197006	7.38334e-05	1146		gnl|CDD|41277	pfam01217, Clathrin adaptor complex small chain	4	0.000829703	0.000368732	264		gnl|CDD|41304	pfam01247, Ribosomal_L35Ae	1	0.000278552	0.000153327	989		gnl|CDD|41249	pfam01189, Nol1_Nop2_Sun	3	0.0005386	0.000233627	448		gnl|CDD|41314	pfam01257, Respiratory-chain NADH dehydrogenase 24	1
gnl|CDD|43057	pfam03124, EXS family	2	0.000428633	0.000122481	557		1.36813	1.46185	0.000412593	8.94262e-05	561	gnl|CDD|41259	pfam01199, Ribosomal_L34e, Ribosomal protein L34e	1	0.00017838	4.85107e-05	837		gnl|CDD|41260	pfam01200, Ribosomal_S28e, Ribosomal protein S28e	1	0.000197006	7.38334e-05	863		gnl|CDD|41278	pfam01218, Coproporphyrinogen III oxidase	2	0.000414852	0.000184366	518		gnl|CDD|41305	pfam01248, Ribosomal protein L7Ae/L30e/S12e/Gadd45	5	0.00139276	0.000766636	138		gnl|CDD|41251	pfam01191, RNA polymerase Rpb5	1	0.000179533	7.78756e-05	1049		gnl|CDD|41316	pfam01259, SAICAR synthetase	1
gnl|CDD|46498	pfam06609, Fungal trichothecene efflux pump (TRI12)	2	0.000428633	0.000122481	558		1.32856	1.50538	0.00042488	9.20893e-05	546	gnl|CDD|41260	pfam01200, Ribosomal_S28e, Ribosomal protein S28e	1	0.00017838	4.85107e-05	1581		gnl|CDD|41261	pfam01201, Ribosomal_S8e, Ribosomal protein S8e	2	0.000394011	0.000147667	558		gnl|CDD|41281	pfam01221, Dynein light chain type 1	1	0.000207426	9.21829e-05	1438		gnl|CDD|41306	pfam01249, Ribosomal_S21e, Ribosomal protein S21e	1	0.000278552	0.000153327	1108		gnl|CDD|41252	pfam01192, RNA polymerase Rpb6 essential	1	0.000179533	7.78756e-05	1273		gnl|CDD|41317	pfam01261, AP endonuclease family 2	3
gnl|CDD|45568	pfam05672, E-MAP-115	2	0.000428633	0.000122481	559		1.64178	1.21819	0.000343822	7.45207e-05	614	gnl|CDD|41261	pfam01201, Ribosomal_S8e, Ribosomal protein S8e	2	0.000356761	9.70214e-05	489		gnl|CDD|41265	pfam01205, UPF0029	2	0.000394011	0.000147667	459		gnl|CDD|41283	pfam01223, DNA/RNA non-specific endonuclease	1	0.000207426	9.21829e-05	896		gnl|CDD|41308	pfam01251, Ribosomal_S7e, Ribosomal protein S7e	1	0.000278552	0.000153327	1462		gnl|CDD|41254	pfam01194, RNA polymerases N / 8 kDa subunit	1	0.000179533	7.78756e-05	1176		gnl|CDD|41318	pfam01262, Alanine dehydrogenase/PNT, C-terminal	1
gnl|CDD|42758	pfam02803, Thiolase_C	2	0.000428633	0.000122481	560		1.22683	1.63022	0.000460113	9.97259e-05	509	gnl|CDD|41265	pfam01205, UPF0029	2	0.000356761	9.70214e-05	578		gnl|CDD|41267	pfam01207, Dihydrouridine synthase (Dus)	4	0.000788022	0.000295334	264		gnl|CDD|41284	pfam01225, Mur ligase family, catalytic domain	1	0.000207426	9.21829e-05	664		gnl|CDD|41310	pfam01253, Translation initiation factor SUI1	1	0.000278552	0.000153327	1033		gnl|CDD|41255	pfam01195, Peptidyl-tRNA hydrolase	1	0.000179533	7.78756e-05	1414		gnl|CDD|41320	pfam01264, Chorismate synthase	1
gnl|CDD|40516	pfam00425, chorismate binding enzyme	2	0.000428633	0.000122481	561		1.35353	1.47762	0.000417044	9.03909e-05	555	gnl|CDD|41267	pfam01207, Dihydrouridine synthase (Dus)	4	0.000713521	0.000194043	330		gnl|CDD|41268	pfam01208, URO-D, Uroporphyrinogen decarboxylase	1	0.000197006	7.38334e-05	1573		gnl|CDD|41285	pfam01226, Formate/nitrite transporter	1	0.000207426	9.21829e-05	800		gnl|CDD|41312	pfam01255, UPP_synthetase, Putative undecaprenyl diphosphate	1	0.000278552	0.000153327	1434		gnl|CDD|41256	pfam01196, Ribosomal_L17, Ribosomal protein L17	1	0.000179533	7.78756e-05	1401		gnl|CDD|41321	pfam01265, Cytochrome c/c1 heme lyase	2
gnl|CDD|46215	pfam06325, PrmA, Ribosomal protein L11 methyltransferase	2	0.000428633	0.000122481	562		1.18727	1.68454	0.000475446	0.000103049	488	gnl|CDD|41268	pfam01208, URO-D, Uroporphyrinogen decarboxylase	1	0.00017838	4.85107e-05	790		gnl|CDD|41269	pfam01209, ubiE/COQ5 methyltransferase family	9	0.00177305	0.000664501	82		gnl|CDD|41286	pfam01227, GTP cyclohydrolase I	1	0.000207426	9.21829e-05	1510		gnl|CDD|41313	pfam01256, Carbohydrate kinase	1	0.000278552	0.000153327	1084		gnl|CDD|41258	pfam01198, Ribosomal_L31e	1	0.000179533	7.78756e-05	961		gnl|CDD|41323	pfam01267, F-actin capping protein alpha subunit	1
gnl|CDD|43008	pfam03074, GCS, Glutamate-cysteine ligase	2	0.000428633	0.000122481	563		1.33657	1.49637	0.000422335	9.15376e-05	547	gnl|CDD|41269	pfam01209, ubiE/COQ5 methyltransferase family	10	0.0017838	0.000485107	93		gnl|CDD|41270	pfam01210, NAD-dependent glycerol-3-phosphate	1	0.000197006	7.38334e-05	906		gnl|CDD|41289	pfam01230, HIT domain	5	0.00103713	0.000460914	171		gnl|CDD|41314	pfam01257, Respiratory-chain NADH dehydrogenase 24	1	0.000278552	0.000153327	749		gnl|CDD|41259	pfam01199, Ribosomal_L34e, Ribosomal protein L34e	1	0.000179533	7.78756e-05	1247		gnl|CDD|41324	pfam01268, FTHFS, Formate--tetrahydrofolate ligase	1
gnl|CDD|45862	pfam05970, DUF889	2	0.000428633	0.000122481	564		1.75482	1.13972	0.000321674	6.97203e-05	674	gnl|CDD|41270	pfam01210, NAD-dependent glycerol-3-phosphate	1	0.00017838	4.85107e-05	1383		gnl|CDD|41273	pfam01213, CAP, CAP protein	1	0.000197006	7.38334e-05	1239		gnl|CDD|41290	pfam01231, Indoleamine 2,3-dioxygenase	2	0.000414852	0.000184366	474		gnl|CDD|41316	pfam01259, SAICAR synthetase	1	0.000278552	0.000153327	1295		gnl|CDD|41260	pfam01200, Ribosomal_S28e, Ribosomal protein S28e	1	0.000179533	7.78756e-05	955		gnl|CDD|41325	pfam01269, Fibrillarin, Fibrillarin	1
gnl|CDD|41270	pfam01210, NAD-dependent glycerol-3-phosphate	2	0.000428633	0.000122481	565		1.12651	1.7754	0.00050109	0.000108607	446	gnl|CDD|41273	pfam01213, CAP, CAP protein	1	0.00017838	4.85107e-05	1613		gnl|CDD|41274	pfam01214, Casein kinase II regulatory subunit	2	0.000394011	0.000147667	525		gnl|CDD|41292	pfam01233, NMT, Myristoyl-CoA:protein N-myristoyltransferase	1	0.000207426	9.21829e-05	1343		gnl|CDD|41317	pfam01261, AP endonuclease family 2	1	0.000278552	0.000153327	970		gnl|CDD|41261	pfam01201, Ribosomal_S8e, Ribosomal protein S8e	2	0.000359066	0.000155751	611		gnl|CDD|41330	pfam01274, Malate synthase	1
gnl|CDD|41550	pfam01504, PIP5K, Phosphatidylinositol-4-phosphate 5-Kinase	2	0.000428633	0.000122481	566		2.14528	0.93228	0.000263127	5.70306e-05	967	gnl|CDD|41274	pfam01214, Casein kinase II regulatory subunit	8	0.00142704	0.000388086	124		gnl|CDD|41275	pfam01215, COX5B, Cytochrome c oxidase subunit Vb	1	0.000197006	7.38334e-05	1553		gnl|CDD|41296	pfam01238, PMI_typeI, Phosphomannose isomerase type I	2	0.000414852	0.000184366	644		gnl|CDD|41320	pfam01264, Chorismate synthase	1	0.000278552	0.000153327	854		gnl|CDD|41265	pfam01205, UPF0029	2	0.000359066	0.000155751	502		gnl|CDD|41336	pfam01280, Ribosomal_L19e, Ribosomal protein L19e	1
gnl|CDD|40393	pfam00297, Ribosomal_L3	2	0.000428633	0.000122481	567		1.09071	1.83367	0.000517535	0.000112172	426	gnl|CDD|41275	pfam01215, COX5B, Cytochrome c oxidase subunit Vb	1	0.00017838	4.85107e-05	1062		gnl|CDD|41277	pfam01217, Clathrin adaptor complex small chain	6	0.00118203	0.000443001	162		gnl|CDD|41300	pfam01243, Pyridox_oxidase, Pyridoxamine 5'-phosphate oxidase	2	0.000414852	0.000184366	395		gnl|CDD|41321	pfam01265, Cytochrome c/c1 heme lyase	2	0.000557103	0.000306654	465		gnl|CDD|41267	pfam01207, Dihydrouridine synthase (Dus)	4	0.000718133	0.000311502	284		gnl|CDD|41338	pfam01282, Ribosomal_S24e, Ribosomal protein S24e	1
gnl|CDD|40643	pfam00557, Peptidase_M24	2	0.000428633	0.000122481	568		1.08459	1.84402	0.000520457	0.000112805	422	gnl|CDD|41277	pfam01217, Clathrin adaptor complex small chain	4	0.000713521	0.000194043	271		gnl|CDD|41278	pfam01218, Coproporphyrinogen III oxidase	1	0.000197006	7.38334e-05	1088		gnl|CDD|41301	pfam01244, Renal dipeptidase	1	0.000207426	9.21829e-05	688		gnl|CDD|41323	pfam01267, F-actin capping protein alpha subunit	1	0.000278552	0.000153327	576		gnl|CDD|41268	pfam01208, URO-D, Uroporphyrinogen decarboxylase	1	0.000179533	7.78756e-05	1644		gnl|CDD|41339	pfam01283, Ribosomal_S26e, Ribosomal protein S26e	1
gnl|CDD|40473	pfam00380, Ribosomal_S9	2	0.000428633	0.000122481	569		0.981438	2.03783	0.000575157	0.000124661	358	gnl|CDD|41278	pfam01218, Coproporphyrinogen III oxidase	2	0.000356761	9.70214e-05	676		gnl|CDD|41281	pfam01221, Dynein light chain type 1	1	0.000197006	7.38334e-05	1528		gnl|CDD|41303	pfam01246, Ribosomal protein L24e	2	0.000414852	0.000184366	593		gnl|CDD|41324	pfam01268, FTHFS, Formate--tetrahydrofolate ligase	1	0.000278552	0.000153327	1014		gnl|CDD|41269	pfam01209, ubiE/COQ5 methyltransferase family	11	0.00197487	0.000856631	65		gnl|CDD|41343	pfam01287, eIF-5a, Eukaryotic initiation factor 5A hypusine	1
gnl|CDD|41278	pfam01218, Coproporphyrinogen III oxidase	2	0.000428633	0.000122481	570		1.06198	1.88328	0.000531536	0.000115206	408	gnl|CDD|41281	pfam01221, Dynein light chain type 1	1	0.00017838	4.85107e-05	1317		gnl|CDD|41283	pfam01223, DNA/RNA non-specific endonuclease	1	0.000197006	7.38334e-05	933		gnl|CDD|41304	pfam01247, Ribosomal_L35Ae	1	0.000207426	9.21829e-05	1033		gnl|CDD|41325	pfam01269, Fibrillarin, Fibrillarin	1	0.000278552	0.000153327	1286		gnl|CDD|41270	pfam01210, NAD-dependent glycerol-3-phosphate	1	0.000179533	7.78756e-05	1001		gnl|CDD|41349	pfam01293, PEPCK_ATP, Phosphoenolpyruvate carboxykinase	1
gnl|CDD|40952	pfam00875, DNA_photolyase	2	0.000428633	0.000122481	571		1.32009	1.51505	0.000427609	9.26807e-05	540	gnl|CDD|41283	pfam01223, DNA/RNA non-specific endonuclease	1	0.00017838	4.85107e-05	1234		gnl|CDD|41284	pfam01225, Mur ligase family, catalytic domain	2	0.000394011	0.000147667	420		gnl|CDD|41305	pfam01248, Ribosomal protein L7Ae/L30e/S12e/Gadd45	6	0.00124456	0.000553097	159		gnl|CDD|41326	pfam01270, Glyco_hydro_8, Glycosyl hydrolases family 8	1	0.000278552	0.000153327	1452		gnl|CDD|41273	pfam01213, CAP, CAP protein	1	0.000179533	7.78756e-05	1332		gnl|CDD|41350	pfam01294, Ribosomal_L13e, Ribosomal protein L13e	1
gnl|CDD|47234	pfam07350, DUF1479	2	0.000428633	0.000122481	572		1.1656	1.71586	0.000484284	0.000104965	476	gnl|CDD|41284	pfam01225, Mur ligase family, catalytic domain	2	0.000356761	9.70214e-05	509		gnl|CDD|41289	pfam01230, HIT domain	3	0.000591017	0.0002215	289		gnl|CDD|41306	pfam01249, Ribosomal_S21e, Ribosomal protein S21e	1	0.000207426	9.21829e-05	1149		gnl|CDD|41330	pfam01274, Malate synthase	1	0.000278552	0.000153327	871		gnl|CDD|41274	pfam01214, Casein kinase II regulatory subunit	2	0.000359066	0.000155751	572		gnl|CDD|41356	pfam01300, Sua5_yciO_yrdC, yrdC domain	2
gnl|CDD|42944	pfam03009, GDPD, Glycerophosphoryl diester phosphodiesterase	2	0.000428633	0.000122481	573		1.07988	1.85206	0.000522727	0.000113297	418	gnl|CDD|41286	pfam01227, GTP cyclohydrolase I	1	0.00017838	4.85107e-05	908		gnl|CDD|41290	pfam01231, Indoleamine 2,3-dioxygenase	3	0.000591017	0.0002215	324		gnl|CDD|41308	pfam01251, Ribosomal_S7e, Ribosomal protein S7e	1	0.000207426	9.21829e-05	1468		gnl|CDD|41336	pfam01280, Ribosomal_L19e, Ribosomal protein L19e	1	0.000278552	0.000153327	785		gnl|CDD|41275	pfam01215, COX5B, Cytochrome c oxidase subunit Vb	1	0.000179533	7.78756e-05	1619		gnl|CDD|41358	pfam01302, CAP-Gly domain	4
gnl|CDD|46709	pfam06824, DUF1237	2	0.000428633	0.000122481	574		1.19009	1.68054	0.000474317	0.000102804	490	gnl|CDD|41289	pfam01230, HIT domain	4	0.000713521	0.000194043	279		gnl|CDD|41296	pfam01238, PMI_typeI, Phosphomannose isomerase type I	1	0.000197006	7.38334e-05	1599		gnl|CDD|41310	pfam01253, Translation initiation factor SUI1	3	0.000622278	0.000276549	335		gnl|CDD|41338	pfam01282, Ribosomal_S24e, Ribosomal protein S24e	1	0.000278552	0.000153327	918		gnl|CDD|41277	pfam01217, Clathrin adaptor complex small chain	4	0.000718133	0.000311502	278		gnl|CDD|41361	pfam01305, Ribosomal_L15, Ribosomal protein L15 amino terminal	1
gnl|CDD|42656	pfam02696, UPF0061	2	0.000428633	0.000122481	575		1.44019	1.3887	0.000391948	8.49516e-05	574	gnl|CDD|41290	pfam01231, Indoleamine 2,3-dioxygenase	7	0.00124866	0.000339575	154		gnl|CDD|41300	pfam01243, Pyridox_oxidase, Pyridoxamine 5'-phosphate oxidase	2	0.000394011	0.000147667	419		gnl|CDD|41312	pfam01255, UPP_synthetase, Putative undecaprenyl diphosphate	1	0.000207426	9.21829e-05	1439		gnl|CDD|41339	pfam01283, Ribosomal_S26e, Ribosomal protein S26e	1	0.000278552	0.000153327	961		gnl|CDD|41278	pfam01218, Coproporphyrinogen III oxidase	1	0.000179533	7.78756e-05	1180		gnl|CDD|41385	pfam01331, mRNA_cap_enzyme, mRNA capping enzyme, catalytic domain	1
gnl|CDD|41269	pfam01209, ubiE/COQ5 methyltransferase family	2	0.000428633	0.000122481	576		1.0422	1.91902	0.000541626	0.000117393	398	gnl|CDD|41292	pfam01233, NMT, Myristoyl-CoA:protein N-myristoyltransferase	1	0.00017838	4.85107e-05	1181		gnl|CDD|41301	pfam01244, Renal dipeptidase	1	0.000197006	7.38334e-05	710		gnl|CDD|41313	pfam01256, Carbohydrate kinase	1	0.000207426	9.21829e-05	1125		gnl|CDD|41341	pfam01285, TEA, TEA/ATTS domain family	1	0.000278552	0.000153327	706		gnl|CDD|41280	pfam01220, DHquinase_II, Dehydroquinase class II	1	0.000179533	7.78756e-05	936		gnl|CDD|41403	pfam01351, RNase_HII, Ribonuclease HII	1
gnl|CDD|46220	pfam06330, TRI5, Trichodiene synthase	2	0.000428633	0.000122481	577		1.07328	1.86344	0.000525938	0.000113993	414	gnl|CDD|41296	pfam01238, PMI_typeI, Phosphomannose isomerase type I	1	0.00017838	4.85107e-05	819		gnl|CDD|41302	pfam01245, Ribosomal_L19, Ribosomal protein L19	1	0.000197006	7.38334e-05	1638		gnl|CDD|41314	pfam01257, Respiratory-chain NADH dehydrogenase 24	1	0.000207426	9.21829e-05	810		gnl|CDD|41343	pfam01287, eIF-5a, Eukaryotic initiation factor 5A hypusine	1	0.000278552	0.000153327	1274		gnl|CDD|41281	pfam01221, Dynein light chain type 1	1	0.000179533	7.78756e-05	1595		gnl|CDD|41414	pfam01363, FYVE zinc finger	2
gnl|CDD|42769	pfam02815, MIR domain	2	0.000428633	0.000122481	578		1.59562	1.25343	0.000353768	7.66764e-05	605	gnl|CDD|41300	pfam01243, Pyridox_oxidase, Pyridoxamine 5'-phosphate oxidase	5	0.000891902	0.000242554	234		gnl|CDD|41303	pfam01246, Ribosomal protein L24e	1	0.000197006	7.38334e-05	1368		gnl|CDD|41316	pfam01259, SAICAR synthetase	1	0.000207426	9.21829e-05	1326		gnl|CDD|41349	pfam01293, PEPCK_ATP, Phosphoenolpyruvate carboxykinase	1	0.000278552	0.000153327	1442		gnl|CDD|41283	pfam01223, DNA/RNA non-specific endonuclease	1	0.000179533	7.78756e-05	1036		gnl|CDD|41420	pfam01369, Sec7 domain	5
gnl|CDD|43255	pfam03328, HpcH_HpaI	2	0.000428633	0.000122481	579		1.00546	1.98914	0.000561416	0.000121682	370	gnl|CDD|41301	pfam01244, Renal dipeptidase	1	0.00017838	4.85107e-05	867		gnl|CDD|41304	pfam01247, Ribosomal_L35Ae	1	0.000197006	7.38334e-05	1080		gnl|CDD|41317	pfam01261, AP endonuclease family 2	1	0.000207426	9.21829e-05	1011		gnl|CDD|41350	pfam01294, Ribosomal_L13e, Ribosomal protein L13e	1	0.000278552	0.000153327	1424		gnl|CDD|41284	pfam01225, Mur ligase family, catalytic domain	1	0.000179533	7.78756e-05	772		gnl|CDD|41421	pfam01370, NAD dependent epimerase/dehydratase family	10
gnl|CDD|43543	pfam03619, DUF300	2	0.000428633	0.000122481	580		1.24096	1.61166	0.000454874	9.85904e-05	512	gnl|CDD|41302	pfam01245, Ribosomal_L19, Ribosomal protein L19	1	0.00017838	4.85107e-05	1517		gnl|CDD|41305	pfam01248, Ribosomal protein L7Ae/L30e/S12e/Gadd45	6	0.00118203	0.000443001	164		gnl|CDD|41320	pfam01264, Chorismate synthase	1	0.000207426	9.21829e-05	898		gnl|CDD|41356	pfam01300, Sua5_yciO_yrdC, yrdC domain	1	0.000278552	0.000153327	877		gnl|CDD|41286	pfam01227, GTP cyclohydrolase I	2	0.000359066	0.000155751	750		gnl|CDD|41429	pfam01379, Porphobilinogen deaminase	1
gnl|CDD|42857	pfam02919, Eukaryotic DNA topoisomerase I	2	0.000428633	0.000122481	581		1.48447	1.34729	0.000380258	8.24179e-05	584	gnl|CDD|41303	pfam01246, Ribosomal protein L24e	2	0.000356761	9.70214e-05	525		gnl|CDD|41306	pfam01249, Ribosomal_S21e, Ribosomal protein S21e	1	0.000197006	7.38334e-05	1202		gnl|CDD|41321	pfam01265, Cytochrome c/c1 heme lyase	2	0.000414852	0.000184366	569		gnl|CDD|41358	pfam01302, CAP-Gly domain	4	0.00111421	0.000613309	185		gnl|CDD|41289	pfam01230, HIT domain	3	0.0005386	0.000233627	307		gnl|CDD|41434	pfam01384, PHO4, Phosphate transporter family	1
gnl|CDD|41249	pfam01189, Nol1_Nop2_Sun	2	0.000428633	0.000122481	582		1.32009	1.51505	0.000427609	9.26807e-05	541	gnl|CDD|41304	pfam01247, Ribosomal_L35Ae	1	0.00017838	4.85107e-05	1593		gnl|CDD|41308	pfam01251, Ribosomal_S7e, Ribosomal protein S7e	1	0.000197006	7.38334e-05	1554		gnl|CDD|41323	pfam01267, F-actin capping protein alpha subunit	1	0.000207426	9.21829e-05	667		gnl|CDD|41361	pfam01305, Ribosomal_L15, Ribosomal protein L15 amino terminal	1	0.000278552	0.000153327	1402		gnl|CDD|41290	pfam01231, Indoleamine 2,3-dioxygenase	3	0.0005386	0.000233627	356		gnl|CDD|41448	pfam01398, Mov34/MPN/PAD-1 family	6
gnl|CDD|44066	pfam04152, Mre11_DNA_bind	2	0.000428633	0.000122481	583		1.4449	1.38418	0.00039067	8.46747e-05	577	gnl|CDD|41305	pfam01248, Ribosomal protein L7Ae/L30e/S12e/Gadd45	12	0.00214056	0.000582129	62		gnl|CDD|41310	pfam01253, Translation initiation factor SUI1	2	0.000394011	0.000147667	548		gnl|CDD|41324	pfam01268, FTHFS, Formate--tetrahydrofolate ligase	1	0.000207426	9.21829e-05	1061		gnl|CDD|41385	pfam01331, mRNA_cap_enzyme, mRNA capping enzyme, catalytic domain	1	0.000278552	0.000153327	1492		gnl|CDD|41291	pfam01232, Mannitol_dh, Mannitol dehydrogenase	2	0.000359066	0.000155751	468		gnl|CDD|41449	pfam01399, PCI domain	11
gnl|CDD|41542	pfam01496, V-type ATPase 116kDa subunit family	2	0.000428633	0.000122481	584		1.55512	1.28608	0.000362983	7.86736e-05	596	gnl|CDD|41306	pfam01249, Ribosomal_S21e, Ribosomal protein S21e	1	0.00017838	4.85107e-05	755		gnl|CDD|41312	pfam01255, UPP_synthetase, Putative undecaprenyl diphosphate	2	0.000394011	0.000147667	641		gnl|CDD|41325	pfam01269, Fibrillarin, Fibrillarin	1	0.000207426	9.21829e-05	1318		gnl|CDD|41395	pfam01343, Peptidase_S49, Peptidase family S49	1	0.000278552	0.000153327	1403		gnl|CDD|41296	pfam01238, PMI_typeI, Phosphomannose isomerase type I	1	0.000179533	7.78756e-05	1674		gnl|CDD|41456	pfam01406, tRNA-synt_1e, tRNA synthetases class I (C) catalytic	1
gnl|CDD|40339	pfam00241, Cofilin/tropomyosin-type actin-binding	2	0.000428633	0.000122481	585		0.88347	2.2638	0.000638936	0.000138484	312	gnl|CDD|41308	pfam01251, Ribosomal_S7e, Ribosomal protein S7e	1	0.00017838	4.85107e-05	896		gnl|CDD|41313	pfam01256, Carbohydrate kinase	1	0.000197006	7.38334e-05	1172		gnl|CDD|41330	pfam01274, Malate synthase	1	0.000207426	9.21829e-05	920		gnl|CDD|41403	pfam01351, RNase_HII, Ribonuclease HII	1	0.000278552	0.000153327	996		gnl|CDD|41300	pfam01243, Pyridox_oxidase, Pyridoxamine 5'-phosphate oxidase	3	0.0005386	0.000233627	306		gnl|CDD|41459	pfam01409, tRNA synthetases class II core domain (F)	2
gnl|CDD|41030	pfam00955, HCO3- transporter family	2	0.000428633	0.000122481	586		1.33657	1.49637	0.000422335	9.15376e-05	548	gnl|CDD|41310	pfam01253, Translation initiation factor SUI1	3	0.000535141	0.000145532	346		gnl|CDD|41314	pfam01257, Respiratory-chain NADH dehydrogenase 24	1	0.000197006	7.38334e-05	846		gnl|CDD|41336	pfam01280, Ribosomal_L19e, Ribosomal protein L19e	1	0.000207426	9.21829e-05	848		gnl|CDD|41414	pfam01363, FYVE zinc finger	2	0.000557103	0.000306654	558		gnl|CDD|41301	pfam01244, Renal dipeptidase	2	0.000359066	0.000155751	475		gnl|CDD|41461	pfam01411, tRNA synthetases class II (A)	2
gnl|CDD|41330	pfam01274, Malate synthase	2	0.000428633	0.000122481	587		1.26545	1.58046	0.000446071	9.66822e-05	522	gnl|CDD|41312	pfam01255, UPP_synthetase, Putative undecaprenyl diphosphate	5	0.000891902	0.000242554	225		gnl|CDD|41316	pfam01259, SAICAR synthetase	1	0.000197006	7.38334e-05	1403		gnl|CDD|41338	pfam01282, Ribosomal_S24e, Ribosomal protein S24e	1	0.000207426	9.21829e-05	966		gnl|CDD|41419	pfam01368, DHH family	1	0.000278552	0.000153327	569		gnl|CDD|41302	pfam01245, Ribosomal_L19, Ribosomal protein L19	1	0.000179533	7.78756e-05	1710		gnl|CDD|41462	pfam01412, ArfGap, Putative GTPase activating protein for Arf	5
gnl|CDD|41894	pfam01873, eIF-5_eIF-2B	2	0.000428633	0.000122481	588		1.14393	1.74835	0.000493456	0.000106953	456	gnl|CDD|41313	pfam01256, Carbohydrate kinase	1	0.00017838	4.85107e-05	1539		gnl|CDD|41317	pfam01261, AP endonuclease family 2	1	0.000197006	7.38334e-05	1053		gnl|CDD|41339	pfam01283, Ribosomal_S26e, Ribosomal protein S26e	1	0.000207426	9.21829e-05	1003		gnl|CDD|41420	pfam01369, Sec7 domain	5	0.00139276	0.000766636	116		gnl|CDD|41303	pfam01246, Ribosomal protein L24e	1	0.000179533	7.78756e-05	1452		gnl|CDD|41466	pfam01416, PseudoU_synth_1, tRNA pseudouridine synthase	2
gnl|CDD|44631	pfam04724, Glyco_transf_17, Glycosyltransferase family 17	2	0.000428633	0.000122481	589		1.11756	1.78962	0.000505102	0.000109477	442	gnl|CDD|41314	pfam01257, Respiratory-chain NADH dehydrogenase 24	1	0.00017838	4.85107e-05	1109		gnl|CDD|41320	pfam01264, Chorismate synthase	1	0.000197006	7.38334e-05	937		gnl|CDD|41341	pfam01285, TEA, TEA/ATTS domain family	3	0.000622278	0.000276549	301		gnl|CDD|41421	pfam01370, NAD dependent epimerase/dehydratase family	2	0.000557103	0.000306654	547		gnl|CDD|41304	pfam01247, Ribosomal_L35Ae	1	0.000179533	7.78756e-05	1172		gnl|CDD|41467	pfam01417, ENTH domain	3
gnl|CDD|40809	pfam00728, Glyco_hydro_20, Glycosyl hydrolase family 20	2	0.000428633	0.000122481	590		1.13922	1.75558	0.000495496	0.000107395	452	gnl|CDD|41316	pfam01259, SAICAR synthetase	1	0.00017838	4.85107e-05	1240		gnl|CDD|41321	pfam01265, Cytochrome c/c1 heme lyase	2	0.000394011	0.000147667	584		gnl|CDD|41343	pfam01287, eIF-5a, Eukaryotic initiation factor 5A hypusine	1	0.000207426	9.21829e-05	1305		gnl|CDD|41429	pfam01379, Porphobilinogen deaminase	1	0.000278552	0.000153327	981		gnl|CDD|41305	pfam01248, Ribosomal protein L7Ae/L30e/S12e/Gadd45	5	0.000897666	0.000389378	213		gnl|CDD|41473	pfam01423, LSM domain	16
gnl|CDD|43330	pfam03404, Mo-co oxidoreductase dimerisation domain	2	0.000428633	0.000122481	591		1.17078	1.70826	0.000482141	0.0001045	480	gnl|CDD|41317	pfam01261, AP endonuclease family 2	1	0.00017838	4.85107e-05	972		gnl|CDD|41323	pfam01267, F-actin capping protein alpha subunit	1	0.000197006	7.38334e-05	690		gnl|CDD|41349	pfam01293, PEPCK_ATP, Phosphoenolpyruvate carboxykinase	1	0.000207426	9.21829e-05	1449		gnl|CDD|41430	pfam01380, SIS (Sugar ISomerase)	1	0.000278552	0.000153327	724		gnl|CDD|41306	pfam01249, Ribosomal_S21e, Ribosomal protein S21e	1	0.000179533	7.78756e-05	1303		gnl|CDD|41476	pfam01426, BAH domain	2
gnl|CDD|44960	pfam05057, Putative serine esterase (DUF676)	2	0.000428633	0.000122481	592		1.15665	1.72913	0.000488031	0.000105777	467	gnl|CDD|41320	pfam01264, Chorismate synthase	1	0.00017838	4.85107e-05	1300		gnl|CDD|41325	pfam01269, Fibrillarin, Fibrillarin	1	0.000197006	7.38334e-05	1395		gnl|CDD|41350	pfam01294, Ribosomal_L13e, Ribosomal protein L13e	1	0.000207426	9.21829e-05	1431		gnl|CDD|41434	pfam01384, PHO4, Phosphate transporter family	1	0.000278552	0.000153327	593		gnl|CDD|41308	pfam01251, Ribosomal_S7e, Ribosomal protein S7e	1	0.000179533	7.78756e-05	1621		gnl|CDD|41481	pfam01431, Peptidase_M13	1
gnl|CDD|44903	pfam05000, RNA polymerase Rpb1, domain 4	2	0.000428633	0.000122481	593		2.16742	0.922758	0.000260439	5.64481e-05	990	gnl|CDD|41321	pfam01265, Cytochrome c/c1 heme lyase	2	0.000356761	9.70214e-05	555		gnl|CDD|41330	pfam01274, Malate synthase	1	0.000197006	7.38334e-05	952		gnl|CDD|41356	pfam01300, Sua5_yciO_yrdC, yrdC domain	1	0.000207426	9.21829e-05	924		gnl|CDD|41438	pfam01388, ARID/BRIGHT DNA binding domain	1	0.000278552	0.000153327	1390		gnl|CDD|41310	pfam01253, Translation initiation factor SUI1	2	0.000359066	0.000155751	600		gnl|CDD|41482	pfam01432, Peptidase family M3	2
gnl|CDD|43249	pfam03322, Gamma-butyrobetaine hydroxylase	2	0.000428633	0.000122481	594		1.17314	1.70483	0.000481173	0.00010429	482	gnl|CDD|41323	pfam01267, F-actin capping protein alpha subunit	1	0.00017838	4.85107e-05	1106		gnl|CDD|41336	pfam01280, Ribosomal_L19e, Ribosomal protein L19e	1	0.000197006	7.38334e-05	881		gnl|CDD|41358	pfam01302, CAP-Gly domain	3	0.000622278	0.000276549	364		gnl|CDD|41448	pfam01398, Mov34/MPN/PAD-1 family	4	0.00111421	0.000613309	148		gnl|CDD|41312	pfam01255, UPP_synthetase, Putative undecaprenyl diphosphate	2	0.000359066	0.000155751	722		gnl|CDD|41484	pfam01434, Peptidase_M41	2
gnl|CDD|43030	pfam03097, BRO1-like domain	2	0.000428633	0.000122481	595		1.58102	1.26501	0.000357035	7.73846e-05	602	gnl|CDD|41324	pfam01268, FTHFS, Formate--tetrahydrofolate ligase	1	0.00017838	4.85107e-05	1490		gnl|CDD|41338	pfam01282, Ribosomal_S24e, Ribosomal protein S24e	1	0.000197006	7.38334e-05	1001		gnl|CDD|41361	pfam01305, Ribosomal_L15, Ribosomal protein L15 amino terminal	1	0.000207426	9.21829e-05	1414		gnl|CDD|41449	pfam01399, PCI domain	11	0.00306407	0.0016866	36		gnl|CDD|41313	pfam01256, Carbohydrate kinase	1	0.000179533	7.78756e-05	1277		gnl|CDD|41485	pfam01435, Peptidase_M48	4
gnl|CDD|43968	pfam04051, TRAPP_Bet3, Transport protein particle	2	0.000428633	0.000122481	596		0.917382	2.18012	0.000615317	0.000133365	324	gnl|CDD|41325	pfam01269, Fibrillarin, Fibrillarin	1	0.00017838	4.85107e-05	1115		gnl|CDD|41339	pfam01283, Ribosomal_S26e, Ribosomal protein S26e	1	0.000197006	7.38334e-05	1044		gnl|CDD|41385	pfam01331, mRNA_cap_enzyme, mRNA capping enzyme, catalytic domain	1	0.000207426	9.21829e-05	1497		gnl|CDD|41450	pfam01400, Astacin (Peptidase family M12A)	2	0.000557103	0.000306654	417		gnl|CDD|41314	pfam01257, Respiratory-chain NADH dehydrogenase 24	1	0.000179533	7.78756e-05	937		gnl|CDD|41497	pfam01450, IlvC, Acetohydroxy acid isomeroreductase	1
gnl|CDD|40871	pfam00793, DAHP synthetase I family	2	0.000428633	0.000122481	597		1.14064	1.75341	0.000494882	0.000107262	454	gnl|CDD|41330	pfam01274, Malate synthase	1	0.00017838	4.85107e-05	1442		gnl|CDD|41340	pfam01284, MARVEL, Membrane-associating domain	1	0.000197006	7.38334e-05	1529		gnl|CDD|41388	pfam01336, tRNA_anti, OB-fold nucleic acid binding domain	1	0.000207426	9.21829e-05	836		gnl|CDD|41456	pfam01406, tRNA-synt_1e, tRNA synthetases class I (C) catalytic	1	0.000278552	0.000153327	1078		gnl|CDD|41316	pfam01259, SAICAR synthetase	1	0.000179533	7.78756e-05	1484		gnl|CDD|41498	pfam01451, LMWPc, Low molecular weight phosphotyrosine protein	1
gnl|CDD|41735	pfam01702, TGT, Queuine tRNA-ribosyltransferase	2	0.000428633	0.000122481	598		1.13922	1.75558	0.000495496	0.000107395	453	gnl|CDD|41336	pfam01280, Ribosomal_L19e, Ribosomal protein L19e	1	0.00017838	4.85107e-05	763		gnl|CDD|41341	pfam01285, TEA, TEA/ATTS domain family	4	0.000788022	0.000295334	228		gnl|CDD|41393	pfam01341, Glyco_hydro_6, Glycosyl hydrolases family 6	1	0.000207426	9.21829e-05	894		gnl|CDD|41459	pfam01409, tRNA synthetases class II core domain (F)	2	0.000557103	0.000306654	450		gnl|CDD|41317	pfam01261, AP endonuclease family 2	2	0.000359066	0.000155751	583		gnl|CDD|41506	pfam01459, Porin_3, Eukaryotic porin	2
gnl|CDD|42319	pfam02338, OTU-like cysteine protease	2	0.000428633	0.000122481	599		1.08412	1.84482	0.000520683	0.000112854	421	gnl|CDD|41338	pfam01282, Ribosomal_S24e, Ribosomal protein S24e	1	0.00017838	4.85107e-05	1143		gnl|CDD|41343	pfam01287, eIF-5a, Eukaryotic initiation factor 5A hypusine	1	0.000197006	7.38334e-05	1383		gnl|CDD|41403	pfam01351, RNase_HII, Ribonuclease HII	1	0.000207426	9.21829e-05	1043		gnl|CDD|41461	pfam01411, tRNA synthetases class II (A)	1	0.000278552	0.000153327	948		gnl|CDD|41318	pfam01262, Alanine dehydrogenase/PNT, C-terminal	1	0.000179533	7.78756e-05	771		gnl|CDD|41510	pfam01464, SLT, Transglycosylase SLT domain	1
gnl|CDD|44993	pfam05091, Eukaryotic translation initiation factor 3	2	0.000428633	0.000122481	600		1.30596	1.53144	0.000432235	9.36835e-05	537	gnl|CDD|41339	pfam01283, Ribosomal_S26e, Ribosomal protein S26e	1	0.00017838	4.85107e-05	1416		gnl|CDD|41349	pfam01293, PEPCK_ATP, Phosphoenolpyruvate carboxykinase	1	0.000197006	7.38334e-05	1538		gnl|CDD|41414	pfam01363, FYVE zinc finger	2	0.000414852	0.000184366	654		gnl|CDD|41462	pfam01412, ArfGap, Putative GTPase activating protein for Arf	4	0.00111421	0.000613309	193		gnl|CDD|41320	pfam01264, Chorismate synthase	1	0.000179533	7.78756e-05	1038		gnl|CDD|41512	pfam01466, Skp1	1
gnl|CDD|44056	pfam04142, Nucleotide-sugar transporter	2	0.000428633	0.000122481	601		1.06951	1.87001	0.000527791	0.000114394	412	gnl|CDD|41341	pfam01285, TEA, TEA/ATTS domain family	4	0.000713521	0.000194043	283		gnl|CDD|41350	pfam01294, Ribosomal_L13e, Ribosomal protein L13e	1	0.000197006	7.38334e-05	1520		gnl|CDD|41419	pfam01368, DHH family	1	0.000207426	9.21829e-05	663		gnl|CDD|41466	pfam01416, PseudoU_synth_1, tRNA pseudouridine synthase	2	0.000557103	0.000306654	471		gnl|CDD|41321	pfam01265, Cytochrome c/c1 heme lyase	2	0.000359066	0.000155751	633		gnl|CDD|41513	pfam01467, CTP_transf_2, Cytidylyltransferase	2
gnl|CDD|41324	pfam01268, FTHFS, Formate--tetrahydrofolate ligase	2	0.000428633	0.000122481	602		1.64461	1.2161	0.000343231	7.43927e-05	618	gnl|CDD|41343	pfam01287, eIF-5a, Eukaryotic initiation factor 5A hypusine	1	0.00017838	4.85107e-05	1342		gnl|CDD|41356	pfam01300, Sua5_yciO_yrdC, yrdC domain	1	0.000197006	7.38334e-05	958		gnl|CDD|41420	pfam01369, Sec7 domain	2	0.000414852	0.000184366	446		gnl|CDD|41467	pfam01417, ENTH domain	3	0.000835655	0.000459982	295		gnl|CDD|41323	pfam01267, F-actin capping protein alpha subunit	1	0.000179533	7.78756e-05	776		gnl|CDD|41518	pfam01472, PUA domain	1
gnl|CDD|41318	pfam01262, Alanine dehydrogenase/PNT, C-terminal	2	0.000428633	0.000122481	603		1.44066	1.38825	0.00039182	8.49238e-05	575	gnl|CDD|41349	pfam01293, PEPCK_ATP, Phosphoenolpyruvate carboxykinase	1	0.00017838	4.85107e-05	842		gnl|CDD|41358	pfam01302, CAP-Gly domain	3	0.000591017	0.0002215	384		gnl|CDD|41421	pfam01370, NAD dependent epimerase/dehydratase family	6	0.00124456	0.000553097	168		gnl|CDD|41473	pfam01423, LSM domain	12	0.00334262	0.00183993	34		gnl|CDD|41324	pfam01268, FTHFS, Formate--tetrahydrofolate ligase	1	0.000179533	7.78756e-05	1205		gnl|CDD|41520	pfam01474, DAHP_synth_2, Class-II DAHP synthetase family	1
gnl|CDD|40658	pfam00572, Ribosomal_L13	2	0.000428633	0.000122481	604		0.933396	2.14271	0.00060476	0.000131077	335	gnl|CDD|41350	pfam01294, Ribosomal_L13e, Ribosomal protein L13e	1	0.00017838	4.85107e-05	1026		gnl|CDD|41361	pfam01305, Ribosomal_L15, Ribosomal protein L15 amino terminal	1	0.000197006	7.38334e-05	1500		gnl|CDD|41429	pfam01379, Porphobilinogen deaminase	1	0.000207426	9.21829e-05	1025		gnl|CDD|41476	pfam01426, BAH domain	2	0.000557103	0.000306654	464		gnl|CDD|41325	pfam01269, Fibrillarin, Fibrillarin	1	0.000179533	7.78756e-05	1476		gnl|CDD|41525	pfam01479, S4 domain	1
gnl|CDD|44584	pfam04677, CwfJ_C_1	2	0.000428633	0.000122481	605		1.42983	1.39877	0.000394789	8.55672e-05	573	gnl|CDD|41356	pfam01300, Sua5_yciO_yrdC, yrdC domain	1	0.00017838	4.85107e-05	1291		gnl|CDD|41385	pfam01331, mRNA_cap_enzyme, mRNA capping enzyme, catalytic domain	1	0.000197006	7.38334e-05	1583		gnl|CDD|41431	pfam01381, HTH_3, Helix-turn-helix	1	0.000207426	9.21829e-05	1459		gnl|CDD|41481	pfam01431, Peptidase_M13	1	0.000278552	0.000153327	1092		gnl|CDD|41330	pfam01274, Malate synthase	1	0.000179533	7.78756e-05	1053		gnl|CDD|41526	pfam01480, PWI domain	1
gnl|CDD|40701	pfam00616, RasGAP	2	0.000428633	0.000122481	606		2.23289	0.895702	0.000252803	5.47931e-05	1032	gnl|CDD|41358	pfam01302, CAP-Gly domain	3	0.000535141	0.000145532	450		gnl|CDD|41393	pfam01341, Glyco_hydro_6, Glycosyl hydrolases family 6	5	0.000985028	0.000369167	189		gnl|CDD|41448	pfam01398, Mov34/MPN/PAD-1 family	7	0.00145198	0.00064528	106		gnl|CDD|41482	pfam01432, Peptidase family M3	1	0.000278552	0.000153327	712		gnl|CDD|41336	pfam01280, Ribosomal_L19e, Ribosomal protein L19e	1	0.000179533	7.78756e-05	973		gnl|CDD|41531	pfam01485, IBR domain	1
gnl|CDD|41189	pfam01124, MAPEG	2	0.000428633	0.000122481	607		0.899484	2.2235	0.00062756	0.000136019	316	gnl|CDD|41361	pfam01305, Ribosomal_L15, Ribosomal protein L15 amino terminal	1	0.00017838	4.85107e-05	1493		gnl|CDD|41403	pfam01351, RNase_HII, Ribonuclease HII	1	0.000197006	7.38334e-05	1089		gnl|CDD|41449	pfam01399, PCI domain	12	0.00248911	0.00110619	55		gnl|CDD|41484	pfam01434, Peptidase_M41	1	0.000278552	0.000153327	1284		gnl|CDD|41338	pfam01282, Ribosomal_S24e, Ribosomal protein S24e	1	0.000179533	7.78756e-05	1098		gnl|CDD|41536	pfam01490, Transmembrane amino acid transporter protein	10
gnl|CDD|41199	pfam01134, GIDA, Glucose inhibited division protein A	2	0.000428633	0.000122481	608		1.3865	1.44248	0.000407127	8.82415e-05	565	gnl|CDD|41385	pfam01331, mRNA_cap_enzyme, mRNA capping enzyme, catalytic domain	1	0.00017838	4.85107e-05	1095		gnl|CDD|41414	pfam01363, FYVE zinc finger	2	0.000394011	0.000147667	674		gnl|CDD|41456	pfam01406, tRNA-synt_1e, tRNA synthetases class I (C) catalytic	1	0.000207426	9.21829e-05	1120		gnl|CDD|41485	pfam01435, Peptidase_M48	2	0.000557103	0.000306654	546		gnl|CDD|41339	pfam01283, Ribosomal_S26e, Ribosomal protein S26e	1	0.000179533	7.78756e-05	1137		gnl|CDD|41537	pfam01491, Frataxin-like domain	1
gnl|CDD|40868	pfam00790, VHS domain	2	0.000428633	0.000122481	609		1.24802	1.60253	0.000452299	9.80323e-05	515	gnl|CDD|41403	pfam01351, RNase_HII, Ribonuclease HII	1	0.00017838	4.85107e-05	1038		gnl|CDD|41420	pfam01369, Sec7 domain	5	0.000985028	0.000369167	179		gnl|CDD|41459	pfam01409, tRNA synthetases class II core domain (F)	2	0.000414852	0.000184366	551		gnl|CDD|41497	pfam01450, IlvC, Acetohydroxy acid isomeroreductase	1	0.000278552	0.000153327	688		gnl|CDD|41343	pfam01287, eIF-5a, Eukaryotic initiation factor 5A hypusine	1	0.000179533	7.78756e-05	1466		gnl|CDD|41541	pfam01495, HypB/UreG nucleotide-binding domain	1
gnl|CDD|43678	pfam03758, SMP-30, Senescence marker protein-30	2	0.000428633	0.000122481	610		1.1119	1.79871	0.00050767	0.000110033	436	gnl|CDD|41414	pfam01363, FYVE zinc finger	2	0.000356761	9.70214e-05	647		gnl|CDD|41421	pfam01370, NAD dependent epimerase/dehydratase family	6	0.00118203	0.000443001	170		gnl|CDD|41461	pfam01411, tRNA synthetases class II (A)	2	0.000414852	0.000184366	502		gnl|CDD|41498	pfam01451, LMWPc, Low molecular weight phosphotyrosine protein	1	0.000278552	0.000153327	1044		gnl|CDD|41349	pfam01293, PEPCK_ATP, Phosphoenolpyruvate carboxykinase	1	0.000179533	7.78756e-05	1605		gnl|CDD|41542	pfam01496, V-type ATPase 116kDa subunit family	2
gnl|CDD|40504	pfam00412, LIM domain	2	0.000428633	0.000122481	611		1.14911	1.74047	0.000491231	0.00010647	465	gnl|CDD|41420	pfam01369, Sec7 domain	5	0.000891902	0.000242554	215		gnl|CDD|41429	pfam01379, Porphobilinogen deaminase	1	0.000197006	7.38334e-05	1067		gnl|CDD|41462	pfam01412, ArfGap, Putative GTPase activating protein for Arf	3	0.000622278	0.000276549	381		gnl|CDD|41506	pfam01459, Porin_3, Eukaryotic porin	2	0.000557103	0.000306654	389		gnl|CDD|41350	pfam01294, Ribosomal_L13e, Ribosomal protein L13e	2	0.000359066	0.000155751	721		gnl|CDD|41547	pfam01501, Glyco_transf_8, Glycosyl transferase family 8	5
gnl|CDD|46796	pfam06912, DUF1275	2	0.000428633	0.000122481	612		1.13451	1.76287	0.000497553	0.000107841	451	gnl|CDD|41421	pfam01370, NAD dependent epimerase/dehydratase family	6	0.00107028	0.000291064	195		gnl|CDD|41431	pfam01381, HTH_3, Helix-turn-helix	1	0.000197006	7.38334e-05	1547		gnl|CDD|41466	pfam01416, PseudoU_synth_1, tRNA pseudouridine synthase	2	0.000414852	0.000184366	575		gnl|CDD|41510	pfam01464, SLT, Transglycosylase SLT domain	1	0.000278552	0.000153327	1432		gnl|CDD|41356	pfam01300, Sua5_yciO_yrdC, yrdC domain	1	0.000179533	7.78756e-05	1057		gnl|CDD|41550	pfam01504, PIP5K, Phosphatidylinositol-4-phosphate 5-Kinase	3
gnl|CDD|44123	pfam04209, HgmA, homogentisate 1,2-dioxygenase	2	0.000428633	0.000122481	613		1.20658	1.65758	0.000467837	0.0001014	499	gnl|CDD|41429	pfam01379, Porphobilinogen deaminase	2	0.000356761	9.70214e-05	522		gnl|CDD|41434	pfam01384, PHO4, Phosphate transporter family	3	0.000591017	0.0002215	291		gnl|CDD|41467	pfam01417, ENTH domain	4	0.000829703	0.000368732	275		gnl|CDD|41512	pfam01466, Skp1	1	0.000278552	0.000153327	1043		gnl|CDD|41358	pfam01302, CAP-Gly domain	4	0.000718133	0.000311502	285		gnl|CDD|41553	pfam01507, PAPS_reduct, Phosphoadenosine phosphosulfate reductase	2
gnl|CDD|45427	pfam05529, Bap31, B-cell receptor-associated protein 31-like	2	0.000428633	0.000122481	614		0.945642	2.11497	0.000596928	0.000129379	341	gnl|CDD|41431	pfam01381, HTH_3, Helix-turn-helix	1	0.00017838	4.85107e-05	1216		gnl|CDD|41438	pfam01388, ARID/BRIGHT DNA binding domain	1	0.000197006	7.38334e-05	1486		gnl|CDD|41469	pfam01419, Jacalin, Jacalin-like lectin domain	2	0.000414852	0.000184366	467		gnl|CDD|41513	pfam01467, CTP_transf_2, Cytidylyltransferase	2	0.000557103	0.000306654	495		gnl|CDD|41383	pfam01329, Pterin_4a, Pterin 4 alpha carbinolamine dehydratase	1	0.000179533	7.78756e-05	1519		gnl|CDD|41555	pfam01509, TruB_N, TruB family pseudouridylate synthase	2
gnl|CDD|42726	pfam02770, Acyl-CoA dehydrogenase, middle domain	2	0.000428633	0.000122481	615		1.16277	1.72003	0.000485461	0.00010522	475	gnl|CDD|41438	pfam01388, ARID/BRIGHT DNA binding domain	1	0.00017838	4.85107e-05	1271		gnl|CDD|41448	pfam01398, Mov34/MPN/PAD-1 family	6	0.00118203	0.000443001	140		gnl|CDD|41473	pfam01423, LSM domain	12	0.00248911	0.00110619	56		gnl|CDD|41518	pfam01472, PUA domain	1	0.000278552	0.000153327	725		gnl|CDD|41385	pfam01331, mRNA_cap_enzyme, mRNA capping enzyme, catalytic domain	1	0.000179533	7.78756e-05	1660		gnl|CDD|41557	pfam01512, Respiratory-chain NADH dehydrogenase 51 Kd	1
gnl|CDD|42808	pfam02867, Ribonuc_red_lgC, Ribonucleotide reductase	2	0.000428633	0.000122481	616		1.58149	1.26463	0.000356929	7.73615e-05	603	gnl|CDD|41448	pfam01398, Mov34/MPN/PAD-1 family	10	0.0017838	0.000485107	91		gnl|CDD|41449	pfam01399, PCI domain	12	0.00236407	0.000886001	64		gnl|CDD|41476	pfam01426, BAH domain	2	0.000414852	0.000184366	568		gnl|CDD|41520	pfam01474, DAHP_synth_2, Class-II DAHP synthetase family	1	0.000278552	0.000153327	1417		gnl|CDD|41393	pfam01341, Glyco_hydro_6, Glycosyl hydrolases family 6	3	0.0005386	0.000233627	355		gnl|CDD|41558	pfam01513, NAD_kinase, ATP-NAD kinase	3
gnl|CDD|42988	pfam03054, tRNA methyl transferase	2	0.000428633	0.000122481	617		1.13027	1.76948	0.000499419	0.000108245	447	gnl|CDD|41449	pfam01399, PCI domain	15	0.0026757	0.000727661	45		gnl|CDD|41456	pfam01406, tRNA-synt_1e, tRNA synthetases class I (C) catalytic	2	0.000394011	0.000147667	568		gnl|CDD|41482	pfam01432, Peptidase family M3	2	0.000414852	0.000184366	435		gnl|CDD|41525	pfam01479, S4 domain	1	0.000278552	0.000153327	1500		gnl|CDD|41396	pfam01344, Kelch motif	1	0.000179533	7.78756e-05	1640		gnl|CDD|41566	pfam01521, HesB-like domain	2
gnl|CDD|41497	pfam01450, IlvC, Acetohydroxy acid isomeroreductase	2	0.000428633	0.000122481	618		1.14252	1.75052	0.000494066	0.000107085	455	gnl|CDD|41450	pfam01400, Astacin (Peptidase family M12A)	7	0.00124866	0.000339575	168		gnl|CDD|41459	pfam01409, tRNA synthetases class II core domain (F)	2	0.000394011	0.000147667	574		gnl|CDD|41484	pfam01434, Peptidase_M41	3	0.000622278	0.000276549	357		gnl|CDD|41526	pfam01480, PWI domain	1	0.000278552	0.000153327	732		gnl|CDD|41403	pfam01351, RNase_HII, Ribonuclease HII	1	0.000179533	7.78756e-05	1181		gnl|CDD|41574	pfam01529, DHHC zinc finger domain	7
gnl|CDD|41181	pfam01116, F_bP_aldolase, Fructose-bisphosphate aldolase class-II	2	0.000428633	0.000122481	619		1.09259	1.83051	0.000516643	0.000111978	428	gnl|CDD|41456	pfam01406, tRNA-synt_1e, tRNA synthetases class I (C) catalytic	1	0.00017838	4.85107e-05	777		gnl|CDD|41461	pfam01411, tRNA synthetases class II (A)	2	0.000394011	0.000147667	530		gnl|CDD|41485	pfam01435, Peptidase_M48	2	0.000414852	0.000184366	643		gnl|CDD|41531	pfam01485, IBR domain	2	0.000557103	0.000306654	559		gnl|CDD|41414	pfam01363, FYVE zinc finger	3	0.0005386	0.000233627	455		gnl|CDD|41581	pfam01536, SAM_decarbox, Adenosylmethionine decarboxylase	1
gnl|CDD|41285	pfam01226, Formate/nitrite transporter	2	0.000428633	0.000122481	620		1.44679	1.38237	0.000390162	8.45644e-05	578	gnl|CDD|41459	pfam01409, tRNA synthetases class II core domain (F)	2	0.000356761	9.70214e-05	606		gnl|CDD|41462	pfam01412, ArfGap, Putative GTPase activating protein for Arf	4	0.000788022	0.000295334	274		gnl|CDD|41497	pfam01450, IlvC, Acetohydroxy acid isomeroreductase	2	0.000414852	0.000184366	428		gnl|CDD|41534	pfam01488, Shikimate / quinate 5-dehydrogenase	1	0.000278552	0.000153327	808		gnl|CDD|41420	pfam01369, Sec7 domain	4	0.000718133	0.000311502	237		gnl|CDD|41586	pfam01541, GIY-YIG catalytic domain	1
gnl|CDD|40317	pfam00218, IGPS, Indole-3-glycerol phosphate synthase	2	0.000428633	0.000122481	621		1.50754	1.32666	0.000374437	8.11562e-05	586	gnl|CDD|41461	pfam01411, tRNA synthetases class II (A)	1	0.00017838	4.85107e-05	1623		gnl|CDD|41466	pfam01416, PseudoU_synth_1, tRNA pseudouridine synthase	2	0.000394011	0.000147667	587		gnl|CDD|41498	pfam01451, LMWPc, Low molecular weight phosphotyrosine protein	1	0.000207426	9.21829e-05	1088		gnl|CDD|41536	pfam01490, Transmembrane amino acid transporter protein	9	0.00250696	0.00137994	45		gnl|CDD|41421	pfam01370, NAD dependent epimerase/dehydratase family	8	0.00143627	0.000623004	113		gnl|CDD|41589	pfam01544, CorA-like Mg2+ transporter protein	4
gnl|CDD|43076	pfam03144, GTP_EFTU_D2	2	0.000428633	0.000122481	622		1.52026	1.31556	0.000371305	8.04773e-05	589	gnl|CDD|41462	pfam01412, ArfGap, Putative GTPase activating protein for Arf	5	0.000891902	0.000242554	255		gnl|CDD|41467	pfam01417, ENTH domain	3	0.000591017	0.0002215	401		gnl|CDD|41501	pfam01454, MAGE	1	0.000207426	9.21829e-05	1225		gnl|CDD|41537	pfam01491, Frataxin-like domain	1	0.000278552	0.000153327	752		gnl|CDD|41426	pfam01375, Enterotoxin_a, Heat-labile enterotoxin alpha chain	3	0.0005386	0.000233627	399		gnl|CDD|41590	pfam01545, Cation efflux family	5
gnl|CDD|45474	pfam05577, Peptidase_S28, Serine carboxypeptidase S28	2	0.000428633	0.000122481	623		1.27063	1.57402	0.000444252	9.6288e-05	524	gnl|CDD|41466	pfam01416, PseudoU_synth_1, tRNA pseudouridine synthase	2	0.000356761	9.70214e-05	636		gnl|CDD|41473	pfam01423, LSM domain	13	0.00256107	0.000959835	57		gnl|CDD|41506	pfam01459, Porin_3, Eukaryotic porin	2	0.000414852	0.000184366	471		gnl|CDD|41542	pfam01496, V-type ATPase 116kDa subunit family	1	0.000278552	0.000153327	1168		gnl|CDD|41429	pfam01379, Porphobilinogen deaminase	1	0.000179533	7.78756e-05	1166		gnl|CDD|41591	pfam01546, Peptidase family M20/M25/M40	8
gnl|CDD|41633	pfam01591, 6PF2K, 6-phosphofructo-2-kinase	2	0.000428633	0.000122481	624		1.22636	1.63085	0.00046029	9.97642e-05	508	gnl|CDD|41467	pfam01417, ENTH domain	3	0.000535141	0.000145532	351		gnl|CDD|41476	pfam01426, BAH domain	2	0.000394011	0.000147667	583		gnl|CDD|41512	pfam01466, Skp1	1	0.000207426	9.21829e-05	1087		gnl|CDD|41547	pfam01501, Glyco_transf_8, Glycosyl transferase family 8	2	0.000557103	0.000306654	560		gnl|CDD|41434	pfam01384, PHO4, Phosphate transporter family	3	0.0005386	0.000233627	313		gnl|CDD|41598	pfam01553, Acyltransferase	5
gnl|CDD|43519	pfam03595, C4-dicarboxylate transporter/malic acid	2	0.000428633	0.000122481	625		1.09683	1.82343	0.000514646	0.000111545	430	gnl|CDD|41473	pfam01423, LSM domain	17	0.00303247	0.000824682	38		gnl|CDD|41482	pfam01432, Peptidase family M3	2	0.000394011	0.000147667	464		gnl|CDD|41513	pfam01467, CTP_transf_2, Cytidylyltransferase	4	0.000829703	0.000368732	263		gnl|CDD|41550	pfam01504, PIP5K, Phosphatidylinositol-4-phosphate 5-Kinase	3	0.000835655	0.000459982	214		gnl|CDD|41438	pfam01388, ARID/BRIGHT DNA binding domain	2	0.000359066	0.000155751	715		gnl|CDD|41599	pfam01554, MatE	1
gnl|CDD|44886	pfam04983, RNA_pol_Rpb1_3, RNA polymerase Rpb1, domain 3	2	0.000428633	0.000122481	626		1.65591	1.2078	0.000340888	7.38848e-05	621	gnl|CDD|41476	pfam01426, BAH domain	3	0.000535141	0.000145532	398		gnl|CDD|41484	pfam01434, Peptidase_M41	1	0.000197006	7.38334e-05	1393		gnl|CDD|41518	pfam01472, PUA domain	1	0.000207426	9.21829e-05	789		gnl|CDD|41553	pfam01507, PAPS_reduct, Phosphoadenosine phosphosulfate reductase	2	0.000557103	0.000306654	499		gnl|CDD|41447	pfam01397, Terpene_synth, Terpene synthase, N-terminal domain	1	0.000179533	7.78756e-05	803		gnl|CDD|41601	pfam01556, DnaJ C terminal region	2
gnl|CDD|41430	pfam01380, SIS (Sugar ISomerase)	2	0.000428633	0.000122481	627		1.39403	1.43469	0.000404926	8.77644e-05	566	gnl|CDD|41482	pfam01432, Peptidase family M3	2	0.000356761	9.70214e-05	595		gnl|CDD|41485	pfam01435, Peptidase_M48	3	0.000591017	0.0002215	410		gnl|CDD|41520	pfam01474, DAHP_synth_2, Class-II DAHP synthetase family	1	0.000207426	9.21829e-05	1425		gnl|CDD|41555	pfam01509, TruB_N, TruB family pseudouridylate synthase	2	0.000557103	0.000306654	333		gnl|CDD|41448	pfam01398, Mov34/MPN/PAD-1 family	5	0.000897666	0.000389378	179		gnl|CDD|41602	pfam01557, Fumarylacetoacetate (FAA) hydrolase	3
gnl|CDD|40112	pfam00010, HLH, Helix-loop-helix DNA-binding domain	2	0.000428633	0.000122481	628		1.013	1.97434	0.000557239	0.000120777	377	gnl|CDD|41484	pfam01434, Peptidase_M41	2	0.000356761	9.70214e-05	670		gnl|CDD|41497	pfam01450, IlvC, Acetohydroxy acid isomeroreductase	1	0.000197006	7.38334e-05	786		gnl|CDD|41522	pfam01476, LysM domain	1	0.000207426	9.21829e-05	986		gnl|CDD|41557	pfam01512, Respiratory-chain NADH dehydrogenase 51 Kd	1	0.000278552	0.000153327	1173		gnl|CDD|41449	pfam01399, PCI domain	12	0.0021544	0.000934507	63		gnl|CDD|41609	pfam01564, Spermine/spermidine synthase	1
gnl|CDD|44659	pfam04752, ChaC-like protein	2	0.000428633	0.000122481	629		1.36907	1.46084	0.000412309	8.93647e-05	562	gnl|CDD|41485	pfam01435, Peptidase_M48	3	0.000535141	0.000145532	373		gnl|CDD|41498	pfam01451, LMWPc, Low molecular weight phosphotyrosine protein	1	0.000197006	7.38334e-05	1134		gnl|CDD|41525	pfam01479, S4 domain	2	0.000414852	0.000184366	642		gnl|CDD|41558	pfam01513, NAD_kinase, ATP-NAD kinase	2	0.000557103	0.000306654	432		gnl|CDD|41456	pfam01406, tRNA-synt_1e, tRNA synthetases class I (C) catalytic	1	0.000179533	7.78756e-05	1272		gnl|CDD|41614	pfam01569, PAP2 superfamily	5
gnl|CDD|41185	pfam01120, Alpha-L-fucosidase	2	0.000428633	0.000122481	630		1.38461	1.44445	0.000407681	8.83615e-05	564	gnl|CDD|41497	pfam01450, IlvC, Acetohydroxy acid isomeroreductase	1	0.00017838	4.85107e-05	1530		gnl|CDD|41506	pfam01459, Porin_3, Eukaryotic porin	2	0.000394011	0.000147667	504		gnl|CDD|41526	pfam01480, PWI domain	1	0.000207426	9.21829e-05	796		gnl|CDD|41566	pfam01521, HesB-like domain	2	0.000557103	0.000306654	543		gnl|CDD|41459	pfam01409, tRNA synthetases class II core domain (F)	2	0.000359066	0.000155751	620		gnl|CDD|41616	pfam01571, Glycine cleavage T-protein	2
gnl|CDD|43003	pfam03069, FmdA_AmdA, Acetamidase/Formamidase family	2	0.000428633	0.000122481	631		1.14629	1.74476	0.000492442	0.000106733	460	gnl|CDD|41498	pfam01451, LMWPc, Low molecular weight phosphotyrosine protein	1	0.00017838	4.85107e-05	1039		gnl|CDD|41510	pfam01464, SLT, Transglycosylase SLT domain	1	0.000197006	7.38334e-05	1527		gnl|CDD|41531	pfam01485, IBR domain	1	0.000207426	9.21829e-05	1538		gnl|CDD|41574	pfam01529, DHHC zinc finger domain	6	0.00167131	0.000919963	100		gnl|CDD|41461	pfam01411, tRNA synthetases class II (A)	2	0.000359066	0.000155751	578		gnl|CDD|41628	pfam01585, G-patch	3
gnl|CDD|44061	pfam04147, Nop14	2	0.000428633	0.000122481	632		1.60645	1.24498	0.000351383	7.61594e-05	606	gnl|CDD|41506	pfam01459, Porin_3, Eukaryotic porin	2	0.000356761	9.70214e-05	626		gnl|CDD|41512	pfam01466, Skp1	1	0.000197006	7.38334e-05	1133		gnl|CDD|41536	pfam01490, Transmembrane amino acid transporter protein	6	0.00124456	0.000553097	143		gnl|CDD|41581	pfam01536, SAM_decarbox, Adenosylmethionine decarboxylase	1	0.000278552	0.000153327	577		gnl|CDD|41462	pfam01412, ArfGap, Putative GTPase activating protein for Arf	4	0.000718133	0.000311502	295		gnl|CDD|41630	pfam01588, tRNA_bind, Putative tRNA binding domain	1
gnl|CDD|43038	pfam03105, SPX domain	2	0.000428633	0.000122481	633		1.76565	1.13273	0.000319701	6.92926e-05	683	gnl|CDD|41510	pfam01464, SLT, Transglycosylase SLT domain	1	0.00017838	4.85107e-05	1355		gnl|CDD|41513	pfam01467, CTP_transf_2, Cytidylyltransferase	4	0.000788022	0.000295334	262		gnl|CDD|41537	pfam01491, Frataxin-like domain	1	0.000207426	9.21829e-05	813		gnl|CDD|41586	pfam01541, GIY-YIG catalytic domain	1	0.000278552	0.000153327	997		gnl|CDD|41466	pfam01416, PseudoU_synth_1, tRNA pseudouridine synthase	1	0.000179533	7.78756e-05	1376		gnl|CDD|41633	pfam01591, 6PF2K, 6-phosphofructo-2-kinase	3
gnl|CDD|44966	pfam05063, MT-A70	2	0.000428633	0.000122481	634		1.21223	1.64985	0.000465655	0.000100927	502	gnl|CDD|41512	pfam01466, Skp1	1	0.00017838	4.85107e-05	1037		gnl|CDD|41516	pfam01470, Peptidase_C15, Pyroglutamyl peptidase	1	0.000197006	7.38334e-05	934		gnl|CDD|41541	pfam01495, HypB/UreG nucleotide-binding domain	1	0.000207426	9.21829e-05	1448		gnl|CDD|41589	pfam01544, CorA-like Mg2+ transporter protein	3	0.000835655	0.000459982	211		gnl|CDD|41467	pfam01417, ENTH domain	3	0.0005386	0.000233627	433		gnl|CDD|41634	pfam01592, NifU_N, NifU-like N terminal domain	1
gnl|CDD|41589	pfam01544, CorA-like Mg2+ transporter protein	2	0.000428633	0.000122481	635		1.33798	1.49479	0.000421889	9.14409e-05	550	gnl|CDD|41513	pfam01467, CTP_transf_2, Cytidylyltransferase	3	0.000535141	0.000145532	482		gnl|CDD|41518	pfam01472, PUA domain	1	0.000197006	7.38334e-05	818		gnl|CDD|41542	pfam01496, V-type ATPase 116kDa subunit family	4	0.000829703	0.000368732	253		gnl|CDD|41590	pfam01545, Cation efflux family	5	0.00139276	0.000766636	127		gnl|CDD|41469	pfam01419, Jacalin, Jacalin-like lectin domain	1	0.000179533	7.78756e-05	1024		gnl|CDD|41635	pfam01593, Flavin containing amine oxidoreductase	6
gnl|CDD|42529	pfam02558, Ketopantoate reductase PanE/ApbA	2	0.000428633	0.000122481	636		1.13216	1.76654	0.000498588	0.000108065	450	gnl|CDD|41518	pfam01472, PUA domain	1	0.00017838	4.85107e-05	982		gnl|CDD|41520	pfam01474, DAHP_synth_2, Class-II DAHP synthetase family	1	0.000197006	7.38334e-05	1512		gnl|CDD|41544	pfam01498, Transposase_5	1	0.000207426	9.21829e-05	1457		gnl|CDD|41591	pfam01546, Peptidase family M20/M25/M40	5	0.00139276	0.000766636	122		gnl|CDD|41473	pfam01423, LSM domain	14	0.00251346	0.00109026	58		gnl|CDD|41637	pfam01595, DUF21	2
gnl|CDD|41162	pfam01096, Transcription factor S-II (TFIIS)	2	0.000428633	0.000122481	637		0.926331	2.15906	0.000609372	0.000132077	329	gnl|CDD|41520	pfam01474, DAHP_synth_2, Class-II DAHP synthetase family	1	0.00017838	4.85107e-05	1203		gnl|CDD|41522	pfam01476, LysM domain	1	0.000197006	7.38334e-05	1025		gnl|CDD|41547	pfam01501, Glyco_transf_8, Glycosyl transferase family 8	7	0.00145198	0.00064528	136		gnl|CDD|41598	pfam01553, Acyltransferase	2	0.000557103	0.000306654	518		gnl|CDD|41476	pfam01426, BAH domain	3	0.0005386	0.000233627	396		gnl|CDD|41638	pfam01596, Methyltransf_3	1
gnl|CDD|43566	pfam03643, Vps26, Vacuolar protein sorting-associated protein 26	2	0.000428633	0.000122481	638		1.05868	1.88914	0.000533192	0.000115565	405	gnl|CDD|41525	pfam01479, S4 domain	1	0.00017838	4.85107e-05	1303		gnl|CDD|41525	pfam01479, S4 domain	1	0.000197006	7.38334e-05	1592		gnl|CDD|41550	pfam01504, PIP5K, Phosphatidylinositol-4-phosphate 5-Kinase	3	0.000622278	0.000276549	297		gnl|CDD|41599	pfam01554, MatE	1	0.000278552	0.000153327	1145		gnl|CDD|41482	pfam01432, Peptidase family M3	2	0.000359066	0.000155751	508		gnl|CDD|41639	pfam01597, Glycine cleavage H-protein	1
gnl|CDD|42463	pfam02487, CLN3	2	0.000428633	0.000122481	639		1.19292	1.67656	0.000473194	0.000102561	492	gnl|CDD|41526	pfam01480, PWI domain	1	0.00017838	4.85107e-05	1170		gnl|CDD|41526	pfam01480, PWI domain	1	0.000197006	7.38334e-05	827		gnl|CDD|41553	pfam01507, PAPS_reduct, Phosphoadenosine phosphosulfate reductase	5	0.00103713	0.000460914	200		gnl|CDD|41601	pfam01556, DnaJ C terminal region	1	0.000278552	0.000153327	1003		gnl|CDD|41484	pfam01434, Peptidase_M41	2	0.000359066	0.000155751	681		gnl|CDD|41640	pfam01598, Sterol desaturase	3
gnl|CDD|41267	pfam01207, Dihydrouridine synthase (Dus)	2	0.000428633	0.000122481	640		1.33893	1.49373	0.000421592	9.13766e-05	551	gnl|CDD|41531	pfam01485, IBR domain	1	0.00017838	4.85107e-05	1446		gnl|CDD|41531	pfam01485, IBR domain domain	1	0.000197006	7.38334e-05	1626		gnl|CDD|41555	pfam01509, TruB_N, TruB family pseudouridylate synthase	2	0.000414852	0.000184366	411		gnl|CDD|41602	pfam01557, Fumarylacetoacetate (FAA) hydrolase	4	0.00111421	0.000613309	187		gnl|CDD|41485	pfam01435, Peptidase_M48	2	0.000359066	0.000155751	748		gnl|CDD|41645	pfam01603, B56, Protein phosphatase 2A regulatory B subunit	1
gnl|CDD|43042	pfam03109, ABC1 family	2	0.000428633	0.000122481	641		1.29795	1.54089	0.000434902	9.42614e-05	533	gnl|CDD|41536	pfam01490, Transmembrane amino acid transporter protein	4	0.000713521	0.000194043	318		gnl|CDD|41536	pfam01490, Transmembrane amino acid transporter protein	4	0.000788022	0.000295334	239		gnl|CDD|41557	pfam01512, Respiratory-chain NADH dehydrogenase 51 Kd	1	0.000207426	9.21829e-05	1206		gnl|CDD|41609	pfam01564, Spermine/spermidine synthase	1	0.000278552	0.000153327	1409		gnl|CDD|41497	pfam01450, IlvC, Acetohydroxy acid isomeroreductase	1	0.000179533	7.78756e-05	880		gnl|CDD|41649	pfam01608, I/LWEQ domain	1
gnl|CDD|40599	pfam00512, His Kinase A (phosphoacceptor) domain	2	0.000428633	0.000122481	642		2.35911	0.847776	0.000239277	5.18613e-05	1095	gnl|CDD|41537	pfam01491, Frataxin-like domain	1	0.00017838	4.85107e-05	980		gnl|CDD|41537	pfam01491, Frataxin-like domain	1	0.000197006	7.38334e-05	848		gnl|CDD|41558	pfam01513, NAD_kinase, ATP-NAD kinase	2	0.000414852	0.000184366	524		gnl|CDD|41614	pfam01569, PAP2 superfamily	4	0.00111421	0.000613309	160		gnl|CDD|41498	pfam01451, LMWPc, Low molecular weight phosphotyrosine protein	1	0.000179533	7.78756e-05	1234		gnl|CDD|41653	pfam01612, 3'-5' exonuclease	2
gnl|CDD|41599	pfam01554, MatE	2	0.000428633	0.000122481	643		1.32715	1.50699	0.000425332	9.21873e-05	543	gnl|CDD|41541	pfam01495, HypB/UreG nucleotide-binding domain	1	0.00017838	4.85107e-05	1193		gnl|CDD|41541	pfam01495, HypB/UreG nucleotide-binding domain	1	0.000197006	7.38334e-05	1537		gnl|CDD|41566	pfam01521, HesB-like domain	1	0.000207426	9.21829e-05	1501		gnl|CDD|41616	pfam01571, Glycine cleavage T-protein	2	0.000557103	0.000306654	514		gnl|CDD|41506	pfam01459, Porin_3, Eukaryotic porin	2	0.000359066	0.000155751	543		gnl|CDD|41654	pfam01613, Flavin reductase like domain	1
gnl|CDD|41088	pfam01018, GTP1/OBG family	2	0.000428633	0.000122481	644		1.19951	1.66735	0.000470592	0.000101997	495	gnl|CDD|41542	pfam01496, V-type ATPase 116kDa subunit family	1	0.00017838	4.85107e-05	1437		gnl|CDD|41542	pfam01496, V-type ATPase 116kDa subunit family	2	0.000394011	0.000147667	586		gnl|CDD|41574	pfam01529, DHHC zinc finger domain	4	0.000829703	0.000368732	244		gnl|CDD|41618	pfam01575, MaoC_dehydratase	2	0.000557103	0.000306654	431		gnl|CDD|41512	pfam01466, Skp1	1	0.000179533	7.78756e-05	1233		gnl|CDD|41659	pfam01619, Pro_dh, Proline dehydrogenase	2
gnl|CDD|40444	pfam00349, Hexokinase_1	2	0.000428633	0.000122481	645		1.22824	1.62834	0.000459584	9.96112e-05	511	gnl|CDD|41544	pfam01498, Transposase_5	1	0.00017838	4.85107e-05	1472		gnl|CDD|41544	pfam01498, Transposase_5	2	0.000394011	0.000147667	645		gnl|CDD|41581	pfam01536, SAM_decarbox, Adenosylmethionine decarboxylase	1	0.000207426	9.21829e-05	668		gnl|CDD|41626	pfam01583, APS_kinase, Adenylylsulphate kinase	1	0.000278552	0.000153327	1524		gnl|CDD|41513	pfam01467, CTP_transf_2, Cytidylyltransferase	1	0.000179533	7.78756e-05	1455		gnl|CDD|41664	pfam01625, PMSR, Peptide methionine sulfoxide reductase	1
gnl|CDD|40666	pfam00580, UvrD/REP helicase	2	0.000428633	0.000122481	646		2.22111	0.900451	0.000254143	5.50835e-05	1025	gnl|CDD|41547	pfam01501, Glyco_transf_8, Glycosyl transferase family 8	6	0.00107028	0.000291064	199		gnl|CDD|41547	pfam01501, Glyco_transf_8, Glycosyl transferase family 8	2	0.000394011	0.000147667	676		gnl|CDD|41586	pfam01541, GIY-YIG catalytic domain	1	0.000207426	9.21829e-05	1044		gnl|CDD|41628	pfam01585, G-patch	3	0.000835655	0.000459982	223		gnl|CDD|41516	pfam01470, Peptidase_C15, Pyroglutamyl peptidase	1	0.000179533	7.78756e-05	1037		gnl|CDD|41670	pfam01633, Choline/ethanolamine kinase	1
gnl|CDD|41601	pfam01556, DnaJ C terminal region	2	0.000428633	0.000122481	647		1.12085	1.78435	0.000503617	0.000109155	444	gnl|CDD|41550	pfam01504, PIP5K, Phosphatidylinositol-4-phosphate 5-Kinase	7	0.00124866	0.000339575	163		gnl|CDD|41550	pfam01504, PIP5K, Phosphatidylinositol-4-phosphate 5-Kinase	3	0.000591017	0.0002215	302		gnl|CDD|41589	pfam01544, CorA-like Mg2+ transporter protein	4	0.000829703	0.000368732	220		gnl|CDD|41630	pfam01588, tRNA_bind, Putative tRNA binding domain	1	0.000278552	0.000153327	738		gnl|CDD|41518	pfam01472, PUA domain	1	0.000179533	7.78756e-05	913		gnl|CDD|41671	pfam01634, HisG, ATP phosphoribosyltransferase	1
[truncated: 1,065 more rows]
[truncated: 25 more columns]

## Sheet: Rank_Norm
Moniliophthora perniciosa												Laccaria bicolor							Coprinopsis cinerea							Phanerochaete chrysosporium							Ustilago maydis							Magnaporthe grisea							Cryptococcus neoformans
[truncated: 1,713 more rows]
[truncated: 25 more columns]
