# Supplementary material for: A genome survey of Moniliophthora perniciosa gives new insights into Witches' Broom Disease of cacao
Source: BMC Genomics. 2008 Nov 18;9:548. doi: 10.1186/1471-2164-9-548 (PMC2644716; doi:10.1186/1471-2164-9-548)
Supplement: Additional file 5 — BioCyc comparison between S. cerevisiae and M. perniciosa metabolic pathways. Worksheet Compounds: Comparison of number of reactions in each organism containing the compounds described in the table; Worksheet pathways: Comparison of number of pathways in each organism present in each pathway class. The two largest top-level classes, Biosynthesis and Degradation/Utilization/Assimilation, are broken down further to show the distribution of pathways among their next-level subclasses. [file 1471-2164-9-548-S5.xls]

## Sheet: Compounds 
	Number of reactions
Compound	M. perniciosa	S. cerevisiae S288C
O2	149	27
CO2	121	84
coenzyme A	69	58
ammonia	64	50
L-glutamate	60	57
2-ketoglutarate	48	36
NAD(P)H	45	8
NAD(P)+	45	9
H2O2	41	14
S-adenosyl-L-methionine	37	15
pyruvate	36	30
acetyl-CoA	33	32
S-adenosyl-L-homocysteine	33	13
UDP	31	13
UDP-D-glucose	28	10
succinate	27	13
(E,E)-farnesyl diphosphate	25	5
GDP	22	18
L-glutamine	19	16
β-D-glucose	18	13
formate	18	12
GTP	17	11
acetate	15	15
glycine	15	11
dimethylallyl-diphosphate	14	4
α-D-glucose 1-phosphate	14	6
tetrahydrofolate	14	15
glycerol-3-phosphate	13	9
D-glyceraldehyde-3-phosphate	13	13
L-aspartate	12	10

## Sheet: Pathways 
	Number of Pathways
Pathway Class	M. perniciosa	S. cerevisiae S288C
Biosynthesis	143	95
Amines and Polyamines Biosynthesis	5	2
Amino acids Biosynthesis	35	30
Aminoacyl-tRNAs	1	0
Aromatic Compounds	1	0
Carbohydrates	12	5
Cell structures	2	0
Cofactors, Prosthetic Groups, Electron Carriers	28	26
Fatty acids and Lipids	17	11
Hormones	2	0
Metabolic Regulators	1	0
Nucleosides and Nucleotides	5	6
Other	2	1
Secondary Metabolism	19	1
Degradation/Utilization/Assimilation	114	40
Alcohols	6	1
Aldehydes	2	1
Amines and Polyamines	6	1
Amino acids Degradation	36	19
Aromatic Compounds	5	0
C1 Compounds	5	1
Carbohydrates	16	6
Carboxylates	6	1
Cofactors, Prosthetic Groups, Electron Carriers	0	2
Fatty Acid and Lipids Degradation	8	3
Hormones	1	0
Inorganic nutrients	6	1
Nucleosides and Nucleotides	1	0
Secondary Metabolites	8	0
Other	5	2
Generation of precursor metabolites and energy	19	9
