# Supplementary material for: A genome survey of Moniliophthora perniciosa gives new insights into Witches' Broom Disease of cacao
Source: BMC Genomics. 2008 Nov 18;9:548. doi: 10.1186/1471-2164-9-548 (PMC2644716; doi:10.1186/1471-2164-9-548)
Supplement: Additional file 6 — Annotation of gene models with no similarity in BLASTX-NR encoding hypothetical small secreted proteins containing at least 2 cysteines. ID: gene model; # residues: number of amino acids of predicted protein encoded by the gene model; # cysteines: number of cysteines in predicted protein; Binomial RT; statistical analysis of cysteines presence in gene models (see methodological details in the file). [file 1471-2164-9-548-S6.xls]

## Sheet: No_hits_Cys_proteins
ID	#Residues	#Cysteines	Binomial RT*
CP02-S3-036-220-D07-EM.F_AUGUSTUSv9_g1	69	2	0.182861
Contig13185_AUGUSTUSv9_g1	86	5	0.0029801
Contig10919_AUGUSTUSv9_g2	87	4	0.0171693
Contig2282_SNAPv2_g1	102	2	0.319562
Contig14342_AUGUSTUSv9_g1	103	2	0.323688
Contig4569_AUGUSTUSv9_g1	103	5	0.00640729
Contig15955_AUGUSTUSv9_g1	104	6	0.00121576
Contig16391_AUGUSTUSv9_g2	104	13	2239.9
Contig14144_AUGUSTUSv9_g1	104	8	2.57392e+09
Contig3225_AUGUSTUSv9_g1	106	3	0.118474
Contig18223_AUGUSTUSv9_g1	109	6	0.00154727
Contig17644_AUGUSTUSv9_g1	109	4	0.0354302
Contig17076_AUGUSTUSv9_g1	109	5	0.00809376
Contig15369_Genezilla_v6x_g1	110	7	0.000267846
Contig372_AUGUSTUSv9_g1	111	7	0.000283104
Contig16455_AUGUSTUSv9_g1	112	6	0.00177669
Contig15522_AUGUSTUSv9_g1	112	2	0.360479
Contig16007_AUGUSTUSv9_g1	113	2	0.364524
Contig13388_AUGUSTUSv9_g1	113	5	0.00937519
Contig11655_Genezilla_v6x_g1	115	5	0.0100654
Contig18046_AUGUSTUSv9_g1	115	10	8.43374e+07
Contig10824_AUGUSTUSv9_g1	116	6	0.0021216
Contig18046_SNAPv2_g1	116	7	0.000370205
Contig3875_AUGUSTUSv9_g1	117	5	0.0107897
CP02-S3-036-214-E05-EM.F_AUGUSTUSv9_g1	117	2	0.380599
Contig5342_AUGUSTUSv9_g1	117	3	0.146427
Contig14777_AUGUSTUSv9_g1	119	2	0.388571
Contig17696_AUGUSTUSv9_g1	119	4	0.0463848
Contig8427_AUGUSTUSv9_g1	128	2	0.42385
Contig336_AUGUSTUSv9_g1	128	6	0.00346193
Contig14230_AUGUSTUSv9_g1	130	7	0.000732078
Contig11731_AUGUSTUSv9_g1	131	6	0.00387783
Contig17440_AUGUSTUSv9_g1	137	3	0.201791
Contig12947_AUGUSTUSv9_g1	140	2	0.469171
Contig16065_AUGUSTUSv9_g1	146	4	0.0842017
Contig2837_AUGUSTUSv9_g1	153	2	0.515773
Contig12277_AUGUSTUSv9_g2	153	4	0.0958743
Contig16382_AUGUSTUSv9_g1	154	6	0.00838986
Contig17434_SNAPv2_g1	155	3	0.25502
Contig17100_AUGUSTUSv9_g1	156	3	0.258038
Contig8349_AUGUSTUSv9_g1	163	3	0.279284
Contig17819_AUGUSTUSv9_g1	166	2	0.559572
Contig10085_AUGUSTUSv9_g1	167	2	0.562821
Contig16394_SNAPv2_g1	172	3	0.30681
Contig11175_AUGUSTUSv9_g1	176	10	3.6854e+09
Contig17609_AUGUSTUSv9_g2	178	2	0.59742
Contig17893_AUGUSTUSv9_g2	181	2	0.606491
Contig18273_AUGUSTUSv9_g1	182	6	0.0178704
CP02-S3-036-214-B10-EM.F_AUGUSTUSv9_g1	186	3	0.349754
Contig16482_AUGUSTUSv9_g1	191	10	7.32405e+09
Contig16784_AUGUSTUSv9_g1	192	5	0.0676536
Contig16727_AUGUSTUSv9_g1	193	5	0.0688398
Contig7579_AUGUSTUSv9_g1	195	2	0.64676
Contig15735_AUGUSTUSv9_g1	199	2	0.657647
Contig10309_SNAPv2_g1	200	2	0.660327
Contig16318_AUGUSTUSv9_g1	200	3	0.392387
Contig13568_AUGUSTUSv9_g1	205	5	0.0839592
Contig14380_AUGUSTUSv9_g1	209	5	0.0893571
Contig16052_AUGUSTUSv9_g1	209	4	0.211479
Contig16242_AUGUSTUSv9_g1	209	5	0.0893571
Contig12604_AUGUSTUSv9_g1	212	3	0.428342
Contig15453_AUGUSTUSv9_g1	213	3	0.431306
Contig17913_AUGUSTUSv9_g2	224	2	0.71967
Contig12347_AUGUSTUSv9_g1	227	4	0.254663
Contig15126_AUGUSTUSv9_g1	233	3	0.489242
Contig8552_SNAPv2_g1	269	6	0.0861328
Contig15623_AUGUSTUSv9_g1	273	2	0.813886
Contig16895_AUGUSTUSv9_g1	274	4	0.372899
Contig12830_AUGUSTUSv9_g1	303	9	0.00814964
Contig7855_AUGUSTUSv9_g1	339	3	0.736333
