# Supplementary material for: A genome survey of Moniliophthora perniciosa gives new insights into Witches' Broom Disease of cacao
Source: BMC Genomics. 2008 Nov 18;9:548. doi: 10.1186/1471-2164-9-548 (PMC2644716; doi:10.1186/1471-2164-9-548)
Supplement: Additional file 7 — Primers used in the amplification of no hits gene models encoding hypothetical small secreted proteins containing at least 2 cysteines. ID: gene model; Set of primers: Group of primers used for the amplication of a gene model. Primer sequence: sequence of primers (SPE – nested in sequence encoding the putative signal peptide; MAT – nested in sequence encoding the putative first amino acid of mature protein; END – nested in sequence containing the putative stop codon). Amplification: positive (Y) or negative (N); EST: presence (Y) or absence (N) of an EST aligned in this gene model; Length: length of amplicon in genomic and cDNA using two combinations of primers (SPE-END; MAT-END). [file 1471-2164-9-548-S7.xls]

## Sheet: Primers_No_Hits_Cys_Rich
Primers no hits cysteine rich proteins
ID	Set of Primers	Primer sequence	EST	Amplification	Combination of primers	Lenght Genomic	Lenght cDNA
Contig_11175AUGUSTUSv9g1	Set A
	SPE11175AUGUSTUSv9g1	5´- ATGTTCTCCAAAGTTCTGTTCT -3´	N	Y	(SPE-END)	581	528
	MAT11175AUGUSTUSv9g1	5´- CCTCTTCCTCTCACTCCC -3´			(MAT-END)	477	477
	END11175AUGUSTUSv9g1	5´- AGCAAATCCATTATCTTCG -3´
Contig_13638AUGUSTUSv9g1	Set B
	SPE13638 AUGUSTUSv9g1	5´- ATGTGCTTTCCCATGAACAA -3´	N	N	(SPE-END)	474	375
	MAT13638 AUGUSTUSv9g1	5´- ACTGAGGAGATTATTGGTAAGATGTAT -3´			(MAT-END)	403	300
	END13638 AUGUSTUSv9g1	5´- TCAGATATAGAATGGCTTGATGTC -3´
Contig_ 16382AUGUSTUSv9g1	Set C
	SPE16382AUGUSTUSv9g1	5´-ATGAAACTCTCCGCGCCT -3´	N	N	(SPE-END)	674	462
	MAT16382AUGUSTUSv9g1	5´- CCGGTTATGGAGGTCGCT -3´			(MAT-END)	614	402
	END16382AUGUSTUSv9g1	5´- TTACTTCGCTTTGAACATCGCT -3´
Contig_12347AUGUSTUSv9g1	Set D
	SPE12347AUGUSTUSv9g1	5´- ATGCAGTCCCGACTCTCAAT -3´	N	N	(SPE-END)	797	681
	MAT12347AUGUSTUSv9g1	5´- CTTCCCAGCCCAGCT -3´			(MAT-END)	728	612
	END12347AUGUSTUSv9g1	5´- TTACAACGAGATCGACACTCC -3´
Contig_12277AUGUSTUSv9g2	Set E
	SPE12277AUGUSTUSv9g2	5´- ATGTTCTCTCGTACCTTCCTCA -3´	N	Y	(SPE-END)	677	459
	MAT12277AUGUSTUSv9g2	5´- CCATTCGTGAAGCGTCA -3´			(MAT-END)	620	405
	END12277AUGUSTUSv9g2	5´- CAAACCTTGGGAAGACGTT -3´
Contig_13185AUGUSTUSv9g1	Set F
	SPE13185AUGUSTUSv9g1	5´- ATGAAGCTCACGACCGC -3´	Y	Y	(SPE-END)	320	258
	MAT13185AUGUSTUSv9g1	5´- GTCAAGCGAGACACTCCCA -3´			(MAT-END)	263	204
	END 13185AUGUSTUSv9g1	5´- GATAGTTTTCTTGGCCCCTTG -3´
Contig_12379AUGUSTUSv9g1	Set G
	SPE12379AUGUSTUSv9g1	5´- ATGAAGTCAGCATTGCTGTTG -3´	N	N	(SPE-END)	500	438
	MAT12379AUGUSTUSv9g1	5´- AATTTCTCGCTCTGCCTCG -3´			(MAT-END)	437	372
	END12379AUGUSTUSv9g1	5´- TTAGATAAAACGAGTATCCACC -3´
Contig_16052AUGUSTUSv9g1	Set H
	SPE16052AUGUSTUSv9g1	5´- ATGCGTCTCACCTCCCTCT -3´	N	Y	(SPE-END)	679	619
	MAT16052AUGUSTUSv9g1	5´- CCTCAGGTCCAAGTCGAGA -3´			(MAT-END)	627	573
	SPE16052AUGUSTUSv9g1	5´- TCATATGTCTTCGTTGCAGTTG -3´
Contig_11655Genezillavxg1	Set I
	SPE11655Genezillavxg1	5´- ATGCAATTCACCAACGTCTT -3´	Y	Y	(SPE-END)	605	345
	MAT11655Genezillavxg1	5´- CAATGCAGCCCAGACTTT -3´			(MAT-END)	533	273
	END11655Genezillavxg1	5´- TGCCGCTCTCCTCAAAC -3´
Contig_13388AUGUSTUSv9g1	Set J
	SPE13388AUGUSTUSv9g1	5´- ATGCAATTCCGTACTTCACTCCTC -3´	N	Y	(SPE-END)	516	400
	MAT13388AUGUSTUSv9g1	5´- GATTCTCGCAGCGACGTC -3´			(MAT-END)	339	276
	END13388AUGUSTUSv9g1	5´- TTAGTTCCTCAACTTCCAACCCAT -3´
Contig_16784AUGUSTUSv9g1	Set K
	SPE16784AUGUSTUSv9g1	5´- ATGCGCTGCACATCTCTTC -3´	N	Y	(SPE-END)	319	261
	MAT16784AUGUSTUSv9g1	5´- TCTGCAGCCTCGCGATAC -3´			(MAT-END)	250	192
	END16784AUGUSTUSv9g1	5´- TCAAATATCCTCGTCGCATT -3´
Contig_16242AUGUSTUSv9g1	Set L
	SPE16242AUGUSTUSv9g1	5´- GCATTGCGCATCTTTCGTC -3´	N	Y	(SPE-END)	687	627
	MAT16242AUGUSTUSv9g1	5´- CTCGAGGCCAGGAAGGAC -3´			(MAT-END)	618	558
	END16242AUGUSTUSv9g1	5´-TTACAAGTTACTGAGGTCAAA -3´
Contig_14380AUGUSTUSv9g1	Set M
	SPE14380AUGUSTUSv9g1	5´- GCATTGCGCATCTTTCGTC -3´	N	Y	(SPE-END)	687	627
	MAT14380AUGUSTUSv9g1	5´- CTCGAGGCCAGGAAGGAC -3´			(MAT-END)	615	558
	END14380AUGUSTUSv9g1	5´-TCACAAGTTACTGAGGTCAAAC -3´
Contig_14230AUGUSTUSv9g1	Set N
	SPE14230AUGUSTUSv9g1	5´- ATGCAATTCAAACTCACCGC -3´	N	Y	(SPE-END)	440	390
	MAT14230AUGUSTUSv9g1	5´- CCCATCCACAAGAAACGTAGC -3´			(MAT-END)	377	327
	END14230AUGUSTUSv9g1	5´- CTACTTGTTACATCCAAGCTTGTTG -3´
Contig_16455AUGUSTUSv9g	Set O
	SPE16455AUGUSTUSv9g1	5´- AACTCCTATTTTTCATCTCATACCT -3´	N	N	(SPE-END)	388	336
	MAT16455AUGUSTUSv9g1	5´- GATTGCCCCTATGTCCC -3´			(MAT-END)	325	276
	END16455AUGUSTUSv9g1	5´- CTATTCTCCAATGACGG -3´
Contig_3875AUGUSTUSv9g1	Set P
	SPE3875AUGUSTUSv9g1	5´- ATGCTCTCCCTTCAAATCA -3´	Y	N	(SPE-END)	480	351
	MAT3875AUGUSTUSv9g1	5´-TGTTCCCCCAACTTCG -3´			(MAT-END)	342	276
	END3875AUGUSTUSv9g1	5´-CTACACTGCCGCATGG -3´
Contig_14144AUGUSTUSv9g1	Set Q
	SPE14144AUGUSTUSv9g1	5´- ATGAAGTTGATGCTTTCGC -3´	N	N	(SPE-END)	480	312
	MAT14144AUGUSTUSv9g1	5´- CGGGAACAGCCCCAAT -3´			(MAT-END)	342	234
	END14144AUGUSTUSv9g1	5´- TCAATTGACTGCAGTGCA -3´
Contig_16391AUGUSTUSv9g2	Set R
	SPE16391AUGUSTUSv9g2	5´-ATGAAGTACGCCACCTGCTT -3´	N	Y	(SPE-END)	437	312
	MAT16391AUGUSTUSv9g2	5´-GAGACTCCGTGCTTCTTCC -3´			(MAT-END)	374	252
	END16391AUGUSTUSv9g2	5´- GCTTTGAACACTGTGATACGTGA -3´
Contig_18046AUGUSTUSv9g1	Set S
	SPE18046AUGUSTUSv9g1	5´- ATGAAATCAATCATCCTCATCG -3´	N	N
	MAT18046AUGUSTUSv9g1	5´- CAATGCTTCGAAAAGGTCTG -3´			(SPE-END)	345	345
	END18046AUGUSTUSv9g1	5´- TTATGCGCAAACAGCCTG -3´			(MAT-END)	288	288
Contig_16482AUGUSTUSv9g1	Set T
	SPE16482AUGUSTUSv9g1	5´- ATGTTCTCCAAAGTTCTGTTCT -3´	N	Y	(SPE-END)	838	573
	MAT16482AUGUSTUSv9g1	5´- CCTCTTCCTCTCACTCCC -3´			(MAT-END)	760	495
	END16482AUGUSTUSv9g1	5´- AGCAAATCCATTATCTTCG -3´
Contig_16895AUGUSTUSv9g1	Set U
	SPE16895AUGUSTUSv9g1	5´- ATGTACCTCTTGCTTGCCCT -3´	Y	N	(SPE-END)	1047	822
	MAT16895AUGUSTUSv9g1	5´- GAGCTTCAAGTTCCTTCGA -3´			(MAT-END)	938	769
	END16895AUGUSTUSv9g1	5´- TTAAACATTCATAGACCGAAGTGG -3´
Contig_10919AUGUSTUSv9g2	Set V
	SPE10919AUGUSTUSv9g2	5´- ATGCGCGCGGTATACCTT -3´	Y	Y	(SPE-END)	319	261
	SPE10919AUGUSTUSv9g2	5´- TGTAAATGCGGATACAGGGACT -3´			(MAT-END)	250	216
	SPE10919AUGUSTUSv9g2	5´- TTAAACTGAAACACATTGGCAG -3´
